# Supplementary material for: Gene Expression Profiling Elucidates Cellular Responses to NCX4040 in Human Ovarian Tumor Cells: Implications in the Mechanisms of Action of NCX4040
Source: Cancers (Basel). 2022 Dec 31;15(1):285. doi: 10.3390/cancers15010285 (PMC9818835; doi:10.3390/cancers15010285)
Supplement: Supplementary file 1 [file cancers-15-00285-s001.zip › Supplemental_Table S1.xlsx]

## Sheet: p1267_Union_of_DEGs_2_FDR_LT_5p
ID	22708_1267_WT_1C_Rep_1_(Clariom_D_Human).CEL	22709_1267_WT_2C_Rep_2_(Clariom_D_Human)_2.CEL	22710_1267_WT_3C_Rep_3_(Clariom_D_Human).CEL	22711_1267_WT1_NCX_4_hr_Rep_1_(Clariom_D_Human).CEL	22712_1267_WT2_NCX_4_hr_Rep_2_(Clariom_D_Human).CEL	22713_1267_WT3_NCX_4_hr_Rep_3_(Clariom_D_Human).CEL	22714_1267_WT1_NCX_24_hr_Rep_1_(Clariom_D_Human).CEL	22715_1267_WT2_NCX_24_hr_Rep_2_(Clariom_D_Human).CEL	22716_1267_WT3_NCX_24_hr_Rep_3_(Clariom_D_Human).CEL	22717_1267_WT1_NCX_48_hr_Rep_1_(Clariom_D_Human).CEL	22718_1267_WT2_NCX_48_hr_Rep_2_(Clariom_D_Human).CEL	22719_1267_WT3_NCX_48_hr_Rep_3_(Clariom_D_Human).CEL	22720_1267_R_1C_Rep_1_(Clariom_D_Human)_3.CEL	22721_1267_R_2C_Rep_2_(Clariom_D_Human).CEL	22722_1267_R_3C_Rep_3_(Clariom_D_Human).CEL	22723_1267_R1_NCX_4_hr_Rep_1_(Clariom_D_Human).CEL	22724_1267_R2_NCX_4_hr_Rep_2_(Clariom_D_Human).CEL	22725_1267_R3_NCX_4_hr_Rep_3_(Clariom_D_Human).CEL	22726_1267_R1_NCX_24_hr_Rep_1_(Clariom_D_Human).CEL	22727_1267_R2_NCX_24_hr_Rep_2_(Clariom_D_Human).CEL	22728_1267_R3_NCX_24_hr_Rep_3_(Clariom_D_Human).CEL	22729_1267_R1_NCX_48_hr_Rep_1_(Clariom_D_Human).CEL	22730_1267_R2_NCX_48_hr_Rep_2_(Clariom_D_Human).CEL	22731_1267_R3_NCX_48_hr_Rep_3_(Clariom_D_Human).CEL
Cell Line	WT	WT	WT	WT	WT	WT	WT	WT	WT	WT	WT	WT	R	R	R	R	R	R	R	R	R	R	R	R
Treatment	C	C	C	NCX	NCX	NCX	NCX	NCX	NCX	NCX	NCX	NCX	C	C	C	NCX	NCX	NCX	NCX	NCX	NCX	NCX	NCX	NCX
Duration	0	0	0	4	4	4	24	24	24	48	48	48	0	0	0	4	4	4	24	24	24	48	48	48
Rep_Group	WT_C_0	WT_C_0	WT_C_0	WT_NCX_4	WT_NCX_4	WT_NCX_4	WT_NCX_24	WT_NCX_24	WT_NCX_24	WT_NCX_48	WT_NCX_48	WT_NCX_48	R_C_0	R_C_0	R_C_0	R_NCX_4	R_NCX_4	R_NCX_4	R_NCX_24	R_NCX_24	R_NCX_24	R_NCX_48	R_NCX_48	R_NCX_48
Chip Type	Clariom_D_Human	Clariom_D_Human	Clariom_D_Human	Clariom_D_Human	Clariom_D_Human	Clariom_D_Human	Clariom_D_Human	Clariom_D_Human	Clariom_D_Human	Clariom_D_Human	Clariom_D_Human	Clariom_D_Human	Clariom_D_Human	Clariom_D_Human	Clariom_D_Human	Clariom_D_Human	Clariom_D_Human	Clariom_D_Human	Clariom_D_Human	Clariom_D_Human	Clariom_D_Human	Clariom_D_Human	Clariom_D_Human	Clariom_D_Human
Scan Date	2021-06-08	2021-06-08	2021-06-08	2021-06-08	2021-06-08	2021-06-08	2021-06-08	2021-06-08	2021-06-08	2021-06-08	2021-06-08	2021-06-08	2021-06-09	2021-06-08	2021-06-09	2021-06-09	2021-06-09	2021-06-09	2021-06-09	2021-06-09	2021-06-09	2021-06-09	2021-06-09	2021-06-09
AARS	0.0232668	0.0241671	-0.0474329	-0.511033	-0.619133	-0.685233	0.247667	0.334267	0.368767	0.970367	0.936467	0.916267	0.0810337	-0.0586662	-0.0223665	-0.336967	-0.451866	-0.426466	0.649434	0.442734	0.673734	1.17203	1.13303	1.20303
ABCA17P	-0.2474	0.0695701	0.17783	0.419061	0.37737	-0.13498	-0.39226	-0.13334	-0.25959	-0.91406	-1.02706	-1.06302	0.0865569	-0.146433	0.0598769	0.736327	0.747377	0.881597	-0.310423	0.0289373	0.177477	-0.527433	-0.892693	-0.372283
ABHD3	0.124866	-0.0249434	-0.0999231	0.725627	0.853447	0.546576	-0.174443	-0.0885634	-0.148703	-0.585473	-0.838443	-0.745413	-0.118983	0.012877	0.106107	1.14215	1.18692	1.21352	-0.366413	0.0600471	-0.0170431	-0.647263	-0.529763	-0.608533
ABHD5	0.0992565	-0.0491638	-0.0500937	1.10247	1.27746	0.806417	-0.246704	0.132486	-0.0428734	-0.0911837	-0.399424	-0.184194	0.142277	-0.0274429	-0.114833	0.571897	0.743777	0.724447	-1.06023	-0.456593	-0.455503	-0.721013	-0.516413	-0.574463
AC000123.3	-0.0163298	0.28254	-0.26621	0.64241	0.76504	-0.18385	-0.16905	0.0367103	0.36184	0.20335	-1.36695	-0.0874896	0.11552	-0.2719	0.15638	0.199369	0.835259	0.17424	-0.97204	-0.403521	-0.3021	-1.29681	-1.43981	-0.933371
AC002056.3	-0.195981	0.194369	0.00160933	0.0988293	0.72729	-5.05447e-05	-0.257101	-0.232171	-0.275861	-0.845071	-1.20811	-1.33777	-0.12966	0.19173	-0.0620694	-0.35828	-0.363309	0.14525	-0.75772	-0.359849	-0.4871	-1.05917	-0.99458	-0.490759
AC003092.1	-0.14763	0.147581	5.05447e-05	2.05489	1.66438	1.4566	0.395811	0.78772	0.38431	1.56208	1.30718	1.21213	-0.00510979	0.0119405	-0.00682974	-0.53528	-0.0546999	-0.0759096	0.23229	0.57812	0.95788	1.46747	1.24781	1.41359
AC006116.24	0.00683594	-0.183414	0.176577	0.198297	0.291757	-0.124333	-0.804684	-0.542314	-0.447384	-0.944203	-1.24452	-1.08911	0.119467	-0.116763	-0.00270319	0.797057	0.939977	0.814297	-0.357443	0.031137	0.233057	-0.464633	-0.500823	-0.479853
AC006557.1	-0.00279617	-0.0371065	0.0399036	-0.482746	-0.765036	-0.979516	-0.0618267	-0.00368595	-0.0306158	-2.28627	-2.1257	-1.92706	0.0110168	-0.0399332	0.0289168	-0.326643	-0.205433	-0.207663	-0.759933	-0.463103	-0.253103	-1.50502	-1.82987	-1.65855
AC008440.5	-0.0779262	0.0166836	0.0612435	1.03571	1.30529	0.960224	-0.753186	-0.445746	-0.299276	-0.604806	-0.508596	-0.298116	0.195127	-0.180863	-0.0142636	0.275627	0.238976	0.108127	-0.0470138	-0.0360637	0.236736	-0.287273	-0.258674	-0.316413
AC009963.3	-0.0345068	0.0773535	-0.0428467	0.630793	0.792733	0.408723	0.414433	0.331183	-0.0490365	0.718163	0.828383	0.822144	-0.160424	0.0218964	0.138526	1.07081	1.1976	0.997696	-0.129814	0.0527563	-0.0878134	0.587926	0.392326	0.518346
AC011043.2	0.0138135	0.0481834	-0.0619965	0.116374	0.109533	-0.361537	0.987223	1.45971	1.11312	0.490513	-0.402137	-0.661497	-0.145913	0.187027	-0.0411129	-0.0958428	-0.253543	-0.456093	-0.506293	-0.477963	-0.330143	-1.13282	-1.04728	-0.641383
AC011841.3	-0.032197	-0.0441465	0.0763435	-0.0914364	0.291553	-0.0586367	0.520674	0.512393	0.715343	0.884503	0.944674	1.19868	-0.058794	0.0211964	0.0375967	-0.535314	-0.589134	-0.354854	-1.0322	-1.04242	-0.691374	-0.590154	-0.639914	-0.637954
AC011841.4	0.0961466	-0.253344	0.157197	-0.0668736	0.210496	-0.291934	0.374026	0.149817	0.644336	1.03952	1.16738	0.978046	0.109083	-0.350497	0.241413	-0.130327	-0.126537	0.148523	-0.699677	-0.359217	-0.812817	-0.0681071	0.111163	-0.318957
AC011841.6	0.188704	-0.190557	0.00185394	-0.146767	0.146503	-0.182607	0.495234	0.516034	0.512834	0.676744	0.879543	1.03712	0.068614	0.104264	-0.172876	-0.537766	-0.732016	-0.648776	-1.08226	-1.10598	-0.819836	-1.003	-0.847136	-0.782836
AC011841.7	0.00509644	-0.136194	0.131096	-0.00697374	0.422026	-0.293174	0.190206	0.658306	0.729706	0.584866	0.373016	0.938116	-0.0541234	-0.0243134	0.0784369	-0.709103	-0.533213	-0.481863	-1.26593	-1.1411	-1.29697	-1.26138	-1.66491	-0.852053
AC012667.1	-0.0379963	0.0943537	-0.0563564	0.139854	0.159904	0.0739837	-0.223686	-0.0590863	-0.109496	-0.904926	-0.624666	-0.647336	0.0534768	-0.0843534	0.0308766	-0.197814	-0.142873	-0.177353	-0.484053	-0.274793	-0.239903	-1.28276	-1.1288	-0.936523
AC016549.1	0.165543	-0.071497	-0.0940475	0.110183	-0.274257	-0.297547	0.105573	0.190613	0.203023	-0.784127	-0.795677	-0.660357	0.190397	-0.0853233	-0.105073	-0.766083	-0.524703	-0.792763	-1.05426	-0.808943	-1.0157	-1.27719	-2.08168	-1.71859
AC017002.2	0.0912161	0.00727654	-0.0984936	0.490536	0.319566	0.267566	-0.0745535	0.187676	-0.007164	-0.0689135	-0.238984	-0.154844	0.12932	-0.02845	-0.10087	-0.42363	-0.64942	-0.71841	-0.75961	-0.68171	-0.3793	-0.92825	-1.38275	-1.04911
AC018804.6	0.05023	-0.12504	0.07481	0.51763	0.51017	0.39462	-0.13876	0.13402	0.02321	1.61708	1.37496	0.88093	-0.128047	0.382403	-0.254356	0.0405235	-0.160616	0.291214	0.433574	0.404344	0.771533	1.65022	1.56404	1.49785
AC022538.1	-0.026907	0.00333214	0.0235729	0.0477324	0.210532	-0.284007	0.249442	0.438912	0.334363	-0.182568	-0.185497	-0.021677	0.00817013	-0.0307598	0.0225906	-0.29476	-0.29363	-0.320379	-0.957979	-0.760309	-0.5075	-0.841009	-1.37189	-0.862229
AC024569.1	-0.10781	0.0471506	0.0606604	-0.0204802	0.2046	-0.0982299	0.26622	0.64907	0.392301	-0.13145	-0.36272	-0.0619497	0.131023	-0.175026	0.0440035	-0.794236	-0.563716	-0.723626	-1.04984	-0.836746	-0.579556	-1.23475	-1.08423	-1.06394
AC055873.1	-0.0740304	-0.0575304	0.131559	-0.33882	0.450329	-0.59358	0.0288196	0.209859	0.41238	-0.19379	-0.22671	0.00977945	-0.217853	0.0810466	0.136807	-0.660413	-0.407023	-0.222183	-0.905873	-0.540453	-0.559873	-1.03933	-1.22223	-0.874923
AC068062.1	-0.112227	0.0707431	0.0414829	-0.172117	0.652963	-0.670957	-0.429887	0.112913	0.0121031	-0.119177	-0.392087	-0.150537	-0.141056	0.0542541	0.0868039	-0.702596	-0.538426	-0.494986	-1.09735	-0.662976	-0.715646	-1.10221	-1.20886	-1.39183
AC068799.1	-0.141916	0.0651736	0.0767436	-0.254907	0.139403	-0.514047	-0.0365462	1.01163	0.0248938	-0.327356	-0.818067	-0.327116	0.0626302	-0.12705	0.0644202	-0.15111	-0.24238	-0.53102	-0.85573	-0.65605	-0.34563	-0.97481	-1.12135	-1.14114
AC073415.2	-0.0224304	0.25213	-0.229701	0.818449	-0.260821	-0.15972	-0.336401	-0.267001	-0.126671	-0.292961	-0.351581	-0.915471	-0.00214005	-0.12158	0.12372	0.18951	0.55664	0.35469	-0.78294	-0.70838	-0.82145	-0.94401	-0.67138	-1.59724
AC074129.1	-0.00441074	-0.0559006	0.0603094	0.00987911	0.24908	-0.0125904	0.17781	0.20838	0.302659	-0.0300608	-0.350671	-0.102631	-0.0643368	-0.120667	0.185003	-0.576547	-0.399067	-0.563046	-1.02042	-0.649587	-0.966447	-0.981287	-1.32652	-0.944167
AC074183.3	0.0427628	0.00842285	-0.0511866	-0.114857	0.094903	-0.245047	0.181093	0.187293	-0.101887	1.18135	1.13343	0.943283	0.0709572	-0.104043	0.0330868	0.265517	0.342768	0.283877	0.229287	0.472878	0.129897	0.903737	0.989078	1.28234
AC079781.5	0.0861464	0.0597568	-0.145904	-0.676253	-0.367383	-0.593483	0.284467	0.122137	0.273927	1.12134	0.976837	0.824076	-0.00918007	0.0528398	-0.0436602	-0.0722103	0.11975	0.0588498	0.79845	0.98691	1.04987	2.08876	2.27643	2.40378
AC087653.1	-0.178017	0.163983	0.0140333	0.0534835	0.626654	0.0975237	0.248734	0.613964	0.445514	-0.0548363	-0.302076	-0.120176	-0.0401969	-0.0949268	0.135123	-0.579097	-0.230167	-0.282987	-0.896617	-0.841867	-0.500967	-0.850937	-1.35264	-0.877417
AC093766.1	0.142223	0.110233	-0.252457	0.0304232	0.454973	0.0195632	0.105983	0.328253	0.273363	-0.177627	-0.296727	-0.118087	-0.011837	-0.160217	0.172053	-0.562357	-0.467827	-0.365407	-1.07052	-0.582657	-0.131357	-1.05177	-1.14632	-0.859527
AC104183.1	-0.0711603	0.0580096	0.0131497	-0.55712	-0.0167804	-0.66254	-0.0929403	0.09513	0.65255	-0.17098	-0.24065	-0.39597	0.0591531	-0.00426674	-0.0548868	-0.561957	-0.814907	-0.906747	-0.910267	-0.607457	-0.956377	-1.01669	-1.17922	-0.985367
AC114765.2	0.0338998	0.0667901	-0.10069	0.5679	1.07286	0.1305	0.94392	0.84757	0.52553	0.56284	-0.25764	-0.49629	0.171587	-0.372303	0.200717	-0.662633	-0.0849934	-0.546783	-0.765953	-1.12103	-0.566803	-1.25774	-1.3853	-1.35279
AC117372.1	-0.31019	0.23006	0.0801301	-0.0230699	0.50045	-0.58101	0.0736101	0.1382	1.04898	0.34027	-0.16442	0.0555401	0.171007	-0.235993	0.0649867	-1.02159	-0.657903	-0.249163	-1.32126	-0.881703	-0.783093	-0.746803	-1.37659	-1.21096
AC119751.1	-0.255296	-0.00923634	0.264534	0.270463	0.397483	-0.0612464	0.433334	0.648074	0.697394	0.662194	0.805994	1.3983	-0.146963	0.168057	-0.0210924	-0.788013	-0.720303	-0.593113	-1.23772	-1.12388	-1.26649	-1.11385	-1.29708	-1.00759
AC119751.3	-0.255296	-0.00923634	0.264534	0.270463	0.397483	-0.0612464	0.433334	0.648074	0.697394	0.662194	0.805994	1.3983	-0.146963	0.168057	-0.0210924	-0.788013	-0.720303	-0.593113	-1.23772	-1.12388	-1.26649	-1.11385	-1.29708	-1.00759
AC134878.2	-0.249836	0.0246434	0.225194	0.341573	0.542383	-0.105057	0.368544	0.618114	0.741003	0.736484	0.779603	1.16399	0.0182695	0.00148964	-0.0197601	-0.780061	-0.582801	-0.55335	-1.11852	-1.05877	-0.9854	-1.07293	-1.36909	-0.9041
AC137934.1	0.123007	-0.0497031	-0.0733032	0.180507	0.0406766	-0.165693	0.0941768	0.438387	0.447247	1.34299	1.47635	1.24887	0.235393	-0.204797	-0.0305967	0.00650311	-0.096477	0.0372334	0.0935831	0.325743	0.563873	1.64676	1.76646	1.92919
AC138774.2	-0.110406	0.00416374	0.106244	0.0458241	0.319823	-0.188136	0.388083	0.526954	0.656744	0.690714	0.629813	0.974954	0.00656605	-0.0361338	0.0295658	-0.493534	-0.748984	-0.603284	-1.06252	-1.17747	-0.814924	-1.2988	-1.1093	-0.775584
AC145212.3	-0.0810404	-0.0630007	0.14404	0.18023	0.17437	-0.0524206	0.48534	0.643559	0.57238	0.9148	0.7223	1.07227	-0.102794	0.081707	0.0210867	-0.607203	-0.580773	-0.435093	-1.01625	-0.934464	-1.06224	-0.768813	-1.12608	-0.819114
AC239798.1	-0.0403166	-0.0565667	0.0968833	0.0255132	0.637273	0.0459132	0.408263	0.552703	0.503543	0.138373	-0.205337	0.234663	0.12844	-0.1729	0.0444598	-0.4781	-0.54025	-0.43314	-1.11242	-0.53187	-0.64929	-1.08309	-1.35674	-0.9262
AC254944.3	-0.0881634	0.0283966	0.0597668	-0.143933	-0.219334	-0.390974	-0.265763	-0.0781937	0.131116	-0.785994	-1.20012	-1.07511	-0.0462866	-0.0249262	0.0712137	-0.700646	-0.798166	-0.715316	-0.506346	-0.697967	-0.548636	-0.810406	-0.926036	-0.656846
ACAT2	-0.081357	0.136744	-0.0553865	-0.0303669	-0.0825071	-0.217477	-0.218317	-0.178817	-0.114067	-1.21665	-1.38028	-1.32588	0.00574684	0.0451965	-0.0509434	-0.00347328	-0.104413	-0.0862732	-0.268753	-0.196444	-0.0606136	-0.701163	-1.06147	-0.852663
ACER2	0.132539	-0.16038	0.0278397	1.04682	0.439199	0.70226	-0.2931	0.0348997	0.10298	-0.12701	-0.118811	-0.292591	0.170863	-0.221667	0.0508032	1.67629	1.61135	1.49822	0.182393	0.0219932	0.613903	0.484663	0.289083	0.454653
ACSS2	-0.416256	0.248493	0.167763	-0.281267	-0.214117	-0.306726	0.0307136	0.481164	0.372493	0.169973	0.232533	0.395963	0.07198	-0.16112	0.0891399	-0.36267	-0.30671	-0.17166	0.50262	0.30546	0.97382	1.3712	1.51569	1.83573
ACTBL2	0.263073	-0.0548472	-0.208227	1.21591	1.18318	0.662263	-0.274737	0.184203	0.086473	0.0796428	0.203723	-0.269727	0.250031	-0.24914	-0.000889778	-0.25005	-0.0630198	0.0382104	-0.80035	0.0172505	0.23131	0.30859	-0.150239	0.11409
ACTC1	0.0116768	0.0371571	-0.0488329	1.35153	1.4493	1.2286	-0.225753	0.232266	0.0696764	0.124467	0.209517	0.127747	0.118819	-0.13726	0.0184393	-0.101521	-0.0732212	0.0609388	-0.456771	-0.295761	-0.0603409	-0.545681	-0.853761	-0.373991
ACTRT3	-0.293543	0.244207	0.0493369	0.134837	0.312877	0.354457	-0.930433	-0.525673	-0.935263	-0.343733	-0.230123	-0.0272732	0.0574002	-0.0329099	-0.0244899	1.4619	1.44746	1.18758	-0.17068	-0.0786495	0.40013	0.31528	-0.29596	0.18947
ADAM12	0.00917959	0.20431	-0.21349	1.18907	1.18167	1.19333	-0.38311	-0.15232	-0.28288	0.15787	0.12107	0.04106	0.333553	-0.026947	-0.306607	0.345593	0.390493	0.0178332	-0.080277	-0.261547	0.317713	0.0915432	0.419933	0.145203
ADAMTS1	0.0257101	-0.0163403	-0.00936985	1.08572	0.96352	0.94892	0.0578299	0.20583	0.21359	0.0277195	0.0756903	0.0740194	0.00860596	-0.163674	0.155066	2.87366	2.74796	2.73486	0.233966	0.165516	0.760817	0.787306	0.583846	0.748226
ADAMTS9	-0.43444	0.71785	-0.28341	0.84973	0.8673	0.46837	-0.07339	0.1967	0.13319	-0.46739	-0.29554	-0.37884	0.335744	-0.208016	-0.127726	1.35562	0.809744	0.894943	-0.111017	0.0350835	0.647063	-0.232347	0.265864	-0.124826
ADGRB3	-0.212054	0.156946	0.0551062	0.0840664	0.307066	-0.437094	-0.267594	-0.287304	0.0728965	-0.395914	-0.337284	-0.115904	-0.0235367	0.0782232	-0.054687	-1.10657	-1.11355	-1.29878	-1.06134	-0.738587	0.0683932	-0.283117	-0.896897	-0.534427
ADGRG1	-0.13716	0.24495	-0.10779	0.83461	0.81329	0.6712	-0.27042	0.34916	0.23684	1.83419	1.73486	2.12944	0.15835	-0.1775	0.0191498	-0.71002	-0.41749	-0.69438	-0.37179	-0.429	0.36847	1.37108	1.14903	1.42524
ADHFE1	0.0555835	0.00814342	-0.0637264	-0.336637	0.00598335	0.0544734	0.383014	0.637084	0.405764	1.46096	1.15739	1.29833	-0.161333	0.126847	0.0344872	-0.406553	-0.517743	-0.602643	-0.0918632	0.342017	0.791477	1.72919	1.63756	1.66209
ADIPOR2	-0.0294333	0.103267	-0.0738335	0.517867	0.495067	0.297367	-0.118533	0.117267	0.210466	0.151167	0.0604668	0.110967	0.15101	-0.1534	0.00238895	0.107269	0.0223188	0.0616388	0.949529	1.08823	1.38683	1.18793	0.115639	1.03433
ADM	0.0629134	0.110893	-0.173807	1.20786	1.10015	1.11799	-0.107377	-0.310897	-0.0105567	0.447104	0.418793	0.252244	-0.0698671	-0.0357075	0.105573	2.55273	2.70313	2.40783	-0.157457	-0.177387	0.167912	0.489263	0.449693	0.136003
ADPRM	-0.228537	0.272363	-0.0438266	0.164183	0.238123	0.330733	0.342993	0.560123	0.225073	0.971643	0.773363	0.873513	-0.0204272	0.0676832	-0.0472569	0.531243	0.117553	0.400313	0.338003	0.367423	0.679063	1.49879	1.3971	1.4573
AF127936.7	0.0931668	-0.0864234	-0.00674343	-0.0960531	0.0326767	-0.238833	0.0902467	0.244707	0.364267	0.998647	0.560197	0.733787	-0.0283532	0.203697	-0.175343	0.606377	0.302097	0.550307	0.283117	0.367807	0.753207	1.6006	1.20749	1.04982
AGBL2	-0.296	0.0170197	0.27898	-0.0682402	0.36086	-0.43384	-0.12319	0.0658498	0.41141	0.36977	0.2221	0.27174	0.00990295	-0.179427	0.169523	-1.31668	-0.752517	-1.20412	-0.507667	0.00493288	0.473283	0.570153	0.131553	0.467803
AGGF1	-0.0978231	0.188477	-0.0906534	0.247896	0.220337	-0.324714	-0.0138035	0.323196	0.396856	0.698156	0.179256	0.268086	-0.0395937	-0.0308537	0.0704465	-1.24497	-0.913184	-0.890974	-0.493624	0.146876	0.586706	0.362846	0.0242763	0.354227
AGT	-0.0586004	0.10467	-0.0460701	0.39984	0.11927	0.22384	0.46832	0.36262	-0.00427008	0.0327897	0.24853	0.1847	-0.00995016	0.11698	-0.10703	-0.0421104	0.0746899	-0.13325	-0.0504804	0.0908699	0.0302696	1.0767	0.9179	1.40344
AGTR1	-0.0145566	0.0992234	-0.0846667	0.342563	0.342843	0.278293	-0.0236168	-0.419297	0.0589733	0.266543	-0.171687	-0.306857	0.107517	-0.199333	0.0918169	0.947337	1.17211	1.3343	-0.479233	0.107837	0.354747	0.355377	-0.199293	0.238307
AHCYL1	0.0422678	-0.0472317	0.00496769	0.00316811	-0.184032	-0.254732	0.117968	0.199368	0.251168	0.487368	0.406568	0.391568	0.0796003	-0.0508003	-0.0288	-0.161901	-0.1046	-0.1898	0.4128	0.2379	0.5418	1.1735	1.0353	0.996799
AHNAK2	0.0120296	0.0927	-0.104731	0.213039	0.2457	0.16475	0.0181398	0.13496	0.26685	1.13088	1.23768	1.38853	0.13879	-0.150539	0.0117502	-0.82141	-0.82145	-0.75115	-0.0633097	-0.0393095	0.223371	1.1112	1.15585	1.27377
AHSA1	-0.0807676	0.0846329	-0.00386715	0.372832	0.532132	0.244533	-0.479967	-0.304768	-0.275667	-1.03472	-1.15164	-1.01549	-0.00466633	0.0258341	-0.0211658	0.423734	0.411534	0.517434	-0.328266	-0.245766	-0.109366	-1.04227	-0.990166	-0.774866
AJAP1	-0.0872569	0.0337529	0.053503	1.67762	1.33753	0.854873	-0.719457	-0.555037	-0.505607	-0.346897	-0.373077	-0.820257	-0.122467	-0.0252266	0.147694	1.33194	1.56782	1.46037	-0.527826	-0.601536	0.00884342	-0.0723662	-0.356376	-0.111937
AJUBA	0.0762129	-0.0900164	0.0138035	-0.233577	-0.305507	-0.221447	0.0471535	0.144114	0.0154734	0.719294	0.784694	0.736993	0.16023	-0.0918703	-0.0683603	-0.98919	-1.08803	-0.95182	0.0568094	0.0178995	0.1923	0.79477	0.76447	0.90617
AL008723.1	0.0177035	-0.292276	0.274573	0.0335135	0.0465436	0.143963	0.0894036	0.561244	0.402413	1.01078	1.17456	1.38477	0.0186129	-0.125997	0.107383	0.244103	-0.894377	-0.342237	0.124603	-0.055717	0.216083	1.24748	0.733353	1.20123
AL022345.7	0.0409966	0.0542765	-0.0952735	0.0617762	0.163446	0.377646	-0.423494	-0.917524	0.250296	0.376106	0.605286	0.588826	0.0629864	0.157836	-0.220824	0.0119662	-0.0136738	0.224626	0.323936	0.557706	0.558316	0.990966	1.05656	0.991176
AL049691.1	0.0826066	-0.364903	0.282296	-0.234674	0.773896	0.0120664	0.181116	0.0444365	0.186776	0.243757	-0.613834	-0.365124	-0.0963001	0.20827	-0.11197	-0.56153	-0.29726	-0.28602	-0.94449	-0.46381	-0.61737	-0.92109	-1.09225	-1.21201
AL121869.1	-0.21006	0.161449	0.0486097	-0.17448	0.26622	-0.0380507	-0.0307503	-0.0934801	-0.0757303	-0.275001	-0.54864	-0.51642	-0.0886564	0.0906534	-0.00199699	-0.297477	-0.375277	-0.136997	-0.466067	-0.552707	-0.420937	-1.34114	-1.12231	-1.13717
AL121932.1	-0.135344	0.0745659	0.0607767	-0.0429239	0.143796	0.275126	-1.12076	-0.736844	-1.21472	-0.294144	0.0941362	0.120016	0.102357	-0.183383	0.081027	0.396567	0.432737	0.419407	-0.260453	-0.531463	-0.379253	-0.356573	-0.0407228	0.0443869
AL137861.1	-0.110406	0.00416374	0.106244	0.0458241	0.319823	-0.188136	0.388083	0.526954	0.656744	0.690714	0.629813	0.974954	0.00656605	-0.0361338	0.0295658	-0.493534	-0.748984	-0.603284	-1.06252	-1.17747	-0.814924	-1.2988	-1.1093	-0.775584
AL138744.1	-0.217103	0.501547	-0.284443	-0.480793	-0.0504632	-0.487233	0.242967	0.491397	0.725127	-0.134843	-0.639093	-0.678383	-0.0970902	-0.0828805	0.17997	-1.0751	-0.418031	-0.32139	-0.59731	-0.73429	-0.57544	-0.86753	-1.31521	-0.96224
AL157883.1	-0.212796	0.160994	0.0518036	0.189154	0.319404	-0.217166	0.160543	0.488614	0.424814	0.0271535	-0.198796	-0.0514665	0.14818	-0.0915604	-0.0566201	-0.72117	-0.55806	-0.75613	-1.0428	-0.68585	-0.67054	-1.19244	-1.17445	-0.78959
AL161898.1	-0.138953	-0.00353336	0.142487	0.279187	0.275997	-0.543343	0.262867	0.584637	0.362647	0.00211668	0.0319266	-0.110593	-0.0722198	0.03613	0.0360899	-0.45731	-0.21222	-0.37665	-1.33948	-0.63211	-0.36756	-1.30327	-1.26392	-0.88467
AL353626.1	-0.0096097	-0.06952	0.0791297	0.202671	0.35154	-0.0311098	0.55827	0.81562	0.79322	1.04149	1.04379	1.33537	-0.0589037	-0.127954	0.186856	-0.716033	-0.583694	-0.185703	-0.838143	-0.890063	-0.935674	-0.686913	-0.680843	-0.623763
AL353763.1	-0.0988703	-0.0290899	0.12796	0.20429	0.19525	-0.0827403	0.33084	0.64551	0.80594	0.90833	1.01134	1.26429	-0.106543	-0.0191031	0.125647	-0.328253	-0.486363	-0.130333	-0.879163	-0.984313	-0.772153	-0.657003	-0.595733	-0.584743
AL359709.1	-0.0458803	0.0919294	-0.0460501	0.0632801	0.20647	-0.186541	0.1998	0.408649	0.33753	-0.12451	-0.21048	-0.01966	-0.0121069	0.00699329	0.0051136	-0.421697	-0.163867	-0.191847	-0.880087	-0.540147	-0.634807	-1.1338	-1.26812	-0.832647
AL360176.1	-0.16623	0.21397	-0.0477395	-0.0306196	0.17984	-0.51279	0.13576	0.24784	0.33588	-0.1399	-0.14591	0.1235	0.0107865	-0.163784	0.152997	-0.515823	-0.401994	-0.0763435	-0.913844	-0.623494	-0.635633	-1.14597	-1.37108	-0.986124
AL512640.1	0.1002	-0.0520601	-0.0481405	0.192019	0.507679	-0.13192	0.20634	0.42565	0.38636	-0.11851	-0.35341	0.0928497	0.0339937	-0.192816	0.158824	-0.761406	-0.499146	-0.718526	-1.30744	-0.964126	-1.18836	-1.62634	-1.5964	-0.971326
AL591856.6	-0.0936666	0.0532837	0.0403833	0.295124	0.622504	0.101213	0.794394	0.934204	1.37215	1.07761	1.151	1.56645	-0.253711	-0.0293703	0.283079	-0.664381	-0.605951	-0.426681	-1.11643	-1.21976	-0.901801	-1.38444	-0.634701	-0.791331
AL592183.4	-0.195217	0.218264	-0.0230465	-0.100956	0.301663	0.230013	0.472953	1.08511	0.868373	1.29528	1.21432	1.38564	-0.101893	0.114887	-0.0129933	-0.524193	-0.686563	-0.495553	-1.10452	-1.07548	-1.00349	-0.879883	-0.745033	-0.528033
AL592183.5	-0.118277	-0.082387	0.200663	0.0298729	0.326823	-0.043447	0.644013	0.734423	0.833103	1.1424	1.12344	1.26377	-0.074996	0.0128431	0.0621538	-0.555296	-0.666856	-0.342926	-1.06628	-1.03813	-1.0838	-0.722147	-0.910946	-0.571046
AL592183.7	0.0193534	-0.295777	0.276423	-0.055017	0.225633	0.0591731	0.576693	0.560103	0.453463	1.03066	1.011	1.26995	-0.113037	-0.00481653	0.117854	-0.327036	-0.313016	-0.321436	-0.703516	-0.842967	-0.800527	-0.453486	-0.650207	-0.445897
AL611946.1	0.0761967	-0.0796728	0.0034771	0.0537071	0.323067	-0.0705233	0.281317	0.223476	0.507907	-0.130203	-0.204273	-0.286753	-0.0210266	0.00879288	0.0122328	-0.586467	-0.606797	-0.168767	-0.807247	-0.521597	-0.929437	-1.11194	-1.04237	-0.888187
AL772307.1	0.166643	0.0590334	-0.225677	-0.954127	-0.396646	-0.397017	-0.334367	0.141723	-0.203307	0.455773	0.492043	0.205303	0.16339	-0.18324	0.0198498	-1.26923	-1.04216	-1.32989	-0.18422	-0.858941	0.0146694	0.54406	0.28838	0.34181
ALDH1L2	0.0472498	-0.0676203	0.0203695	-0.31968	-0.64448	-0.59603	0.24815	0.294519	0.16636	0.83144	0.69964	0.75704	0.0455437	-0.00522709	-0.0403166	-0.476377	-0.422517	-0.494427	0.538613	0.519943	0.767103	1.76502	1.47412	1.56032
ALDH6A1	-0.0915604	0.1278	-0.0362401	-0.15173	-0.15854	-0.16509	-0.10128	0.06673	0.0390997	0.72493	0.47541	0.71371	-0.00389671	-0.194097	0.197993	-0.478707	-0.578197	-0.189147	0.133473	0.357853	0.724763	1.35685	1.09408	0.971863
ALYREF	0.0593672	0.00666714	-0.0660334	0.301267	0.163167	0.240767	-0.356333	-0.226833	-0.245433	-1.08287	-1.16068	-1.06249	0.102333	-0.0813675	-0.0209675	0.298033	0.368933	0.171233	-0.295067	-0.242867	-0.116167	-1.1408	-1.32092	-1.15275
ANK2	-0.0782433	0.152477	-0.0742331	0.193517	0.145307	-0.0679731	0.277417	0.451057	0.512137	0.979187	0.619767	0.692207	0.150074	-0.153286	0.00321341	-0.907096	-1.15302	-1.34744	-0.448297	-0.449166	-0.0556164	0.307084	0.315733	0.323744
ANK3	0.197013	0.0982232	-0.295237	0.0954733	0.574343	-0.0527868	-0.187347	-0.210957	0.456693	0.0241332	-0.444557	-0.175097	-0.0536194	-0.00257921	0.0562005	-0.903749	-1.11163	-0.502359	-1.47026	-0.85499	-0.290869	-1.23026	-1.24406	-1.30693
ANKRD29	0.21958	-0.10533	-0.11425	0.0492301	0.56519	0.00455999	0.0272999	0.0594797	0.11157	0.91694	0.5562	0.49456	-0.0341806	-0.12668	0.16086	0.140659	-0.279641	0.133759	-0.16429	-0.0203705	0.0501194	1.03145	1.13299	0.94572
ANKRD36	0.0661068	0.0418167	-0.107924	-0.124313	-0.138763	-0.606894	0.465187	0.507167	0.567576	-0.512143	-0.802583	-0.633193	0.0601168	-0.108133	0.0480165	-1.05032	-1.0382	-1.21218	-0.183964	-0.139243	0.0761766	-0.375764	-0.925844	-0.609143
ANKRD36C	-0.364547	0.303863	0.0606833	0.311773	0.793633	0.183323	0.155723	0.244843	0.494773	-0.267918	-0.337967	-0.237267	-0.0553827	-0.0846529	0.140038	-0.801602	-0.759723	-0.390953	-1.06106	-0.758142	-0.492403	-1.20182	-1.25379	-0.854123
ANKRD42	0.111283	-0.013917	-0.0973668	1.09222	0.915143	0.857193	0.146293	0.336343	0.335403	0.317793	0.310933	-0.235717	0.166594	-0.0870266	-0.079566	1.21953	1.26922	1.25164	0.0226831	0.090004	0.381663	0.295493	0.0574837	0.0695133
ANP32A-IT1	-0.35862	0.14519	0.21343	0.15403	0.22005	0.12061	0.14223	0.78786	0.20264	-0.39124	0.00739956	0.16389	-0.0490265	0.0200834	0.0289435	-1.0739	-0.970956	-1.181	-0.340456	-0.704896	-0.0657463	-0.625576	-0.489876	-0.692317
AOX1	0.0562468	-0.0299029	-0.0263429	-0.109743	-0.00490332	-0.430813	-0.130523	0.0876269	0.147207	-0.958333	-0.843243	-1.3062	0.22486	0.00960016	-0.23446	0.38142	0.26269	0.19122	-0.11106	-0.0785098	0.21053	-1.65377	-1.74523	-1.10642
AP000577.2	-0.415264	0.141436	0.273826	0.942046	0.457236	-0.122314	-0.366844	0.487576	0.306886	-0.154234	-0.463314	-0.311514	-0.100804	0.0720463	0.0287561	-1.24773	-1.17435	-1.19324	-1.04049	-0.899594	-0.726074	-1.31131	-1.9061	-1.66993
AP000646.1	-0.46415	0.12085	0.3433	1.05893	0.95174	0.71581	-0.27736	0.80817	1.08729	1.28285	1.38406	0.83192	0.0178733	-0.0591764	0.0413032	-0.160157	-0.356097	0.290894	-0.254257	-0.00368643	0.521224	0.616453	0.989244	0.971103
AP000648.5	0.201933	-0.145856	-0.0560765	0.603134	0.873943	0.407834	-0.103307	0.217584	-0.111257	-0.142917	-0.601346	-0.395367	-0.328823	0.331327	-0.0025034	1.73535	1.77621	1.60437	-0.572603	-0.473503	0.060277	-0.464433	-0.775923	-0.634283
AP000745.1	-0.417733	0.193057	0.224677	0.116717	0.453217	0.361097	0.0713468	0.492197	0.458307	-0.0283132	0.0922065	-0.0826635	-0.129006	0.142653	-0.0136466	-0.348557	-0.405187	-0.182017	-1.10438	-0.525237	-0.881536	-1.21463	-1.04717	-0.806537
AP000892.6	-0.0994968	-0.078877	0.178373	1.16869	1.53176	1.06068	0.00955296	0.153773	0.392693	0.059773	-0.0275669	-0.134087	0.160143	-0.261477	0.101333	0.642313	0.877033	0.486973	0.304423	-0.152467	0.221613	-0.0787668	-0.0603967	0.0462732
APCDD1L-AS1	-0.15905	0.30397	-0.14492	1.08116	1.29843	0.65604	-0.28775	-0.18229	-0.16609	-0.16301	-0.0192199	0.0851297	0.197283	0.0941634	-0.291447	1.1748	2.24765	1.32113	-0.276037	-0.644447	-0.00448656	0.145693	-0.848447	0.585144
APOBEC3B	0.0463867	-0.00637245	-0.0400133	0.0762072	0.168007	-0.0217133	-0.415313	-0.250573	-0.291353	-1.02394	-1.2023	-1.27477	0.19064	-0.249159	0.0585203	-0.119939	-0.134669	-0.455549	-0.289169	-0.16715	0.15091	-0.600779	-0.827519	-0.691319
APOBEC3F	-0.10474	0.0347204	0.0700197	-0.0275297	-0.30739	-0.54964	0.22462	0.43453	0.60878	0.45645	0.404961	0.63464	0.0992327	0.0476131	-0.146847	-1.32216	-0.812157	-1.19373	0.0255127	0.180913	0.620473	0.437013	0.546463	0.804983
AQP11	-0.00115681	-0.0804968	0.0816531	0.131153	0.0070734	-0.0606666	-0.212337	-0.0587468	-0.276427	0.855993	0.638824	0.474563	0.17378	-0.0837097	-0.0900698	-0.16286	0.0979404	-0.35173	0.1128	0.27189	0.32676	1.32157	0.85888	1.19947
ARG2	-0.13042	0.0373802	0.09304	0.34137	0.0260401	-0.0309901	0.17084	0.21143	0.27012	0.48557	0.52143	0.68117	0.07792	-0.01021	-0.0677099	-0.0950804	-0.29509	-0.12884	0.0836401	0.264299	0.49383	1.01031	1.01922	1.09355
ARHGAP11A	0.0398235	0.0690136	-0.108837	0.0936031	-0.137427	-0.284897	-0.421527	-0.312716	-0.265757	-0.993927	-1.15077	-1.42805	0.00847006	0.0828295	-0.0913	-0.35965	-0.38895	-0.34605	-0.6664	-0.37896	-0.18702	-0.63807	-0.63892	-0.58153
ARHGAP11B	-0.114465	0.0482655	0.0662003	-0.119194	0.0318956	-0.301885	-0.296889	-0.0428047	-0.046174	-1.03153	-1.19724	-1.14271	0.0173216	-0.0373583	0.0200367	-0.844454	-0.678529	-0.727698	-0.918464	-0.687498	-0.412053	-1.08478	-1.21364	-0.888238
ARHGAP20	-0.274753	0.0494471	0.225307	0.947207	1.18875	1.00187	0.0527768	0.123347	0.267877	-0.304593	-0.527533	-0.055593	0.10647	-0.12079	0.0143199	1.09683	0.903419	0.83927	0.13234	-0.0717101	0.11174	0.58263	0.45153	0.42831
ARHGAP35	-0.0177402	-0.0219202	0.0396595	-0.40928	-0.67548	-0.81739	-0.15157	-0.00967026	0.0950804	0.39042	0.34212	0.47171	0.0624428	-0.0680771	0.00563335	-1.25152	-1.19604	-1.32779	-0.120867	-0.236807	0.00587273	0.273573	0.0858831	0.103453
ARHGEF2	-0.0314264	0.123384	-0.0919561	-0.126616	-0.536197	-0.573727	-0.081296	0.137733	-0.043376	1.15147	1.26034	1.27274	0.248218	-0.242963	-0.00525284	0.155997	0.216968	0.141297	0.503918	0.467948	0.782007	1.69014	1.79074	1.71424
ARID5B	-0.124723	0.251937	-0.127213	0.525767	0.653317	0.334907	0.339167	0.409897	0.308247	1.31598	1.38753	1.43695	0.110437	-0.127183	0.0167465	-0.489403	-0.346763	-0.612743	-0.818823	-0.313183	0.285397	0.803896	0.434977	0.819107
ARPC3P1	-0.366987	0.288823	0.0781627	-0.138998	0.805202	-0.233297	-0.201237	-0.122677	-0.246367	0.0842328	-0.524727	-0.220397	0.0907803	0.0187001	-0.10948	-0.67819	-0.61645	-0.14173	-0.77191	-0.57399	-0.93953	-1.53187	-1.14433	-0.41016
ARRDC3	-0.05897	0.06147	-0.00250006	0.8971	0.77573	0.62412	0.43005	0.73753	0.63553	1.38953	1.37123	1.50741	0.20504	-0.10545	-0.0995898	-0.6065	-0.49739	-0.59795	-0.28108	-0.18141	0.240891	0.65874	0.549911	0.7542
ARSD	-0.0468802	-0.12844	0.17532	0.9464	0.64293	0.6432	0.42486	0.64468	0.45865	1.03533	1.00257	0.99889	0.141271	-0.12828	-0.0129895	-0.262569	-0.44773	-0.589399	-0.0771794	0.0221906	0.306281	0.47954	0.29069	0.62149
ASAP1-IT1	0.04526	-0.04917	0.00391006	0.60791	0.0269198	0.83732	0.44768	0.15454	-0.0350699	-0.16416	-0.51654	-0.17206	0.0941539	-0.170466	0.0763135	-0.0190363	-0.218876	-0.755946	-1.29148	-1.83934	-1.72705	-1.73304	-1.91188	-2.31893
ASF1B	0.134109	-0.1196	-0.0145102	-0.17146	-0.21833	-0.28598	-0.0475197	-0.22586	-0.0887899	-1.04114	-0.88857	-1.19742	0.0315723	-0.0449076	0.0133324	-0.174658	-0.210948	-0.306408	-0.0662775	-0.213438	0.0251923	-0.485088	-0.487848	-0.718998
ASIC1	0.151557	0.0271168	-0.178673	0.0198269	-0.170953	-0.456853	0.227267	0.420007	0.504347	0.556517	0.387697	0.276867	0.135347	-0.106323	-0.0290232	-0.190834	-0.442823	-0.763834	0.560807	0.706617	1.32903	1.28595	1.18469	1.18167
ASNS	-0.0401258	0.0536938	-0.013566	-0.607326	-0.494656	-0.756666	0.108834	0.282654	0.326155	1.00015	0.915754	0.996655	-0.152377	-0.0117865	0.164164	-0.236337	-0.0963564	-0.112737	0.834683	1.1449	1.33988	2.30188	2.30898	2.36608
ASNSP1	-0.0997272	0.180203	-0.0804768	-0.520777	0.0121531	-0.568847	0.010323	0.265273	0.0458231	0.961843	0.763333	0.661133	-0.15126	0.0108905	0.14037	-0.51491	-0.20229	-0.0659895	0.559711	0.47362	0.472631	1.54121	1.00807	1.69533
ASPM	-0.068614	0.0427361	0.025876	-0.0941944	-0.204344	-0.298204	-0.452974	-0.276184	-0.290374	-1.02375	-1.17729	-1.23221	-0.0233507	0.00940895	0.0139389	-0.565981	-0.637241	-0.505551	-0.555301	-0.685381	-0.226521	-0.522381	-0.888591	-0.918411
ASS1	0.0258837	-0.0123367	-0.013546	0.341034	0.317544	0.0910339	-0.208886	0.157424	0.0529633	2.27318	2.36488	2.37078	0.105566	-0.130504	0.0249367	-0.301264	-0.238764	-0.486323	0.424656	0.444217	0.747236	2.54254	2.53014	2.61494
ASS1P1	-0.321547	-0.0386066	0.360153	-0.0731468	0.0821433	-0.0216765	-0.0592666	-0.284576	0.0928535	1.99849	1.86114	1.92499	0.119216	0.273757	-0.392974	-0.324334	-0.376694	0.0322561	0.128266	0.474876	0.339896	1.91565	2.16651	2.58422
ASS1P10	-0.114146	-0.0911465	0.205294	0.00731373	0.134694	0.351154	0.636834	-0.0197263	0.266534	1.33714	1.65466	1.44101	-0.0300136	0.189746	-0.159733	-0.289563	-0.0844636	-0.139843	0.296747	0.400066	0.00510645	1.25716	1.5249	1.56878
ASS1P11	0.193376	-0.061904	-0.131474	0.186866	0.310506	0.236906	-0.104314	0.137936	-0.0999136	2.31356	2.10757	2.18323	0.0729265	-0.0123835	-0.0605435	-0.172614	-0.230534	-0.150934	0.426167	0.575596	0.431226	2.123	2.47551	2.28112
ASS1P4	-0.296327	0.184393	0.111933	-0.162027	0.0126929	-0.0106273	-0.0744371	0.291203	-0.131297	1.25208	1.41109	1.22103	-0.204073	0.0976968	0.106377	0.0601568	-0.103034	-0.240654	0.297077	0.373577	0.174577	1.80107	1.70452	1.97664
ASS1P5	0.0291462	0.0133462	-0.0424938	0.180826	0.0489163	-0.467274	-0.105224	-0.153624	-0.314184	1.77596	1.34855	1.46457	0.0471034	-0.0778666	0.0307631	-0.401777	-0.121377	-0.504847	0.241823	0.452213	0.247533	1.60078	1.40561	2.10847
ASS1P6	-0.212853	0.177377	0.0354767	0.00514698	0.437557	0.0238271	0.333087	-0.128443	0.151277	1.00914	0.927497	1.2653	-0.23128	0.0763202	0.15496	-0.0626597	-0.29935	0.14241	0.30218	0.26926	0.12269	0.84949	1.41794	1.75267
ASS1P9	-0.0432301	0.0274496	0.0157804	0.37609	0.28656	-0.02213	0.13212	0.0616999	0.20906	2.15043	1.69749	1.92743	0.0500164	-0.156713	0.106697	-0.195813	-0.302593	-0.347553	0.444886	0.280876	0.463547	1.78397	2.23907	2.28237
ATAD2	-0.00186729	-0.00206661	0.00393295	0.160833	0.00853348	-0.223367	0.113033	0.299733	0.180133	-1.11399	-1.56347	-1.42528	-0.0198002	0.0944996	-0.0747004	-0.1904	-0.2283	-0.1553	-0.377	-0.3611	-0.194	-0.7656	-1.06677	-1.26793
ATAD5	-0.0129867	0.186643	-0.173657	0.813333	0.844583	0.607493	0.068543	0.402773	0.153433	-1.12846	-1.57609	-1.37989	-0.0888705	0.00527954	0.08359	-0.29189	-0.0863705	-0.152131	-1.08998	-0.7165	-0.36408	-1.53513	-1.94578	-1.65901
ATF3	0.0876632	-0.234387	0.146723	0.744473	0.560653	0.447153	0.204943	0.683153	0.354283	1.17377	1.17448	1.25923	-0.0569968	-0.0268369	0.0838332	2.20668	2.25188	2.21692	0.378553	0.274563	0.626003	1.422	1.20827	1.47011
ATP13A3	-0.387357	0.506303	-0.118947	0.0378232	0.0279632	0.0360231	-0.319567	0.077373	0.712903	-0.969247	0.0860033	-0.015317	0.0115933	-0.138927	0.127334	-0.0407362	-0.428496	-0.789896	-1.26545	-1.02469	-0.326376	-1.51678	-1.51024	-1.02554
ATP8A1	-0.104144	0.511827	-0.407683	0.750657	0.834537	0.223886	0.0543966	0.652347	0.327897	0.853287	0.411966	0.934727	-0.0268164	-0.0025363	0.0293536	0.358044	-0.371636	0.0700536	0.000873566	-0.303957	0.538234	1.48263	0.834013	1.039
ATXN2L	0.184334	-0.121366	-0.0629654	-0.101066	-0.537366	-0.222966	0.0899343	0.0406342	-0.00666618	0.435034	0.554935	0.414034	0.151567	-0.0815334	-0.070034	-0.117034	-0.154734	-0.195434	0.608566	0.501166	0.656366	1.09077	0.990966	1.01197
AUXG01000516.2	-0.0936666	0.0532837	0.0403833	0.295124	0.622504	0.101213	0.794394	0.934204	1.37215	1.07761	1.151	1.56645	-0.253711	-0.0293703	0.283079	-0.664381	-0.605951	-0.426681	-1.11643	-1.21976	-0.901801	-1.38444	-0.634701	-0.791331
B3GALNT1	0.000913143	-0.255417	0.254503	1.08947	1.30001	0.774753	0.029633	0.196853	-0.163247	-0.0626569	0.013803	-0.0359168	0.12725	-0.0963998	-0.0308499	0.50271	0.48942	0.73019	-0.0255399	-0.17186	-0.1023	-0.21337	-0.18643	-0.20253
BAG3	-0.0851126	0.0418167	0.0432968	1.1059	1.0423	0.754957	-0.389703	-0.240873	-0.247863	-0.447343	-0.421474	-0.446153	0.121704	-0.0455561	-0.0761461	2.45187	2.35797	2.40777	-0.0894566	-0.101296	0.275723	-0.468796	-0.477196	-0.411036
BARD1	0.0766792	0.0502896	-0.126971	0.267399	0.208319	0.0661893	-0.0572705	-0.0784106	-0.107871	-1.14274	-1.50275	-0.984341	-0.0518932	-0.048933	0.100827	-0.181423	-0.445333	-0.574873	-0.415353	-0.219983	0.177717	-0.402693	-0.743893	-0.588043
BAZ2B	-0.0672297	0.12989	-0.0626597	-0.65796	-0.26373	-0.5467	0.17209	0.30488	0.19087	0.42775	0.42673	0.17018	0.12506	-0.17752	0.0524597	-1.53533	-1.40756	-1.43822	-0.96036	-1.00246	0.0410199	-0.42653	-0.62357	-0.29792
BBS2	-0.146123	-0.0383735	0.184496	0.137956	0.283306	-0.140563	0.369126	0.587076	0.559116	1.09192	0.831626	1.0057	-0.00400352	-0.0323734	0.036377	-1.44824	-1.0183	-0.837993	-0.126083	-0.0672731	0.316847	0.782476	0.404317	0.653537
BCAM	0.0179834	0.0240335	-0.0420165	0.208593	-0.157526	-0.178186	0.0882339	0.137444	0.112564	0.827284	0.856374	0.902284	-0.00309944	0.0255904	-0.0224895	-0.170519	-0.384339	-0.38803	0.388091	0.0624104	0.31784	0.96097	0.97466	1.13012
BCCIP	-0.0736332	0.0349159	0.0387163	0.179616	0.343316	0.0182161	-0.215024	-0.166163	-0.0561333	-0.635573	-0.776033	-0.672534	-0.0344334	0.00476646	0.0296659	-0.00413322	-0.0109339	0.0502663	-0.639084	-0.492003	-0.182163	-1.09138	-1.30064	-1.00231
BCL2L11	-0.04914	0.07867	-0.02953	0.57006	0.32693	0.0918303	0.31216	0.56281	0.33475	1.68619	1.65222	1.61604	0.0711136	-0.0778465	0.00673342	0.682793	0.621684	0.603203	0.0779133	0.116573	0.567553	1.47418	1.07814	1.35354
BCL6	-0.0229664	0.0446939	-0.0217266	0.237754	-0.0209961	-0.155146	0.542213	0.415394	0.356093	1.0675	0.986484	0.935083	0.0945201	-0.103641	0.00911951	0.80759	0.93813	0.75392	0.672149	0.69412	1.03168	1.44561	1.30744	1.40103
BCL9	-0.14827	0.07936	0.0689101	-0.46872	-0.72499	-0.94835	-0.35085	0.0236101	-0.00691986	-0.10711	0.00489998	0.02596	0.0775995	-0.0243201	-0.0532804	-1.04897	-0.99902	-1.07508	-0.32362	-0.1465	0.220329	-0.0242901	-0.40928	-0.0858202
BCLAF1P2	0.25991	-0.30638	0.0464697	0.2106	0.94873	0.62979	-0.28469	0.10939	0.0596199	0.0473099	-0.49047	-0.6492	-0.0492964	-0.152816	0.202114	-0.414546	-0.243937	-0.0252366	-1.24379	-0.608706	-0.668386	-1.32783	-1.14371	-0.620077
BEND4	-0.37755	0.26004	0.11751	0.78705	0.56863	0.23475	0.11005	0.30496	0.24236	-0.000729561	-0.0460095	-0.12372	0.165427	-0.0576434	-0.107783	1.67691	1.836	1.79322	0.161147	0.0471067	0.415857	0.218027	-0.0117831	-0.0586333
BEST1	0.0474367	0.029407	-0.0768433	-0.0353332	0.353627	0.206517	-0.265153	0.106537	0.125017	1.0781	0.843277	1.10224	-0.0696564	0.121654	-0.0519962	-0.248147	-0.0182161	0.156304	-0.00945616	0.162714	0.526034	1.45913	1.43893	1.73166
BHLHE40	-0.0682964	0.00859356	0.0597038	1.03787	0.949674	0.793174	0.426574	0.448074	0.584274	0.940774	0.952674	0.947174	0.172684	-0.154416	-0.0182657	-0.122986	-0.124876	-0.0126562	0.661734	0.545574	0.789333	1.30873	1.31373	1.42373
BIRC3	-0.0899796	0.10741	-0.0174294	1.13015	1.32164	0.840371	-0.18926	-0.0849795	0.254961	0.467411	0.64111	0.5277	-0.0335736	-0.0415936	0.0751667	1.02474	1.18513	1.0559	-0.557424	-0.271723	0.108507	0.704617	0.177057	0.542316
BNC2	-0.108601	-0.13511	0.24371	0.107949	0.0715594	-0.0763607	-0.30191	0.0396194	0.200359	-0.15907	-0.0812507	0.0590696	0.109637	-0.113613	0.0039773	-1.22063	-1.26533	-0.992443	-0.577383	-0.347653	0.068387	-0.442193	-0.655083	-0.462973
BNIP3P17	-0.40111	0.10851	0.2926	1.40019	1.13463	0.79091	0.0246296	0.334599	0.27081	-0.96655	-0.537421	-0.85567	-0.0624232	-0.0499234	0.112347	0.0836368	0.184136	0.205467	-0.288313	-0.0805736	-0.0310836	-1.20257	-1.26384	-1.36375
BORA	-0.0284433	0.0443859	-0.0159435	0.155816	-0.156653	-0.184294	-0.637264	-0.453904	-0.436794	-0.832704	-1.46483	-1.10323	-0.0917764	0.0467734	0.0450034	-0.770977	-0.633757	-0.799686	-0.801157	-0.682257	-0.206986	-0.555487	-0.749756	-0.510366
BRCA1	-0.187263	0.127377	0.0598865	0.400436	0.278747	-0.337324	0.139067	0.263237	0.398386	-0.885923	-1.47913	-1.12082	0.09554	-0.12113	0.0255899	-0.69641	-0.37068	-0.39114	-1.14808	-0.39419	0.13531	-0.76256	-1.36018	-0.81616
BRCA2	0.085063	-0.0382166	-0.0468473	0.274253	0.264413	0.00210285	-0.322727	0.0919333	-0.112327	-1.21817	-1.45965	-1.20778	-0.0841069	0.0150232	0.0690832	-0.507087	-0.212747	-0.431637	-0.770147	-0.538157	-0.352077	-0.803007	-1.23587	-0.968777
BRIP1	-0.00642586	-0.108656	0.115084	0.903784	0.817274	0.554074	0.078104	0.352365	0.321154	-1.20586	-1.37764	-1.35137	0.0248423	-0.00121689	-0.0236273	0.106803	0.0134726	0.0914326	-0.909177	-0.838327	-0.392387	-1.07353	-1.65484	-1.20393
BTN3A2	0.0243769	0.00289726	-0.0272732	-0.138353	-0.424413	-0.225473	0.359597	0.454737	0.395957	0.812467	0.752107	0.744147	0.0676432	0.00725269	-0.0748968	-0.988317	-1.05689	-0.992767	0.208613	0.246973	0.522633	0.767643	0.711333	0.640393
BUB1B	-0.080534	0.0340662	0.0464659	-0.320134	-0.358834	-0.404234	-0.332634	-0.188834	-0.197234	-1.07738	-1.12792	-0.976784	-0.0282669	-0.00456715	0.0328331	-0.589188	-0.609237	-0.582868	-0.335167	-0.456167	-0.217167	-0.592417	-0.796547	-0.572927
BX004987.2	-0.130056	0.0174932	0.112564	-0.0443168	0.293774	-0.207787	-0.0770764	0.433253	0.565124	0.568173	0.549344	0.842783	-0.0912566	0.00465345	0.0866032	-0.649257	-0.888787	-0.422747	-1.19343	-0.981297	-1.13497	-1.02533	-0.751067	-0.662967
BX088702.1	-0.12983	-0.0633302	0.19316	0.53569	0.35366	0.12593	0.5812	0.70704	0.79986	1.15155	0.92614	1.35986	-0.0279169	-0.124007	0.151923	-0.371747	-0.543587	-0.419017	-0.830747	-0.898887	-0.826277	-0.590407	-0.815187	-0.487147
BX088702.2	-0.121243	0.196647	-0.0754037	0.163766	0.0167565	-0.300094	0.803486	0.681777	0.647576	1.02607	1.16137	1.03423	-0.31884	0.24129	0.0775499	-0.62455	-0.54035	-0.42745	-0.98211	-1.01657	-1.04866	-0.7913	-0.937	-0.68742
BX088702.4	0.211137	-0.140543	-0.0705934	0.158957	0.291967	-0.162863	0.181787	0.633827	0.688457	1.02875	1.1966	1.41732	0.0532765	0.0479069	-0.101183	-0.373983	-0.493083	-0.301883	-1.06216	-1.24419	-0.577103	-0.489153	-0.635353	-0.432793
BZW1P1	-0.104133	-0.0448732	0.149007	0.509567	0.874797	0.243537	-0.140143	-0.0543332	-0.0124831	-0.555303	-0.478533	-0.876073	0.135506	-0.117084	-0.0184236	-0.251964	0.122336	0.348166	-1.25711	-0.467394	-0.426554	-1.04556	-1.36347	-1.26965
C18orf54	0.13879	-0.0315404	-0.10725	0.19214	0.4563	-0.63776	0.01331	0.32924	0.15125	-0.60157	-1.32447	-1.14062	0.0930433	-0.194647	0.101603	-0.424937	-0.0951867	-0.362387	-0.659437	-0.142177	0.0351934	-0.616577	-1.20216	-0.774217
C19orf38	-0.146027	0.0537534	0.0922732	0.0248132	-0.0974069	0.0582733	0.250393	0.517414	0.500303	1.13293	0.935363	0.942203	-0.0444169	-0.258967	0.303383	-0.215157	-0.646327	-0.085557	0.642683	0.448833	0.917983	1.28917	1.66389	1.34605
C1orf112	0.0704832	-0.0582266	-0.0122566	0.516693	0.465584	0.379004	-0.327627	-0.176687	-0.0523467	-0.957726	-1.25149	-1.34725	0.00461292	0.0593433	-0.0639563	0.188773	0.116293	-0.0474968	-0.553857	-0.403967	-0.0654669	-0.809257	-1.16857	-0.879897
C1orf145	0.26189	-0.26971	0.00782013	0.18445	0.47523	0.28293	0.25557	0.15192	0.13694	1.35727	0.95148	0.94752	-0.0213699	-0.05548	0.0768499	-0.56697	-0.14842	-0.00321007	0.37584	0.37437	0.78154	1.49986	1.18884	1.5155
C20orf194	-0.0028429	0.022707	-0.0198631	0.0332365	0.0824966	-0.538953	0.0546169	0.0955963	0.189547	0.0935068	-0.103813	0.352727	0.0388899	-0.19403	0.15514	-1.04951	-1.08777	-0.92864	-0.64252	-0.47793	0.0971699	-0.00502014	-0.19517	-0.0324497
C2orf15	0.27395	0.0347695	-0.308721	0.43161	0.0612993	-0.0688205	-0.29177	0.369939	0.426489	1.34551	1.19305	0.79615	0.0957103	-0.0118599	-0.0838499	-0.36413	-0.42696	-0.0543795	-0.37361	0.10791	0.65651	1.02951	0.64439	1.07872
C3	-0.253266	0.288023	-0.0347562	1.70946	1.11084	1.22091	0.388574	0.293623	0.0859137	1.66711	1.55869	1.61045	-0.0278134	-0.0390635	0.0668764	-0.262623	-0.143633	0.182587	0.505086	0.533757	-0.0998235	0.316307	0.570817	0.640347
C3orf14	-0.249777	0.198743	0.051033	0.786813	0.972733	0.316773	-0.372837	-0.171387	-0.177847	-1.42743	-1.90818	-1.654	-0.09934	0.0531297	0.0462098	0.15814	0.23029	0.31416	-0.78639	-0.39512	0.04392	-1.28578	-1.33097	-0.93414
C4orf46	0.00597	0.02666	-0.03263	0.11936	0.0538092	-0.164391	-0.22231	0.0302696	0.0669193	-0.870701	-1.15436	-1.04802	0.0214376	-0.0131531	-0.00828266	0.0796576	0.0327272	0.011157	-0.237893	-0.0073328	0.0499868	-0.289893	-1.02213	-0.584163
C5	-0.00186682	-0.0474467	0.0493131	0.591683	0.590893	0.209353	0.368603	0.523073	0.135583	1.291	1.02253	1.14661	0.126463	-0.151607	0.0251427	-0.288537	-0.231117	0.0744028	0.134393	-0.0653272	0.262913	1.28691	0.605113	0.794463
C5orf34	0.1122	-0.0601497	-0.0520496	0.35343	0.27387	0.0587802	-0.0667896	-0.0315499	0.11867	-0.63813	-1.06348	-1.43571	-0.0569434	-0.0423932	0.0993366	-0.292213	-0.0820932	0.124426	-0.643064	-0.224623	-0.143414	-0.809184	-1.30945	-1.08598
C5orf42	-0.0148602	-0.0397305	0.0545897	0.120379	0.12254	-0.237401	0.18891	0.38281	0.379419	0.38044	0.0594897	0.262099	0.137053	-0.0111361	-0.125916	-1.10627	-1.20068	-0.962066	-0.663976	-0.588426	0.0245142	-0.267576	-0.304266	-0.0909162
C6orf182	0.0255866	-0.00751352	-0.0180736	-0.0248337	0.447156	-0.322643	0.568256	0.0395365	0.281837	0.111547	-0.205093	-0.128273	0.0447264	-0.293674	0.248947	-0.551794	-0.978514	-0.675374	-0.678393	-0.0352535	-0.0478535	-1.04219	-0.972243	-1.11427
CA2	0.0667667	-0.228623	0.161857	0.735657	0.294967	0.537937	-0.193573	0.0721169	-0.152463	-0.417323	0.0488367	-0.097043	-0.0427465	0.0369134	0.00583363	1.49524	1.34956	1.08695	0.587473	0.431584	0.816574	0.337594	0.337533	0.267004
CAMLG	-0.0764503	0.00276947	0.0736799	0.0862598	0.0246496	-0.14569	0.35277	0.370339	0.367789	1.00305	0.61045	0.62758	-0.0209589	-0.0180588	0.0390205	0.0452805	0.168391	0.170971	0.231811	0.444111	0.559951	1.2748	0.94556	0.848591
CASC5	-0.143773	0.153457	-0.00968361	-0.332073	-0.150993	-0.541694	-0.586103	-0.577093	-0.470464	-1.33274	-1.41273	-1.36786	-0.0465136	-0.0347233	0.0812368	-0.341033	-0.479573	-0.364643	-0.906783	-0.702023	-0.488483	-0.519923	-1.06062	-0.950723
CCAR1	-0.0983362	0.182003	-0.0836668	-0.0322371	0.180874	-0.305837	-0.444097	-0.255206	-0.0539865	-0.327057	-0.331387	-0.254916	-0.134326	0.144423	-0.0100965	-0.558456	-0.502276	-0.322256	-0.565106	-0.600436	-0.251677	-1.0064	-1.32508	-0.694516
CCDC112	-0.0981665	0.271133	-0.172966	-0.0574865	0.208194	-0.123166	-0.732996	-0.586157	-0.465376	-0.881287	-1.1795	-1.03018	-0.000646591	-0.0588465	0.0594931	0.197693	0.337923	0.356823	-0.585277	-0.394897	0.0424833	-0.552227	-0.730667	-0.517167
CCDC18-AS1	0.151554	-0.177436	0.0258837	-0.804327	-0.548576	-1.24175	0.784734	1.33087	1.23462	1.00858	1.05876	0.649034	0.120087	-0.0140834	-0.106003	-0.596973	-1.08366	-1.18731	0.591667	0.508976	0.806617	0.943737	1.0872	1.23232
CCDC77	0.0919266	-0.0184536	-0.0734739	0.0159264	-0.0320034	-0.246923	-0.244334	-0.0660934	-0.100163	-1.10801	-1.00591	-1.06825	0.14045	-0.0463591	-0.0940895	-0.0904694	-0.00436974	-0.124589	-0.215349	-0.29423	0.007761	-0.766219	-1.01343	-0.75585
CCDC82	0.0296469	-0.0191631	-0.0104828	0.522007	0.517907	0.334637	-0.253643	-0.193733	-0.145943	-0.868253	-0.975263	-0.916583	-0.0134573	0.0209227	-0.00746727	0.00842285	0.00263214	0.0377321	-0.772867	-0.603928	-0.380737	-0.931128	-1.33585	-0.999727
CCDC9	-0.106773	0.0997066	0.00706673	-0.00854301	0.0710468	-0.0982032	-0.173653	0.0113964	0.0815668	0.0210466	-0.051693	0.044857	-0.019207	0.0561633	-0.0369568	1.01935	1.01255	1.11694	0.224553	0.558833	0.807803	0.251373	0.454164	0.553653
CCDC92	-0.0293083	-0.0596585	0.0889664	0.0517163	0.180956	-0.435904	0.0349817	0.0585265	0.147632	1.29501	0.971567	1.15336	-0.000945091	-0.0462399	0.0471849	-0.270085	-0.42644	-0.378645	-0.22006	-0.19221	0.350765	1.23468	1.21224	1.36231
CCL20	-0.0399399	-0.0719695	0.11191	4.4938	4.2921	4.3576	-0.63719	-0.20281	-0.45903	1.22521	0.51029	0.6727	-0.195036	-0.241817	0.436853	0.606564	0.810443	0.732324	0.123323	0.371253	0.875304	2.09474	1.33559	1.6229
CCNA2	0.0688658	-0.0655346	-0.00333405	-0.135835	-0.267334	-0.313134	-0.318435	-0.317434	-0.322034	-0.845434	-1.04893	-1.15943	-0.0257654	-0.00306606	0.0288343	-0.359766	-0.412366	-0.348765	-0.432365	-0.258065	-0.166566	-0.323066	-0.586865	-0.568066
CCNE2	0.0444202	-0.1426	0.0981798	1.803	1.7634	1.40625	0.0429697	0.37417	0.17574	-1.17813	-1.64181	-1.28982	-0.0423899	0.0392399	0.00314999	0.84605	0.81509	0.98525	-0.92212	-0.31279	-0.18208	-1.45706	-2.04687	-1.39018
CD22	-0.0375767	0.146483	-0.108906	0.0844336	0.591063	0.133954	0.208074	-0.123257	0.0544133	1.18826	1.06591	1.22151	-0.0228333	0.00880671	0.0140266	-0.118243	-0.0590734	-0.254933	-0.128694	-0.0858636	0.703116	2.50333	2.00403	2.36741
CD274	0.149173	-0.00787687	-0.141297	1.81076	1.82536	1.60342	0.183993	0.0443034	-0.127507	0.330113	0.188643	0.345363	0.153254	-0.207326	0.0540733	0.803653	0.608454	0.455594	-0.411356	-0.213916	0.219334	-0.258116	-0.0575962	-0.275577
CD83	0.151957	-0.0102634	-0.141693	1.44565	1.5446	1.34571	-0.0172133	-0.189823	0.0301065	0.0439267	-0.297293	-0.174603	-0.126783	-0.00985336	0.136637	0.878407	0.750587	0.775177	-0.130113	-0.129623	0.461777	-0.0476933	-0.00434303	0.138607
CDC25A	-0.0983505	0.202199	-0.10385	1.22076	1.1265	0.974569	0.0833297	0.392809	0.324029	-0.647621	-1.16594	-1.14879	0.0855403	-0.17473	0.08919	0.51367	0.45639	0.703	-0.59264	-0.19221	0.05233	-1.19257	-1.1227	-0.81859
CDC45	0.0302334	0.0772839	-0.107516	0.485414	0.266133	0.203544	0.0772934	0.219864	0.273704	-1.46899	-1.61365	-1.573	0.0930357	-0.104744	0.0117064	0.128966	0.261216	0.0996761	-0.314104	-0.285814	0.0903664	-1.47321	-1.4136	-1.23691
CDC6	-0.0339603	0.104549	-0.07059	0.57215	0.82325	0.257649	0.0774498	0.20575	0.19835	-1.42064	-1.64873	-1.23474	0.112201	-0.036499	-0.0756989	0.258902	0.364601	0.376401	-0.267098	-0.315099	-0.0033989	-1.40135	-1.89374	-1.22906
CDCA2	0.0132008	0.01861	-0.0318098	-0.0696096	-0.26368	-0.493	-0.42636	-0.2169	-0.20726	-1.28673	-1.38183	-1.37882	0.127293	-0.0641775	-0.063117	-0.322877	-0.355337	-0.487277	-0.786827	-0.722427	-0.272468	-1.07267	-1.19075	-0.995937
CDCA3	-0.0205402	-0.083621	0.104159	-0.550631	-0.471051	-0.599451	-0.50205	-0.228721	-0.53401	-1.17089	-1.05129	-1.17073	0.0801673	-0.0976429	0.0174766	-0.503513	-0.346403	-0.173603	-0.646003	-0.301193	-0.126143	-0.742683	-0.635733	-0.533923
CDCA8	-0.0190697	0.00678062	0.01229	-0.24065	-0.32759	-0.50221	-0.57969	-0.359779	-0.31936	-1.28767	-1.22782	-1.12152	0.193323	-0.120386	-0.072937	-0.305507	-0.230336	-0.298257	-0.351876	-0.299446	0.122913	-0.492546	-0.358047	-0.280757
CDK1	-0.0381336	-0.0838337	0.121966	0.124766	0.191167	-0.227433	-0.299033	-0.0809336	-0.132633	-0.946254	-1.25546	-1.27165	-0.0569	0.0927	-0.0358	-0.3537	-0.3591	-0.249	-0.69794	-0.51018	-0.3285	-0.4506	-0.91023	-0.70152
CDK2	0.0403004	-0.0629005	0.0226002	-0.12	-0.2667	-0.1884	-0.0390005	0.0686998	0.0763998	-1.0331	-1.0608	-1.0122	0.0778675	-0.0527325	-0.0251331	-0.216033	-0.169933	-0.273833	0.0315676	-0.0502329	0.128468	-0.802633	-0.925933	-0.732633
CDKL3	-0.0484967	0.374323	-0.325827	0.182203	0.765374	-0.174626	0.298344	0.470273	0.300344	0.681094	0.343564	0.193604	0.213946	-0.125184	-0.0887632	1.12799	0.854076	1.22221	-0.0986834	0.375317	0.420096	0.475876	0.291467	1.0439
CDKN1A	-0.0686531	0.173177	-0.104523	0.979657	1.11599	0.735867	-0.249613	0.139207	-0.0937529	0.489037	0.538737	0.573617	0.153844	-0.188676	0.0348339	1.55098	1.73733	1.45562	-0.123586	-0.0264564	0.349264	0.757984	0.596074	0.984574
CEACAM1	-0.11748	0.36221	-0.24473	0.20629	0.22179	0.11318	-0.39569	0.0671802	-0.0594201	0.76291	0.45015	0.79067	0.15305	-0.35062	0.19757	-0.48556	-1.06014	-0.13082	-0.0837502	-0.0132604	0.15917	1.53891	1.07167	0.86685
CEBPB	-0.0209336	-0.124834	0.145766	0.168866	-0.133954	0.0628662	0.0810061	0.0674262	0.0955462	0.688406	0.721116	0.510106	0.0363164	-0.0607839	0.0244665	0.492766	0.593096	0.380697	0.423016	0.433156	0.521487	0.976436	1.08786	1.06931
CEBPG	-0.0177631	0.00845718	0.00930691	0.347178	0.281777	0.206717	0.0782671	0.245977	0.228577	0.766077	0.517477	0.544377	0.0372162	-0.106853	0.0696363	0.858437	0.853836	0.802636	0.430286	0.363016	0.666237	1.26924	1.08084	1.12604
CENPE	-0.0671005	0.00507927	0.0620193	0.0505791	0.064889	0.0165396	-0.90254	-0.61513	-0.654731	-1.70094	-1.54532	-1.63338	0.0530329	-0.0553675	0.00233269	-0.283677	-0.385528	-0.318737	-1.63591	-1.55968	-1.25064	-1.44261	-1.64306	-1.61276
CENPF	-0.102114	0.0549164	0.0471964	-0.309234	-0.390724	-0.633224	-0.659304	-0.610253	-0.532023	-1.32259	-1.45439	-1.4066	0.0343695	-0.000619888	-0.0337505	-0.7877	-0.81617	-0.80493	-1.01605	-0.88813	-0.60614	-0.97624	-1.3703	-1.17298
CENPI	-0.116418	0.0380726	0.0783424	-0.237947	-0.309088	-0.332558	-0.429888	-0.0330582	-0.0275974	-1.75426	-1.41647	-1.45271	0.0590763	-0.0978336	0.0387564	-0.638393	-0.523563	-0.505334	-0.833473	-0.628803	-0.220473	-1.3089	-1.49825	-1.36113
CENPK	-0.114539	0.0839005	0.0306406	0.21306	0.150041	-0.0801296	-0.0113192	0.113501	0.12757	-1.42883	-1.54677	-1.78244	0.0673704	-0.06919	0.00182056	-0.0244398	-0.09622	0.0414	-0.71328	-0.47427	-0.21228	-1.21745	-1.40299	-1.34551
CENPM	0.0618229	0.0145531	-0.0763769	0.0136328	0.0180025	0.00824261	-0.233747	-0.0759277	-0.182588	-1.38338	-1.21557	-1.18661	0.0554199	-0.1018	0.04638	0.19164	0.38056	0.339869	-0.32403	-0.22082	0.130509	-0.87006	-1.05286	-0.73955
CENPN	-0.0944567	0.119904	-0.0254459	0.451324	0.526004	0.111753	-0.362556	-0.251666	-0.165997	-1.17284	-1.11	-1.14683	0.0653133	-0.0843668	0.0190535	0.092864	0.0368738	0.179554	-1.03665	-0.384666	-0.305666	-0.696027	-1.09319	-0.690006
CENPQ	-0.23172	0.21957	0.0121503	0.30612	0.57563	-0.10997	-0.1088	0.24094	0.0165	-0.88737	-1.41111	-1.27641	0.0145998	0.08988	-0.10448	-0.54554	0.10187	0.03619	-0.86903	-0.31317	-0.29115	-0.94423	-1.44367	-1.16036
CENPU	-0.0698767	0.0830135	-0.0131369	0.409483	0.633554	0.174153	-0.0496569	0.0384331	0.254323	-0.883077	-1.03338	-0.988797	-0.0460806	0.0763693	-0.0302906	-0.0643301	-0.0849199	0.0360794	-0.68742	-0.306581	0.0193501	-0.9603	-1.36182	-0.74115
CENPW	-0.116667	0.0900631	0.0266037	0.172124	0.135333	-0.0593462	-0.332176	-0.379287	-0.342937	-1.43213	-1.58885	-1.61923	-0.0101566	-0.0511665	0.0613241	0.0488033	0.129643	0.020154	-0.258136	-0.261526	0.0927734	-0.887116	-1.19611	-0.738036
CEP128	0.08778	-0.0184298	-0.0693502	0.44994	0.26947	0.21766	-0.0450096	0.0019598	-0.14211	-0.76392	-1.21092	-1.24751	0.0755138	-0.00941658	-0.0660963	0.0108337	0.0301933	-0.0997162	-0.738457	-0.538937	-0.344637	-0.535577	-0.830796	-0.717776
CEP152	0.00503445	-0.00686646	0.00183392	0.143764	-0.0170755	0.027524	0.0210638	0.200634	0.126934	-1.06941	-1.26817	-0.878406	0.131296	-0.0962038	-0.0350943	-0.372293	-0.139414	-0.207594	-0.258984	-0.362834	-0.0525141	-0.934204	-1.2595	-0.804264
CEP290	-0.0383534	0.0312066	0.00714636	0.661946	0.869836	0.382007	-0.184363	0.110006	0.0266466	-0.180454	-0.733953	-0.416034	-0.10092	0.0834203	0.0175004	-0.548669	-0.54925	-0.578	-1.2235	-0.85287	-0.34281	-0.948989	-1.14539	-0.929659
CEP295	-0.0692401	0.15189	-0.0826502	0.525509	0.50085	0.0784097	-0.0928802	0.14872	-0.0120001	-0.79008	-0.7089	-0.87156	0.119184	-0.0784764	-0.0407066	-0.649446	-0.558736	-0.609167	-1.18149	-0.518656	-0.109157	-1.33736	-1.31612	-1.0876
CEP55	-0.260779	0.1366	0.12418	-0.56778	-0.10409	-0.64487	-0.848189	-0.43199	-0.48699	-1.46518	-1.60442	-1.38145	-0.0627069	0.0439539	0.0187531	-0.679406	-0.575796	-0.488207	-0.888917	-0.761287	-0.394446	-1.0622	-1.01629	-0.939177
CFB	-0.0923729	0.157837	-0.0654631	1.62889	1.76015	1.52596	0.563257	0.932797	0.787437	3.27819	3.17193	3.17855	0.164536	-0.141184	-0.0233536	-0.151704	-0.332623	-0.0902038	-0.224414	-0.129024	0.210746	1.80302	1.67966	1.86944
CH17-360D5.2	-0.0663729	0.224417	-0.158043	0.408287	0.347127	0.349247	-0.586733	-0.336304	-0.572453	-0.441393	-0.680614	-0.764813	0.0744772	-0.120803	0.0463266	-0.344423	-0.444573	-0.446373	-1.13889	-1.23779	-0.927813	-0.751643	-1.11352	-0.942053
CH17-360D5.3	0.0485277	0.0210972	-0.069623	0.753247	0.476407	0.577547	-0.413003	-0.302253	-0.169243	-0.666762	-0.689973	-0.644862	0.0732203	-0.0604801	-0.0127401	-0.72879	-0.45765	-0.58743	-1.15387	-1.23828	-1.10534	-1.22417	-1.52913	-1.63926
CH17-408M7.1	-0.246094	-0.0700336	0.316126	0.524976	0.912976	0.262877	0.313426	0.587416	0.456986	1.29259	0.883826	1.30539	-0.123464	0.0378666	0.0855966	-0.147393	0.0167065	-0.0354533	-0.252443	-0.255874	-0.194414	0.747797	0.568037	0.924296
CH507-236L23.3	-0.0352964	0.0587735	-0.0234761	0.130894	0.00653362	-0.00364637	0.248884	0.467034	0.0279236	1.61538	1.38705	0.995044	0.0188704	-0.0622797	0.0434103	0.37619	0.45211	0.26784	-0.1828	-0.231719	0.478251	1.55522	0.9321	1.16204
CH507-338C24.3	-0.0352964	0.0587735	-0.0234761	0.130894	0.00653362	-0.00364637	0.248884	0.467034	0.0279236	1.61538	1.38705	0.995044	0.0188704	-0.0622797	0.0434103	0.37619	0.45211	0.26784	-0.1828	-0.231719	0.478251	1.55522	0.9321	1.16204
CH507-39O4.2	-0.0779266	0.195583	-0.117656	-0.0384364	-0.156126	-0.0845666	0.0486836	0.323443	0.105763	1.46084	0.913293	1.19999	0.106123	-0.0573673	-0.0487571	-0.194317	-0.310957	-0.247967	-0.0324774	0.105333	0.361863	1.53356	1.10066	1.52974
CH507-39O4.3	-0.0352964	0.0587735	-0.0234761	0.130894	0.00653362	-0.00364637	0.248884	0.467034	0.0279236	1.61538	1.38705	0.995044	0.0188704	-0.0622797	0.0434103	0.37619	0.45211	0.26784	-0.1828	-0.231719	0.478251	1.55522	0.9321	1.16204
CHAC1	-0.0485868	-0.0657368	0.114323	-0.228867	-0.445607	-0.536887	0.693783	0.857163	0.797213	1.9536	1.8791	1.9548	0.0976534	-0.0429163	-0.0547361	1.90918	1.74433	1.78634	1.47495	1.54913	1.75684	2.80905	2.36545	2.57855
CHAF1B	-0.0202875	0.104612	-0.0843277	0.175503	-0.0646572	-0.0577679	0.208882	0.314822	0.303513	-1.36058	-1.24213	-1.27767	0.04494	0.0394497	-0.0843897	-0.0697603	-0.18039	-0.15608	0.09974	0.213079	0.43582	-0.43097	-0.65127	-0.576261
CHRNA5	-0.0509863	-0.0224762	0.0734634	1.15267	1.09425	0.936713	-0.200696	0.0387239	0.126564	-0.197876	-0.399047	-0.536587	-0.0214634	0.0301561	-0.0086937	1.03233	1.04453	1.08433	-0.555274	-0.348904	-0.0656939	-0.303333	-0.677314	-0.418513
CIART	-0.0411	-0.0361004	0.0771999	-0.16157	-0.2601	-0.50767	-0.52427	0.00184965	-0.23384	0.23068	-0.0208702	0.17184	0.268847	-0.211864	-0.0569835	0.942576	1.02469	1.22204	0.188247	0.0944166	0.756357	0.616107	0.564307	0.638657
CITED2	0.00090313	-0.117686	0.116783	0.269263	0.0533934	0.00496387	0.150663	0.249964	0.186264	1.19516	1.03126	0.941064	0.0147009	-0.0438995	0.0292006	0.257401	0.273201	0.156701	0.548201	0.5937	0.7018	1.0381	0.590801	0.705101
CITED4	0.0155663	-0.0983734	0.0828066	0.0485363	-0.523054	-0.319074	-0.452024	-0.326504	-0.288074	0.366877	0.373036	0.190227	0.0896335	0.0516133	-0.141247	0.182813	0.182714	-0.132397	0.0738835	0.297363	0.469083	1.12957	1.02522	1.42014
CKAP2L	-0.060667	0.0575323	0.00313282	-0.100468	-0.148667	-0.380167	-0.300167	-0.223968	-0.218267	-0.906967	-1.08057	-1.02577	-0.0658007	-0.0664005	0.132199	-0.584101	-0.6246	-0.636001	-0.448001	-0.3437	-0.1969	-0.252001	-0.627101	-0.481501
CKS1B	0.0736666	-0.019433	-0.0542336	-0.159133	-0.214733	-0.381043	-0.372273	-0.235133	-0.335263	-1.16946	-1.37442	-1.21013	0.0313673	-0.0291328	-0.00223255	0.137768	0.132668	0.0584679	-0.370973	-0.397273	-0.0838327	-0.975673	-0.744403	-0.590773
CKS1BP3	0.0517006	-0.0457993	-0.00589943	-0.0744991	-0.268499	-0.211799	-0.328699	-0.279499	-0.358399	-1.29483	-1.2705	-1.31399	0.00836658	-0.00693417	-0.00143337	0.111567	0.123366	0.152666	-0.364734	-0.264833	-0.222534	-0.761184	-0.616564	-0.494254
CKS1BP7	0.041729	-0.081851	0.0401192	-0.199611	-0.160011	-0.285591	-0.303521	-0.239001	-0.343631	-1.3062	-1.22855	-1.26218	0.0719557	-0.0235338	-0.0484238	0.0652962	0.0512457	0.0594959	-0.333544	-0.227184	-0.200124	-0.778274	-0.706064	-0.578684
CKS2	-0.0604668	0.0990334	-0.0385666	0.00223351	0.0639334	-0.195867	-0.679867	-0.529667	-0.311867	-1.17927	-1.12007	-1.02357	0.0150337	0.0234337	-0.0384655	0.0688343	0.196934	0.0647345	-0.504066	-0.362466	-0.130366	-0.956635	-0.984096	-0.416866
CLCF1	0.0143929	-0.0418072	0.0274129	1.635	1.36501	1.42716	-0.112627	0.0670829	0.135943	-0.195457	-0.0379572	0.0591526	0.161436	-0.070684	-0.090754	0.381796	0.296326	0.292066	-0.134064	-0.219584	0.212206	-0.274914	-0.380034	-0.190404
CLDN1	-0.020566	-0.0607166	0.0812836	1.70461	1.33088	1.1693	-0.0393763	0.0239935	0.0941639	2.09469	1.92649	1.85909	0.0497169	-0.0142231	-0.0354929	-0.100733	-0.0245829	-0.164523	0.0688171	0.197517	0.410017	1.41072	1.14142	1.33902
CLDN11	0.0780096	0.13071	-0.20872	-0.415461	-0.68883	-0.67305	-0.37833	-0.0897999	-0.0596504	-1.02227	-1.1123	-1.24232	0.01682	-0.0376205	0.0207996	-0.3932	-0.73051	-0.50636	0.36115	0.198299	0.54433	-0.0739202	-0.36668	-0.45586
CLDN16	0.0022068	0.0671268	-0.0693331	0.768307	0.0675368	0.398767	0.363357	-0.0273132	0.182467	0.414077	0.320947	0.457327	-0.218897	0.125253	0.0936427	-0.0599871	-0.000516891	-0.239367	0.422133	-0.00430727	0.406073	1.65626	1.73022	1.50169
CLIP4	-0.12346	0.24627	-0.12281	-0.13801	0.23672	-0.64251	0.06042	0.27125	0.40095	1.09786	0.83119	1.07849	0.0050869	0.0157671	-0.020853	-0.613653	-0.487613	-0.407753	-0.538003	0.00837708	0.142617	0.647738	0.527177	0.929897
CLSPN	-0.12531	0.18756	-0.0622501	0.482	0.64285	0.35854	0.00537014	0.42093	0.23175	-1.65152	-1.85986	-1.88158	0.0924835	-0.0468569	-0.0456266	-0.131057	0.130223	0.120153	-0.541276	-0.459797	0.0326633	-1.80556	-2.1639	-1.66967
CLU	-0.16415	0.12534	0.0388098	0.581989	0.57218	0.32203	-0.0602102	0.228109	0.16111	-0.16625	-0.35062	-0.240901	0.135427	-0.114563	-0.0208635	1.22367	1.08981	1.31222	0.293666	0.292306	0.701296	0.291086	-0.0575638	0.163736
CNTRL	-0.415087	0.450653	-0.0355668	-0.379557	0.628303	-0.513447	-0.654767	-0.428397	-0.276617	-0.987957	-1.24857	-1.12306	0.0869265	-1.33514e-05	-0.0869136	-0.759674	-0.526914	-0.383954	-1.0477	-0.384863	0.0160365	-0.892293	-0.326183	-0.524573
CPA4	-0.108603	0.0710864	0.0375166	1.18469	1.41963	1.23251	-0.286173	0.201746	0.198516	-0.569833	-0.404853	-0.364284	0.0306358	-0.117804	0.0871658	-0.332584	-0.409814	-0.421664	-1.1433	-1.02346	-0.832354	-1.92659	-1.80508	-1.72923
CR392039.2	-0.132967	-0.0635262	0.196493	0.262723	0.294563	-0.0878763	0.416533	0.632994	0.624213	0.829663	0.711093	1.09063	-0.136827	0.0815735	0.055254	-0.700417	-0.508387	-0.460126	-1.03144	-0.961766	-1.19274	-0.818446	-1.14619	-0.884486
CREB5	-5.96046e-05	0.0329704	-0.0329094	1.26248	0.920411	0.95902	0.528651	0.518951	0.395171	0.478051	0.36726	0.32113	0.14934	-0.10212	-0.0472202	1.09771	1.20499	1.14296	0.352789	0.3169	0.66057	1.01225	0.75397	0.73454
CREBRF	-0.0352297	0.10815	-0.0729198	-0.67455	-1.01931	-1.25791	0.32083	0.44864	0.48973	1.11015	1.0263	1.04912	-0.102124	0.162157	-0.0600338	-1.05178	-0.997983	-0.945174	0.357466	0.208376	0.778776	1.21937	0.830276	1.11723
CRYZ	0.0533876	-0.031003	-0.0223827	0.0560474	0.035737	-0.0500832	-0.401803	-0.0989227	-0.103013	-0.935903	-1.01558	-1.16911	0.0229063	-0.0604935	0.0375862	-0.0964441	0.0321064	-0.038744	-0.419714	-0.328374	-0.0844135	-0.655364	-0.916524	-0.704354
CSF1	0.0129533	0.157693	-0.170647	1.48904	1.36532	1.19909	-0.0940766	-0.0318766	-0.0969567	1.51646	1.49618	1.65947	0.0435371	-0.0178733	-0.0256629	0.937227	0.509217	0.680117	-0.0309629	-0.015533	0.687417	1.62035	1.30173	1.60811
CTA-326K9.1	-0.0656466	-0.00978661	0.0754335	-0.471746	-0.145707	-0.264147	-0.429747	0.148134	0.669603	0.252043	0.136024	0.368873	0.087213	0.0122929	-0.0995069	1.01481	0.968893	0.916253	-0.724477	-0.886467	-0.536537	-1.38529	-1.28046	-1.29911
CTB-92J24.2	0.0956898	-0.0181503	-0.0775404	-0.0643206	0.00987959	-0.533	-0.15866	0.504509	0.241469	-1.35502	-1.63304	-0.8868	-0.14724	-0.21102	0.35826	-0.0711498	-0.0443001	-0.0983601	-0.7485	0.0132499	0.27087	-0.41864	-1.21521	-0.43581
CTC-260E6.3	-0.180367	0.109873	0.0704937	-0.369426	-0.524157	-0.712407	0.181563	0.838123	0.199644	-1.02004	-0.983117	-0.824986	0.185003	-0.0551968	-0.129807	-0.662677	-0.420807	-0.693117	-0.292967	-0.672307	-0.116867	-1.06885	-1.0123	-1.27112
CTC-260E6.4	0.0516634	-0.0652566	0.0135937	0.409014	0.438804	-0.0831466	-0.0425267	0.331964	0.224793	-1.87038	-2.19572	-1.62345	0.182454	-0.0591965	-0.123257	-0.0957565	-0.232427	-0.00896645	-1.36702	-0.349677	-0.555117	-1.85037	-2.07728	-1.84048
CTC-260E6.6	0.127976	0.0913563	-0.219334	-0.184524	-0.159604	-0.630723	0.0202465	0.362406	0.703977	-1.30943	-1.18601	-1.15495	0.109857	-0.100633	-0.00922346	-0.713983	-0.573343	-0.539943	-0.760223	-0.139103	0.120067	-1.32956	-1.55891	-0.613763
CTC-487M23.5	-0.00831676	-0.0287466	0.0370634	0.630523	1.17736	0.770633	0.160443	0.349653	0.264673	1.25991	0.259033	0.530013	0.29073	0.0201998	-0.31093	0.81985	1.901	1.50822	-0.45385	-0.28086	0.61281	0.0458398	0.0123498	0.55081
CTC-487M23.6	-0.0244834	-0.0945933	0.119076	0.957807	0.976407	0.117966	-0.285553	0.720927	0.606487	1.35824	0.541987	1.19082	-0.0302796	-0.14483	0.17511	1.06311	1.33368	1.21566	-0.39275	-0.33958	0.31145	0.6142	-0.16197	-0.19407
CTD-2005H7.1	0.27941	-0.0798001	-0.19961	0.41415	-0.11606	-0.5956	0.57517	0.92191	1.0241	0.82203	0.5086	0.4586	0.31294	-0.21826	-0.0946798	-1.79649	-1.6752	-1.88475	-0.92453	-0.70569	-0.49252	0.21101	0.37727	0.23259
CTD-2014D20.1	-0.0630097	0.0812402	-0.01823	0.29513	-0.14235	-0.33553	-0.15784	0.48993	0.18698	-0.46804	-0.72421	-0.36744	0.173779	-0.21068	0.0368996	-1.05399	-1.36371	-1.16029	-1.50106	-1.10044	-1.01203	-1.34776	-1.58805	-1.40811
CTD-2027G2.1	0.0123329	-0.0633068	0.0509729	-0.303058	0.178203	-0.320047	-0.752197	-0.394547	-0.697237	-1.42187	-1.42434	-1.16883	0.149393	-0.0536871	-0.0957069	0.119183	0.148403	0.265633	-0.719967	-0.381987	-0.360387	-1.0883	-0.657337	-0.505837
CTD-2033D15.1	0.0393462	0.0949264	-0.134274	1.02308	1.34807	1.13451	-0.572204	-0.166483	-0.167994	-0.146523	-0.390324	-0.396954	-0.0738168	-0.0998864	0.173703	1.40731	1.50297	1.38837	-0.483177	-0.326336	-0.164456	-0.658757	-0.751536	-0.769476
CTD-2233K9.1	-0.106807	-0.0971766	0.203983	-0.127997	0.216133	-0.569527	0.423453	0.474164	0.0180631	0.163593	-0.0831366	0.297073	-0.091507	0.136433	-0.0449266	-1.18663	-0.960987	-0.923167	-0.721337	-0.276517	-0.257277	-0.379987	-0.336887	-0.437027
CTD-2262B20.1	-0.219437	0.062283	0.157153	0.367433	0.472313	0.148793	-0.0955667	0.205933	0.204413	-0.489677	-0.926387	-0.865157	-0.0803766	-0.0411673	0.121543	0.064373	0.193423	-0.206767	-1.01997	-0.587357	-0.286707	-1.54525	-1.23808	-1.31826
CTD-2291D10.4	-0.0208635	-0.102063	0.122926	-0.0199933	1.01523	-0.198913	0.112997	0.925436	0.912897	-1.1511	-1.45617	-1.17301	-0.0502231	-0.207803	0.258027	-1.16058	-1.2576	-0.826533	-1.026	-0.542073	0.00613689	-1.62393	-1.51537	-1.11726
CTD-2561J22.5	-0.02355	-0.01966	0.04321	-0.00572968	-0.0936003	-0.27777	0.0706005	0.19228	0.0793104	-1.24192	-1.05836	-1.3151	0.0932703	-0.0218401	-0.0714302	0.21566	0.1344	0.14934	-0.0338602	-0.0508699	0.14336	-0.51185	-0.81384	-0.58903
CTD-3113P16.11	0.0877767	0.170156	-0.257934	1.08646	1.20052	0.738337	0.0527062	0.218146	-0.190174	0.0208364	-0.237103	-0.252604	-0.159616	-0.165806	0.325424	0.339374	0.494344	0.841673	-0.444696	-0.656487	-0.763176	0.156623	-0.286837	-0.327726
CTDSP2	-0.121447	0.00810337	0.113344	-0.402146	-0.329617	-0.438986	0.122984	0.150624	0.267274	0.191784	0.347494	0.379674	0.08601	-0.0490999	-0.0369101	-1.05532	-1.22905	-1.06173	0.11281	-0.10761	0.127971	0.24347	-0.00763988	0.261371
CTGF	0.00724697	-0.0563536	0.0491066	1.26072	1.06828	1.11625	-0.261733	-0.156074	-0.0865831	-0.101873	-0.215243	-0.243073	0.0232277	0.0316877	-0.0549126	2.51713	2.44963	2.31273	0.357517	0.293578	0.429968	0.553058	0.242208	0.485978
CTH	-0.00730038	-0.0546303	0.0619297	-0.345971	-0.46727	-0.675731	0.57563	0.62807	0.569079	1.05994	0.96808	0.809799	0.0700331	-0.0253468	-0.0446868	0.433623	0.450303	0.356623	0.800263	0.976733	1.05102	1.84971	1.59641	1.64204
CTSV	0.0484772	-0.199873	0.151397	0.346726	0.236217	0.00223732	-0.0534735	-0.0459127	-0.198453	-1.29528	-1.23529	-1.64223	-0.117297	0.0464525	0.0708427	0.0602722	-0.0130672	-0.162498	-0.243978	0.137643	0.0403223	-0.353588	-0.781638	-0.605288
CXCL1	0.15248	-0.16317	0.0106902	1.3138	0.88829	1.09674	0.10055	-0.22053	-0.00649977	0.69584	0.73088	0.69723	-0.172383	0.0889969	0.0833869	1.81091	1.98734	1.66579	0.345817	0.185927	0.291727	0.720057	1.10083	0.619617
CXCL5	0.0463462	-0.133014	0.0866661	1.16714	1.30494	0.769136	-0.394614	-0.346564	-0.530454	0.763246	0.501346	0.374396	0.0640736	-0.196947	0.132874	0.271234	0.555563	0.625683	-0.384656	-0.224047	0.412273	0.505154	0.489024	0.366864
CXCL8	-0.0985966	0.128804	-0.0302067	3.36556	3.2983	3.03078	0.103094	-0.0685263	0.154364	1.49086	1.28947	0.866464	-0.0251098	0.0966206	-0.0715094	0.9061	0.99356	1.09544	0.0676403	-0.105559	-0.00384951	0.856521	0.759851	0.647531
CXCR4	0.19932	-0.0647097	-0.13461	1.21977	1.08459	0.896451	0.0740004	0.18426	0.31137	0.10247	0.0734005	-0.14902	0.1217	-0.0404701	-0.0812297	1.5842	1.38546	1.42559	-0.17723	-0.0910697	0.0869102	0.541101	0.306001	0.25842
CYB5D2	-0.184017	0.0651436	0.118874	0.594363	0.523904	0.293943	-0.0935564	0.246093	0.360633	1.04226	1.07083	1.06205	0.104536	-0.0465937	-0.0579433	-0.573224	-0.992804	-0.877944	-0.502094	-0.428904	0.0811663	0.459426	0.526567	0.676826
CYP4V2	0.315036	-0.359514	0.0444765	0.789836	0.526556	0.484526	-0.406374	0.342736	0.00363636	2.00203	1.96433	1.6084	-0.0500798	0.12344	-0.07336	-0.0629601	0.0136499	-0.30647	0.62353	-0.25678	-0.0671201	1.52704	1.30214	1.75497
DAW1	0.0128832	-0.00826645	-0.00461674	1.61875	1.52051	1.19069	-0.236587	0.0734334	-0.0576267	-0.295667	-0.342827	-0.821157	-0.0238299	-0.02003	0.04386	0.63623	0.44778	0.39523	-0.29993	-0.31179	0.0745802	-0.2145	-0.32704	-0.18853
DBF4	0.0329008	-0.0559998	0.0231009	-0.129299	-0.196099	-0.329999	-0.455219	-0.302199	-0.269799	-0.85267	-1.08164	-1.1311	-0.00800037	-0.00300121	0.0109987	-0.4715	-0.572901	-0.403701	-0.361701	-0.336101	-0.163501	-0.264901	-0.501	-0.565101
DCK	0.0024004	-0.0628996	0.0605001	0.1422	-0.0563097	-0.14755	-0.0805101	-0.0563993	-0.0135202	-0.907249	-1.21213	-1.21656	-0.0180998	0.0352697	-0.01717	-0.30127	-0.23696	-0.275081	-0.426041	-0.23729	-0.1003	-0.49216	-0.84453	-0.8238
DDIAS	0.0138836	-0.0383062	0.0244236	0.798063	0.856573	0.450153	-0.244607	0.0221634	0.0368738	-1.44734	-1.55069	-1.36126	-0.00222397	-0.057394	0.0596161	-0.0335646	-0.0719538	-0.0169439	-0.746274	-0.495514	-0.387534	-1.27232	-1.73403	-1.34698
DDIT3	-0.0202231	-0.0532532	0.0734768	-0.00369358	0.259427	0.242957	0.279366	0.569127	0.226686	2.2543	2.31039	2.26378	-0.0619559	-0.0274363	0.0893936	1.13447	1.25614	1.17665	0.263564	0.219684	0.829793	2.02728	2.18625	2.23177
DDIT4	-0.0121059	0.0188937	-0.00678635	0.338094	0.258744	0.224554	0.536894	0.856394	0.721014	2.07597	2.38834	2.25404	0.201666	0.0271268	-0.228793	1.90432	2.04286	1.89467	0.667067	0.779787	0.906037	2.85958	2.69668	2.79278
DDX46	0.0874033	-0.0123968	-0.0750065	0.356813	0.0961027	0.0178928	-0.300337	-0.0824471	-0.0851173	-0.826727	-1.26306	-1.29024	-0.00564003	0.0765696	-0.0709305	0.0644293	-0.0110903	-0.11917	-0.62413	-0.5649	-0.19789	-0.95046	-1.17925	-1.31125
DDX60L	-0.0142326	0.0236578	-0.0094223	0.263158	0.513348	0.136297	0.180158	0.561737	0.645078	0.509148	0.314347	0.411378	0.163404	-0.106657	-0.0567465	-0.987767	-1.11694	-1.11768	-0.808387	-0.558637	-0.189017	0.0424728	-0.436357	0.0287132
DENND2C	0.222843	-0.0437269	-0.179117	1.37087	1.15559	0.832463	-0.124787	0.00389338	-0.186877	-0.447087	-0.615527	-0.356967	-0.00222301	-0.0354033	0.0376267	0.888677	0.863537	0.938577	-0.440003	-0.160113	0.203657	0.0692968	-0.387483	-0.323513
DEPDC1B	0.0370235	0.0276737	-0.0646963	-0.0757465	-0.248337	-0.354527	-0.296576	-0.239937	-0.313006	-1.09958	-1.12493	-1.18608	0.05445	0.00160027	-0.0560493	-0.30221	-0.47413	-0.53616	-0.54995	-0.453059	-0.18102	-0.39991	-0.97691	-0.80172
DEPTOR	0.0681005	-0.14502	0.07692	0.14763	-0.17526	-0.21146	0.0622501	-0.14369	0.0560803	0.78768	0.7567	0.62987	-0.0257468	0.128743	-0.102997	-0.065577	-0.195697	0.0375233	0.459113	0.135773	0.674633	1.43432	1.09159	1.29972
DHX9	-0.0537643	0.0266361	0.0271263	0.196376	0.301126	-0.0954437	-0.433424	-0.180444	-0.086154	-0.630084	-0.644244	-0.500844	-0.0604572	0.0974131	-0.0369568	-0.0342474	-0.113797	-0.0184574	-1.0098	-0.711847	-0.406607	-1.11245	-1.34094	-0.762967
DIAPH3	0.00296688	-0.0301332	0.0271664	-0.114634	-0.0844336	-0.237514	-0.117733	0.0538664	0.0987663	-1.11171	-1.49112	-1.2035	0.0112171	-0.00978279	-0.00143242	-0.0716724	-0.152173	-0.0805931	-0.415633	-0.357533	-0.0600328	-0.990883	-1.37011	-1.07497
DISC1FP1	0.15419	-0.20488	0.0506902	0.58698	0.18781	0.0426102	0.58755	0.59857	0.67859	1.381	1.22335	0.8839	-0.0643001	-0.0219302	0.0862298	-0.6593	-1.31472	-1.02925	-0.48662	-0.25382	-0.45397	0.0159798	0.0752101	0.20066
DLEU2	-0.233236	0.221554	0.0116835	0.106894	0.451094	-0.368486	-0.774066	-0.0973964	0.0815735	-0.927126	-1.35126	-1.0622	-0.123174	0.0231767	0.0999966	-0.625904	-0.447554	-0.109394	-1.3055	-0.670434	-0.524104	-0.737653	-1.06422	-0.870004
DLEU2_3	0.213978	-0.0839715	-0.130007	0.397483	0.661688	-0.198196	-0.745507	-0.346507	-0.420727	-0.921886	-1.45609	-1.12236	-0.0464287	-0.222603	0.269032	-0.445289	-0.115253	0.00220156	-1.26868	-0.806949	-0.128963	-0.326138	-1.28573	-0.913233
DLG4	-0.0217466	-0.0359659	0.0577135	-0.284546	-0.330406	-0.348046	0.150973	0.317444	0.121834	1.12707	0.816073	0.807864	-0.0848994	0.00715065	0.0777502	0.0277405	0.0359406	0.0809507	0.734111	0.5886	0.981311	1.91183	1.46799	1.5321
DLGAP1-AS1	0.0754738	0.0827537	-0.158226	0.200884	0.0365639	0.045104	0.265424	0.594904	0.564544	1.03461	0.845174	0.964884	0.0478935	-0.257466	0.209574	-0.652856	-1.01359	-0.911366	0.393494	0.665164	0.653694	1.50213	1.37289	1.48308
DLGAP1-AS2	0.0697098	-0.10842	0.0387096	0.0658197	0.33396	0.0677896	0.0311599	0.55466	0.35703	2.75403	2.49221	2.41522	0.101346	-0.299803	0.198457	0.257017	0.407136	-0.231284	1.01191	1.0085	1.2175	3.30069	3.1612	3.27819
DLGAP5	0.0357666	-0.0322342	-0.00353336	-0.293034	-0.201534	-0.458734	-0.543534	-0.431034	-0.493934	-1.05123	-1.22273	-1.16383	0.0135002	-0.0234995	0.0100002	-0.5532	-0.5815	-0.5741	-0.6849	-0.5773	-0.347	-0.7832	-0.7663	-0.6339
DLL1	-0.0402703	-0.0770402	0.11731	0.0759897	0.16227	0.21193	0.20376	-0.23316	0.16379	0.26097	0.47461	-0.0640402	0.25758	0.0471196	-0.3047	2.00708	1.56582	1.84734	0.48885	0.187809	0.59632	0.46572	0.53946	0.76317
DNAJA4	-0.144466	0.00128317	0.143183	0.738733	1.07552	0.694524	-0.260346	-0.227567	-0.228167	-0.538407	-0.264586	-0.338517	-0.0125632	0.0767269	-0.0641632	2.61676	2.16226	2.80176	0.0893569	0.0840368	0.0452065	-0.00655317	-0.236463	-0.149833
DNAJB1	-0.0758333	0.0529661	0.0228662	1.12977	1.22387	0.987367	-0.142134	0.0031662	0.00456619	-0.532973	-0.538354	-0.415653	0.0617332	-0.0610666	-0.000666618	1.93863	1.83803	1.96503	-0.587347	-0.536047	-0.379367	-0.654677	-0.597107	-0.396567
DNAJB1P1	-0.0406361	-0.0966964	0.137334	0.808034	0.772194	0.778604	-0.368046	-0.0986362	-0.571436	-0.459576	-0.496476	-0.616536	-0.166637	0.0463033	0.120333	2.32454	2.18797	2.49594	-0.276267	-0.0105367	-0.211907	0.0683331	-0.472347	-0.210837
DNAJB4	-0.0931339	0.014966	0.078166	0.385567	0.372366	0.215766	-0.138433	-0.0505333	-0.0614338	-0.838964	-1.04571	-1.06477	-0.123933	0.117766	0.00616646	0.823767	0.883667	0.934167	-0.816183	-0.472034	-0.382934	-0.862993	-1.16317	-0.982403
DNAJB9	-0.0132132	-0.0100532	0.0232668	0.498436	0.571496	0.480817	0.231586	0.156106	0.240787	0.976467	0.546797	0.645687	-0.0503569	-0.00618696	0.0565429	1.12435	1.16872	1.15319	-0.194367	0.00998306	0.107873	0.956823	0.570383	0.615523
DNPH1	0.005373	0.0187235	-0.0240965	-0.180647	-0.457316	-0.420697	0.0491934	0.260743	0.0405235	0.176383	0.138573	0.151273	0.112827	-0.158422	0.0455971	-0.0887928	-0.0377026	-0.429173	0.580358	0.471407	0.885077	1.03616	1.10237	1.05705
DOCK10	-0.131633	0.162537	-0.0309033	1.07045	0.926796	0.378217	-0.318493	0.0781164	0.0415864	-0.661903	-0.834013	-1.03347	-0.00978327	-0.116133	0.125916	1.19453	1.25385	1.16449	-0.432693	-0.387053	0.270807	-0.830413	-1.01797	-0.634803
DOCK2	0.243943	-0.198557	-0.0453868	-0.0726566	-0.183457	-0.331787	-0.665367	-0.709787	-0.935077	-0.891297	-1.12202	-0.803327	0.0347238	0.0298038	-0.0645261	0.261354	0.0474739	-0.0411863	-1.26204	-1.00003	-0.829866	-0.715656	-1.29542	-1.20504
DSN1	-0.0113668	-0.0429468	0.0543127	-0.215337	-0.269987	-0.282917	0.205163	0.374113	0.323173	-1.07619	-1.01105	-1.0012	0.00156689	-0.00833321	0.00676632	-0.556793	-0.663954	-0.598463	-0.266374	-0.333034	-0.0619335	-1.11975	-1.12775	-0.978824
DTL	-0.0297165	0.126093	-0.0963774	0.342323	0.115203	-0.205447	0.152283	0.471833	0.545713	-1.42327	-1.57953	-1.44833	0.0595627	-0.0683374	0.00877285	-0.375518	-0.297937	-0.359898	-0.137008	-0.263107	0.00306225	-1.44033	-1.75748	-1.55617
DUSP1	0.0927229	-0.134947	0.042223	1.01442	1.03132	0.902822	0.169723	0.314322	0.201723	0.986823	0.910023	0.818522	0.11653	-0.10116	-0.0153704	1.87493	1.96073	1.99063	0.5407	0.5754	0.84223	1.19443	1.37153	1.33123
DUSP10	0.101876	0.224647	-0.326524	0.624866	0.333797	0.209016	0.271496	0.00411654	0.111526	1.23735	0.918437	0.766606	-0.20896	0.0269704	0.181991	1.46167	1.61657	1.48223	0.51896	0.44441	0.834641	1.25139	1.01562	1.09704
DUSP2	-0.144043	-0.00894308	0.152987	0.358757	0.288777	0.457477	0.212557	-0.00549316	0.0435371	0.030447	0.0414371	0.0267768	-0.10657	0.0556102	0.0509601	1.56214	1.91676	1.62877	0.30529	-0.05162	0.0734601	0.40746	0.26978	0.0700402
DUSP5	0.0839357	0.0480957	-0.132034	1.75683	1.80608	1.68497	-0.848864	-0.537344	-0.796524	0.651666	0.572616	0.633996	0.0625372	-0.0669832	0.00444698	1.58007	1.61182	1.50173	0.437727	0.334787	0.696687	1.04671	0.923087	1.0285
E2F3-IT1	-0.0890398	0.12595	-0.0369101	0.56296	0.23488	0.13216	0.37521	0.47493	0.46922	-0.51162	-0.59555	-0.50685	0.0332265	-0.0109835	-0.0222435	-0.681774	-0.493024	-0.566274	-0.769664	-0.820924	-0.594754	-1.72209	-1.69837	-1.13439
E2F8	0.00725651	-0.0401134	0.0328565	0.666867	0.777627	0.228656	0.273306	0.694976	0.501417	-1.38491	-1.99804	-1.68723	0.0359263	-0.0932035	0.0572762	-0.571754	-0.504374	-0.227154	-0.809404	-0.671904	-0.288884	-1.26371	-1.58063	-0.986144
ECT2	-0.0406437	-0.0772734	0.117917	-0.237284	0.0156469	-0.651174	-0.598983	-0.307754	-0.306423	-0.702973	-1.15936	-1.14317	-0.101767	0.0274334	0.0743332	-0.706017	-0.776807	-0.297357	-1.24734	-0.780197	-0.584677	-1.18794	-1.09337	-0.954287
EDIL3	0.0789404	0.3402	-0.41914	1.12125	1.02285	0.881391	0.3049	0.50082	0.50628	1.02716	0.91781	0.84752	-0.0463696	0.10223	-0.0558596	-0.29203	-0.0464997	-0.49449	-0.56607	-0.0251999	0.5029	0.74878	0.56773	0.35891
EDN1	0.0351138	-0.0260863	-0.00902653	1.69159	1.49501	1.24291	-0.274166	-0.0656061	-0.209386	0.0319538	-0.235076	-0.0477662	-0.1141	0.00915003	0.10495	0.52364	0.50829	0.46262	-0.08951	0.10373	0.0474401	-0.17377	-0.0605998	-0.35601
EFNA1	0.171076	-0.401594	0.230516	0.292946	0.183646	0.0291562	0.113656	0.0145464	0.277906	1.2113	1.32053	1.13799	0.124253	-0.0611868	-0.0630665	-0.613147	-0.542817	-0.489597	0.00368357	-0.153137	-0.0133867	0.159753	0.624084	0.587983
EFNB2	0.076827	0.0258865	-0.102714	1.48228	1.44873	1.25578	-0.147113	0.128656	0.237567	0.0728464	-0.0147734	0.130607	0.0621166	-0.0611229	-0.000992775	1.00896	0.984857	0.943207	-0.831193	-0.444143	0.0316372	-0.563773	-0.570793	-0.295403
EGLN3	0.114553	-0.00932646	-0.105227	1.04384	1.38136	1.04022	-0.0207167	-0.0993667	-0.0418463	0.263413	0.0633135	0.412313	-0.11557	-0.0600801	0.17565	1.58152	1.41317	1.72167	0.22929	0.23619	0.62001	0.70487	0.41095	0.80186
EGR1	0.1542	-0.31407	0.15987	1.83777	1.61852	1.60882	0.21248	0.40928	0.44125	1.38659	1.49282	1.28372	0.0417237	-0.0434661	0.00174379	0.628924	0.619964	0.683844	0.364194	0.350704	0.463774	1.5058	1.15051	1.31746
EIF3J-AS1	-0.0774827	0.148037	-0.0705528	-0.578063	-0.837453	-1.68249	0.0503273	0.575117	0.341347	0.655457	0.392037	0.232067	-0.00458002	-0.0044899	0.00906992	-0.89513	-0.79828	-0.76405	0.21269	0.35475	0.7424	0.49527	0.4307	0.51946
EIF5A2	-0.108683	0.0656672	0.0430174	1.33046	1.18575	1.02082	-0.337743	0.0198069	-0.305063	-0.420433	-0.761053	-0.804453	0.0837564	-0.0212336	-0.0625238	1.62423	1.60569	1.371	-0.269184	0.195356	0.341466	0.0629959	-0.423184	-0.306624
ENC1	-0.107717	0.137473	-0.029757	1.8039	1.8845	1.47463	-0.490677	-0.376917	-0.426597	0.0612631	0.0624328	-0.00551701	0.289253	-0.268637	-0.0206165	1.45356	1.44908	1.54187	-0.451057	-0.134737	-0.0486169	0.0434031	0.0960732	0.229383
ENPP5	-0.226596	0.164423	0.0621738	0.186134	0.291183	-0.536866	0.320124	0.784254	0.746394	0.844304	0.692704	0.539734	-0.0671296	-0.0076499	0.07478	-0.97197	-1.2042	-1.40176	0.19803	0.19805	0.69081	0.43791	0.0837302	0.15172
ENTPD7	0.0809698	-0.11117	0.0302	1.57234	1.40548	1.11484	-0.15714	0.13943	0.0893698	0.30271	0.0293999	0.24773	-0.0722136	0.129797	-0.0575838	0.598086	0.779247	0.809066	-0.259434	-0.556154	0.0419564	-0.0909138	-0.122613	-0.154504
EPAS1	0.0263739	0.0308938	-0.0572662	0.448574	0.296724	0.210014	-0.141206	0.0577841	-0.0706062	1.67982	1.63139	1.8194	0.283703	-0.183966	-0.0997362	0.128124	0.154024	-0.116256	-0.0404763	0.0923038	0.547994	1.84902	1.39449	1.70139
EPB41L4A-AS1	-0.0135365	-0.0695162	0.0830536	0.471984	0.315034	0.227754	0.178264	0.302234	0.251114	1.55187	1.43347	1.45927	0.0293703	-0.0591602	0.0297899	0.34566	0.34443	0.17435	0.36748	0.46266	0.52637	1.52515	1.58495	1.49135
ERBB3	0.0346336	-0.0111666	-0.0234661	-0.861456	-1.01966	-1.32289	0.457034	0.617634	0.499534	0.395934	0.479934	0.497034	0.15638	-0.0800705	-0.0763102	-1.47159	-1.36361	-1.48453	0.33527	0.32877	0.61967	0.830669	0.68697	0.73597
ERCC6L	0.0476503	-0.101029	0.0533805	0.34765	0.0860705	0.122321	-0.388239	-0.319739	-0.360169	-0.98752	-1.07065	-1.37113	0.126637	0.0138068	-0.140443	-0.277253	-0.0940032	-0.368163	-0.422833	-0.565343	-0.258563	-0.648183	-1.03557	-0.835743
ERMAP	0.107447	0.0755267	-0.182973	0.560167	0.861166	0.635177	0.178017	0.467027	0.385787	1.11595	0.818747	1.14575	0.172673	-0.177207	0.00453329	-0.520936	-0.860887	-0.477897	-0.524147	-0.323697	0.281034	0.324663	0.106483	0.679653
ERN1	0.0771866	0.0768366	-0.154024	0.701666	0.528896	0.743507	-0.249854	-0.0199637	0.228606	0.836127	0.963207	0.809146	0.278233	-0.149077	-0.129157	1.89544	1.75613	1.68191	0.224093	0.168223	0.731953	1.44458	1.48015	1.47318
ESCO2	0.0132494	-0.104101	0.0908489	0.26806	0.139589	-0.255471	-0.169141	-0.00788021	-0.320291	-1.51955	-1.98272	-2.02059	0.0670462	-0.101344	0.0342965	0.106646	0.340016	0.406966	-0.716403	-0.175214	0.299826	-0.666434	-1.51732	-1.18362
ESF1	-0.0671892	0.10348	-0.0362892	0.580581	0.66177	0.442201	-0.87641	-0.589829	-0.311749	-0.623039	-0.86939	-0.738009	-0.0876503	0.0219402	0.0657101	0.2185	0.1141	0.15394	-1.23509	-0.82634	-0.48752	-0.82824	-1.40397	-0.99365
ESRP1	0.0814896	-0.0113702	-0.0701203	-0.17325	-0.28588	-0.42197	-0.39507	0.13208	0.0159497	1.42351	1.27058	1.28621	0.21783	-0.16289	-0.0549402	-0.97244	-0.73825	-0.862041	-0.146501	-0.0127401	0.277619	1.63893	1.50948	1.6577
EXO1	-0.186446	0.0616245	0.124825	0.971264	1.0762	0.643444	0.295084	0.414374	0.536214	-1.31488	-1.68434	-1.32033	-0.0396996	-0.00329971	0.0430002	-0.26851	-0.25865	-0.0554094	-0.56932	-0.44201	-0.343659	-1.69824	-2.03836	-1.50247
EXT1	-0.132206	0.126483	0.00572348	0.277294	0.190909	-0.259986	0.332723	0.468929	0.515294	-0.397431	-0.392127	-0.318887	-0.0239553	0.0259047	-0.00195026	-0.58861	-0.3983	-0.544185	-1.25412	-1.29291	-0.936165	-1.55106	-1.63761	-1.53335
EZH1	-0.147604	0.110676	0.0369267	-0.328154	-0.276354	-0.844044	0.428377	0.489756	0.745117	0.443206	0.399686	0.636906	-0.0762434	-0.00621319	0.0824566	-1.38618	-1.44652	-0.999114	-0.112003	-0.0556536	0.205096	-0.120443	-0.133714	0.0775566
FABP5	-0.0773935	0.0495615	0.0278311	0.320946	0.500181	0.209116	-0.457009	-0.234259	-0.284834	-1.11782	-1.3893	-1.33551	-0.00534725	0.019433	-0.0140867	0.197383	0.214633	0.199483	-0.564542	-0.378798	-0.180067	-1.24946	-1.30846	-1.14495
FABP5P1	-0.0473661	0.00253391	0.0448332	0.341933	0.195133	0.282133	-0.363466	-0.346566	-0.441167	-1.11437	-1.3791	-1.31583	0.0169334	0.00353336	-0.0204668	0.307233	0.182533	0.250233	-0.336567	-0.283967	-0.220067	-0.763567	-0.857267	-0.861267
FABP5P10	-0.0277767	-0.0107765	0.0385537	0.225174	0.447763	0.241863	-0.349377	-0.367517	-0.463996	-1.08739	-1.14203	-1.20451	-0.105333	0.131817	-0.0264835	0.131197	0.130357	0.311507	-0.509334	-0.290513	-0.477963	-1.36186	-1.30316	-1.32147
FABP5P2	0.005023	0.0298929	-0.0349169	0.218893	0.267923	0.298183	-0.286366	-0.146646	-0.236967	-1.03457	-1.11241	-1.37836	0.0161333	0.0535336	-0.0696659	0.235834	0.248234	0.205733	-0.419196	-0.311687	-0.224216	-0.993317	-0.993016	-0.835146
FAM107B	-0.19534	-0.0625	0.25784	0.63698	1.1164	0.35743	-0.27721	0.00576019	0.16144	-0.0987697	-0.36692	0.0210099	-0.0677567	-0.122567	0.190323	1.04533	1.29358	1.34196	-0.452806	0.0660934	0.451793	0.508173	0.626873	0.707723
FAM111B	0.100924	-0.0722961	-0.0286264	1.06958	1.19778	0.795383	-0.0807562	0.0780239	0.00545406	-2.24561	-2.31606	-2.31428	-0.00766659	0.0205336	-0.012867	0.448133	0.487833	0.487233	-1.06404	-0.856157	-0.672497	-2.5089	-2.94156	-2.70534
FAM196B	0.116404	0.0973539	-0.213757	-0.0158863	-0.211567	-0.187346	-0.473367	-0.326917	-0.401277	-1.14524	-1.50478	-1.36908	0.0718603	-0.17183	0.0999699	-0.46414	-0.72059	-0.61238	-0.4419	-0.42126	0.0563402	-0.7915	-1.07855	-1.29733
FAM46A	-0.0208235	0.0955763	-0.0747538	0.574836	0.330586	0.0299063	-0.215184	-0.00825357	0.0292664	0.427256	0.208636	0.104967	0.0310478	-0.040143	0.0090971	1.51624	1.57887	1.48578	-0.438043	-0.175162	0.255447	0.248218	-0.243862	0.125897
FAM66E	0.13457	-0.17193	0.03736	0.11667	0.21179	0.18572	0.11164	0.54671	0.46417	1.06035	0.87239	1.13487	0.15092	0.0925	-0.24342	0.0316899	-0.01791	0.28328	-0.45124	0.16844	-0.1158	0.45458	0.68404	0.0941
FAM69A	-0.11579	0.12326	-0.00747013	-0.5899	-0.32071	-0.60662	-0.14665	0.0344195	0.0461798	-0.32018	-0.48946	-0.62196	-0.00670338	-0.0446234	0.0513268	-1.62795	-1.19344	-1.19311	-0.644493	-0.0699034	0.155417	-0.276263	-0.987483	-0.247173
FAM72A	-0.0183134	-0.0796938	0.0980062	-0.883154	-0.828154	-1.29355	-0.263934	-0.147284	-0.128404	-1.05784	-1.36048	-1.33054	-0.0593576	0.0501423	0.00921249	-0.913948	-0.923677	-0.888328	-0.347298	-0.276358	-0.0882082	-0.357068	-0.813448	-0.516738
FAM72B	-0.0342331	-0.0753326	0.109567	-1.00294	-0.891323	-1.28512	-0.240943	-0.123034	-0.127033	-0.972993	-1.25985	-1.30471	-0.166977	0.126574	0.0404034	-0.913197	-1.03272	-0.796757	-0.273836	-0.227016	-0.0500965	-0.185917	-0.619086	-0.452876
FAM72C	-0.078167	-0.0260668	0.104234	-0.900766	-0.933097	-1.32935	-0.247267	-0.183967	-0.113067	-0.899297	-1.293	-1.32156	-0.155964	0.0717964	0.0841665	-0.721153	-0.720373	-0.640244	-0.225823	-0.0329533	0.103316	0.125406	-0.573573	-0.357574
FAM72D	-0.0206995	-0.0401993	0.0609007	-0.853589	-0.89833	-1.41046	-0.221809	-0.0544996	-0.27164	-0.972409	-1.39087	-1.39505	-0.164157	0.082963	0.081193	-0.756237	-0.648046	-0.663277	-0.205776	-0.0616064	0.109433	0.155733	-0.488586	-0.322906
FAM83D	0.116568	-0.0729322	-0.0436325	0.139668	-0.138032	-0.0802326	-0.453133	-0.401233	-0.406432	-0.957232	-1.07713	-1.09853	0.0343666	0.0174665	-0.0518341	-0.0507336	-0.0296335	-0.131433	-0.460033	-0.455234	-0.263433	-0.287333	-0.547234	-0.620534
FAM84B	0.00910664	-0.0103636	0.00125647	0.276957	0.212966	-0.104454	0.492717	0.585836	0.519297	1.47453	1.29753	1.31358	-0.0500755	0.0782938	-0.0282164	-0.747706	-0.791876	-0.898336	0.515974	0.364664	0.635174	1.44357	0.987574	1.07217
FANCA	0.0776463	-0.0408239	-0.0368233	0.190316	0.041666	0.0868759	0.00824642	0.306187	0.296336	-1.14976	-1.01928	-1.16095	0.0607462	-0.0616636	0.000916481	-0.0159235	0.0398865	-0.0281534	0.00311661	-0.0693836	0.243067	-0.673853	-0.782403	-0.745124
FANCB	-0.181176	0.110394	0.0707836	0.546254	0.489114	-0.0790062	0.00291348	0.161334	-0.0172262	-0.921337	-1.19944	-1.05725	0.0590897	-0.000699997	-0.0583901	-0.31835	0.04001	0.1492	-0.81137	-0.65145	-0.27977	-1.07635	-1.20348	-1.40508
FANCD2	0.00307655	-0.024744	0.0216665	0.295286	0.327806	-0.100794	0.103677	0.267026	0.352587	-1.07834	-1.5336	-1.16904	0.109257	-0.0886841	-0.0205736	-0.132724	-0.196013	-0.270214	-0.640944	-0.550804	-0.120124	-1.10036	-1.27936	-1.18711
FANCD2P2	-0.0437508	0.20236	-0.15861	-0.0912704	0.105869	-0.462541	-0.40234	-0.0384507	-0.20187	-0.93744	-1.60591	-1.54003	0.122196	-0.0291338	-0.0930634	-0.256423	-0.102804	0.0631065	-0.399494	-0.980694	-0.459054	-1.38292	-0.803043	-0.778084
FANCI	-0.0717268	-0.0164566	0.0881834	0.195474	0.399883	0.0797729	-0.125767	0.179954	0.0464334	-1.22025	-1.3797	-1.49541	0.036376	0.0288057	-0.0651836	-0.231844	-0.277764	-0.0418043	-0.562244	-0.659344	-0.250934	-1.36723	-1.30491	-1.21781
FAP	0.1347	-0.0620997	-0.0725999	0.4634	-0.0760598	0.0287001	-0.16455	-0.23603	0.0380104	-0.12394	0.42953	0.0171301	-0.14153	0.14524	-0.00370979	-0.4307	-0.766119	-0.88666	-1.03522	-1.13372	-0.49859	-1.35175	-1.37048	-1.25925
FAS	-0.0513701	-0.16538	0.21675	1.05691	1.1225	0.83865	0.0937901	0.19924	0.13103	-0.28345	-0.41019	-0.42665	0.183283	-0.131097	-0.0521865	-0.0376267	-0.130537	-0.170506	-0.471997	-0.409707	-0.00439644	-0.283937	-0.578887	-0.407737
FAT4	0.0678797	-0.100441	0.0325594	0.22937	-0.00836039	0.12925	0.0564194	0.387199	0.52331	0.255219	0.10658	0.0703998	0.133017	-0.116854	-0.0161638	-0.918814	-1.0261	-1.07241	-0.583634	-0.642354	-0.174754	-0.275324	-0.429204	-0.480054
FBXO32	0.23784	-0.22042	-0.0174203	0.0877395	0.0228896	-0.31925	0.39054	0.72838	0.86176	2.18283	2.17879	1.95044	-0.239427	0.241253	-0.00182629	0.598944	0.816073	0.577504	0.222174	0.535324	0.743363	1.81094	1.41694	1.80196
FBXO43	-0.237454	0.247846	-0.0103936	-0.639014	0.0192862	-0.508274	-0.168864	0.333956	0.160086	-0.351404	-1.01567	-0.717184	0.0961103	-0.0458498	-0.0502596	-1.53542	-1.02681	-1.10941	-0.72249	-0.29251	0.0884004	-0.22776	-0.69108	-0.07335
FBXO5	-0.163267	0.120403	0.0428629	0.725293	0.872043	0.291513	0.0511732	0.154333	0.303753	-0.823207	-0.980967	-0.992497	-0.00821686	-0.0468969	0.0551138	-0.552667	-0.447297	-0.400197	-1.20855	-0.538027	-0.240637	-0.970716	-1.52387	-0.787537
FEN1	0.102576	-0.0706434	-0.0319338	0.429276	0.151277	0.205876	0.140676	0.261976	0.195077	-1.29638	-1.26981	-1.38191	0.0671997	-0.0170994	-0.0500994	0.0609999	-0.0444002	-0.10293	-0.11083	-0.0437994	0.0929003	-1.23509	-1.10557	-1.21259
FGF5	-0.0455036	0.0459261	-0.000423431	0.979146	0.830517	0.382716	-0.218224	-0.272654	-0.448753	-0.825153	-1.16114	-0.991874	0.101426	-0.0151739	-0.0862541	1.17425	1.04567	0.922806	-0.214314	-0.0774641	0.305096	0.00228596	-0.708664	-0.161164
FGFBP1	0.0755734	-0.205246	0.129673	0.695843	0.371413	0.450713	0.214223	0.510233	0.0536032	-0.446207	-0.287577	-0.590227	0.0143299	0.0271797	-0.0415101	-1.14158	-1.06525	-1.18589	-0.21363	-0.23286	0.45214	-0.20497	-0.15605	0.0499697
FIGN	-0.0536833	0.0218167	0.031867	0.140507	0.0879064	-0.185253	-0.0519834	0.0713773	0.219217	-0.180203	-0.356823	-0.0878234	-0.0189734	-0.00801277	0.0269871	-1.32259	-1.32721	-1.43221	-0.643973	-0.696993	-0.232783	-0.588003	-1.18801	-0.871163
FKBP2	-0.0649233	0.199757	-0.134833	-0.359803	-0.337274	-0.252963	-0.300723	-0.167283	-0.106033	-0.269794	0.105617	0.145066	0.075717	-0.092063	0.0163469	0.688687	0.624847	0.612177	1.12789	0.932457	1.12599	0.421087	0.558578	0.793747
FKBP9	-0.112034	0.0929661	0.0190659	-0.165824	-0.291245	-0.418264	0.203966	0.317366	0.343066	1.45417	1.49387	1.44927	0.0178633	-0.0503569	0.0324936	-0.092967	-0.201297	-0.160486	0.477174	0.548973	0.858873	1.88847	1.74927	1.75947
FKBP9P1	0.0683203	-0.0118399	-0.0564804	-0.36488	-0.23038	-0.46642	-0.16357	0.13758	-0.0401096	1.33779	1.24869	1.21039	0.0197802	-0.0745296	0.0547504	-0.17606	0.0385609	0.0214005	0.67072	0.65421	0.764461	2.09071	1.96521	2.06281
FLJ22447	-0.257513	-0.128473	0.385987	1.22236	1.28674	1.36086	0.387617	0.320227	0.784597	1.58679	0.721527	1.08423	0.136001	-0.20904	0.0730405	-0.19419	-0.34885	-0.2919	-0.313769	-0.45589	0.32043	-0.47932	-0.16939	0.0441904
FLJ43663	0.319547	-0.237803	-0.0817432	-0.146623	0.312267	0.314327	-0.233173	0.342507	0.324937	0.0805867	-0.158603	0.234477	0.47828	-0.54445	0.0661697	-1.25105	-0.55088	-0.82448	-0.84242	-0.41753	-0.60089	-1.36813	-1.09958	-0.77158
FLJ46906	0.0345631	-0.016397	-0.018167	-0.225357	-0.116277	-0.115657	-0.0848269	0.750683	0.764153	0.505003	0.512953	0.693113	0.229087	0.0326166	-0.261703	-0.273153	-0.267633	-0.466863	0.488957	0.547197	0.920307	1.33721	1.46039	1.66586
FLNC	0.0948668	0.0178671	-0.112733	0.776067	0.713167	0.723866	-0.263433	-0.130033	-0.197033	-0.686883	-0.506333	-0.308844	0.18635	-0.11185	-0.0745001	1.09285	1.09175	0.88645	0.0682497	-0.135981	0.15225	-0.40509	-0.28041	-0.41786
FOLR1	0.0664897	-0.0547104	-0.0117803	0.86073	0.75323	0.68622	-0.0331702	0.0913696	-0.10799	1.07295	1.10886	0.96138	0.0888567	-0.101843	0.0129867	-0.307054	-0.161374	-0.0993533	0.0331664	0.0636268	0.417107	1.03681	1.05059	1.07683
FOSL1	-0.0672741	-0.0302534	0.0975266	1.01942	0.842016	1.03222	-0.624894	-0.622124	-0.637744	0.343176	0.228466	0.180777	0.083703	-0.0502577	-0.0334473	1.30769	1.28729	1.17389	0.231792	0.295193	0.489733	0.898493	0.742593	0.827092
FTH1P1	-0.122517	-0.167707	0.290223	0.0185027	0.306453	-0.0586872	-0.00180721	0.157703	0.212013	0.941373	0.888553	1.23213	-0.172906	0.0250435	0.147864	0.0244336	0.0722136	-0.0393963	0.183984	0.412354	0.0818739	0.728734	0.592014	0.544014
FTH1P11	-0.034483	0.116177	-0.0816927	0.0908566	0.573607	0.153267	0.204447	0.398607	0.312737	1.36751	1.13811	1.17331	-0.00490761	-0.0449371	0.0498428	-0.135998	-0.211847	-0.0690174	0.131192	0.268653	0.164742	0.353952	0.445152	0.728152
FTH1P12	-0.1223	0.0188999	0.1034	0.294701	0.6826	0.3048	0.105801	0.5013	0.2585	1.1225	0.9573	1.2211	0.0472002	-0.00109959	-0.0460997	-0.1705	-0.3136	0.0113001	-0.2857	0.1743	-0.0423994	0.0749006	0.1785	0.632501
FTH1P2	-0.202793	0.0876465	0.115147	0.0747461	0.673647	0.127546	0.283747	0.306046	0.336647	1.10705	1.15455	1.12855	-0.0595331	-0.0579338	0.117467	-0.288774	-0.146403	-0.0982332	-0.0639334	0.292167	0.108566	0.324667	0.387167	0.775066
FTH1P3	-0.0139666	-0.0258665	0.0398331	0.111243	0.183583	0.170024	0.216073	0.232233	0.149544	1.00244	1.12794	1.04794	0.053997	0.0251169	-0.079113	-0.00771332	0.102587	0.259437	0.304737	0.426757	0.331017	0.647897	0.664597	0.791397
FTX_3	-0.163383	0.140956	0.0224266	0.557837	0.673527	0.227407	0.543097	0.898247	0.559546	1.08651	0.944736	1.17076	0.0838933	-0.0607266	-0.0231667	-0.208827	-0.366376	-0.533506	-0.872547	-0.819797	-0.629607	-0.136187	-0.327406	0.419363
G0S2	-0.12011	0.0937505	0.02636	1.54712	1.24345	1.45621	0.14823	0.12566	0.2392	1.02888	0.72649	0.73684	-0.0051465	-0.0249767	0.0301237	1.28387	1.28672	1.3957	0.255414	0.217783	0.149643	0.561983	0.622953	0.526423
G2E3	-0.0192566	-0.0686369	0.0878935	-0.208377	0.339083	-0.928837	-0.655267	-0.359087	-0.250057	-0.774827	-1.36731	-0.912807	-0.2094	0.00951958	0.19988	-0.64213	-0.594211	-0.51714	-1.35262	-0.612101	-0.42977	-1.01136	-1.30784	-0.812951
GABARAPL1	-0.0570135	-0.121794	0.178806	-0.124254	0.0430365	-0.532674	-0.00241375	0.124366	0.193946	0.568536	0.505716	0.512016	0.0138597	-0.0415201	0.0276604	0.11599	0.2151	0.26912	0.32333	0.54067	0.69247	1.08476	0.81366	1.14666
GADD45A	-0.0115366	-0.044836	0.0563736	0.699594	0.664293	0.578294	0.271354	0.281713	0.287244	1.00849	0.864594	0.668294	0.0710602	0.0322208	-0.103279	1.50005	1.49095	1.47715	0.634661	0.580721	0.82715	1.87525	1.50825	1.65705
GAL	0.0114403	0.04387	-0.0553102	0.47267	0.25865	0.19728	-0.15666	-0.27308	-0.27785	-1.3513	-1.02855	-1.24823	0.10402	-0.0799503	-0.0240698	0.99555	0.99524	0.851	0.1038	0.22067	0.34873	-0.60461	-0.56165	-0.60639
GBP1	-0.255804	0.176857	0.0789466	2.1521	2.39356	1.94282	-0.440904	-0.0650134	-0.0832934	0.421627	0.119896	0.260527	-0.12373	-0.0197897	0.14352	0.47782	0.391681	0.76768	-0.83582	-0.729169	-0.42395	-0.93586	-0.943429	-0.624219
GBP1P1	-0.0180702	0.0733299	-0.0552602	2.00531	1.72993	1.82686	-0.24474	-0.19198	-0.21395	0.18838	-0.14914	-0.19261	-0.0853333	0.138717	-0.0533834	0.515126	0.358857	0.646947	-0.985213	-0.735553	-0.371044	-0.707533	-0.692463	-0.594664
GBP2	-0.286233	0.191457	0.0947766	1.54154	1.61737	1.23083	0.365257	0.224206	0.550807	1.39408	1.07223	0.683277	-0.024137	0.0215831	0.00255299	0.0423532	-0.317577	-0.135647	-0.304367	-0.462357	-0.114567	0.378663	0.219423	0.323303
GCH1	-0.184023	0.221777	-0.0377531	0.648297	0.526497	0.134727	-0.0676332	0.137127	0.128527	-0.112293	-0.203363	-0.0923228	-0.157247	-0.00450659	0.161754	0.921073	1.21086	1.08544	-0.138016	0.170194	0.660533	0.272074	-0.365976	0.0847335
GCLM	0.072607	-0.122462	0.0498571	1.41457	1.37167	1.03	-0.445952	-0.320383	-0.461913	-0.595222	-0.753423	-0.757623	-0.0861831	0.0463672	0.0398169	1.67547	1.80249	1.8587	-0.444593	-0.433373	0.0408373	-0.108343	-0.616013	-0.168633
GDAP1	-0.02566	0.12459	-0.0989304	0.68654	0.91864	0.43202	-0.0587001	-0.17444	0.13398	-0.34746	-0.73747	-0.49852	0.0175204	-0.0617995	0.0442805	-0.33189	-0.22931	-0.0807796	-0.980949	-0.86728	-0.488369	-1.32481	-1.78129	-1.23256
GDPD1	-0.0145931	0.0541067	-0.0395131	-0.336553	-0.578723	-0.705413	0.0885367	0.469996	0.250997	0.657017	0.570257	0.569867	0.0402031	0.0375929	-0.0777969	-0.313637	-0.234827	-0.167307	0.522423	0.548842	0.859703	1.08228	0.924483	1.17014
GDPGP1	-0.0603065	-0.0543666	0.114673	0.116933	-0.212457	0.202034	0.0309834	0.376303	0.283743	0.567523	0.755253	0.927383	0.0627899	-0.0167999	-0.04599	-0.14608	-0.4437	-0.47941	0.14966	0.0245399	0.58729	1.07431	0.73309	1.52355
GFPT2	0.00816679	0.0190563	-0.0272236	1.14883	1.01753	1.06	0.0580368	0.133396	0.159556	0.485896	0.469827	0.481297	0.21531	-0.14191	-0.0733995	1.26035	1.38305	1.20957	0.16636	0.17814	0.4695	0.66492	0.62321	0.53439
GINS1	-0.0351572	0.0141029	0.0210533	0.340393	0.332033	0.0330629	-0.312957	0.0729427	-0.0848169	-1.37131	-1.41096	-1.50283	0.083353	-0.0777473	-0.0056076	-0.393107	-0.281287	-0.318048	-0.687287	-0.370247	0.00577259	-1.31138	-1.51743	-1.34587
GINS2	-0.00777626	0.0438137	-0.0360365	0.500434	0.285504	0.307264	-0.0097456	0.184714	0.212604	-1.55353	-1.72153	-1.70726	0.14249	-0.0770702	-0.0654202	-0.0513496	0.10675	-0.11236	-0.4344	-0.49229	-0.0416803	-1.76822	-1.89946	-1.476
GINS4	-0.13811	0.0287399	0.109369	0.19176	0.21064	-0.0324202	-0.0217304	0.0927696	0.11889	-1.42027	-1.58288	-1.68533	0.122396	-0.0904837	-0.0319138	0.176817	0.105416	0.269927	-0.270433	-0.272683	0.0120068	-1.31349	-1.28577	-1.07826
GLIPR1	0.0107002	0.00589943	-0.0166006	1.6068	1.604	1.5175	-0.62974	-0.466741	-0.513411	-1.69692	-1.86307	-1.94026	-0.0227327	-0.0189333	0.041667	1.14647	1.22457	1.19517	-0.992443	-0.689754	-0.441843	-1.73752	-1.97545	-1.86145
GMNN	-0.0699339	0.0534658	0.0164661	0.270666	0.492267	0.199466	0.0726662	0.072566	0.0953665	-0.997224	-1.1827	-1.11928	-0.101001	0.0619993	0.0389996	0.037899	-0.0184011	0.114599	-0.70081	-0.441901	-0.3627	-1.07465	-1.19128	-1.27075
GNAZ	0.147556	-0.0417833	-0.105773	-0.299123	-0.287943	-0.578683	-0.160483	-0.0620832	-0.0499034	0.167686	-0.0182433	0.177766	-0.097137	-0.107287	0.204423	-0.775567	-0.712407	-0.160797	0.247603	0.082623	0.591833	1.34562	0.710083	1.19287
GPAM	0.0602098	-0.0170903	-0.0431204	1.04696	1.40006	0.69429	-0.35998	-0.0201502	0.0927796	0.14218	0.12467	0.1459	0.177324	0.0261636	-0.203486	0.0463338	0.353034	-0.0290561	-0.693416	-0.613066	0.0197635	-0.518147	-0.299796	-0.149196
GPR3	-0.0699663	0.0678434	0.00212383	1.19724	0.967934	0.924664	-0.364286	-0.430166	-0.449236	-0.133426	-0.137557	-0.341836	-0.106703	-0.0131135	0.119817	0.586936	0.566177	0.473717	-0.203283	-0.0649834	0.365317	0.167487	0.196507	0.349267
GPT2	-0.0252495	0.14124	-0.11599	-0.0663099	-0.2435	-0.29411	0.20135	0.41298	0.42331	0.67956	0.81459	0.94615	0.345607	-0.224333	-0.121273	0.277567	0.286507	0.175237	0.584607	0.395247	0.929477	1.40105	1.52951	1.43182
GRAMD1B	0.0965395	-0.14736	0.0508194	0.41936	0.15977	-0.0248499	0.0907698	0.2066	0.19084	0.69934	0.63917	0.66502	0.0854931	-0.123637	0.0381432	0.113593	0.187513	0.00481319	0.431113	0.446683	0.796593	1.45019	1.41419	1.35659
GRAMD4	-0.0706134	0.0780063	-0.00739336	0.0115867	-0.157934	-0.318654	0.119417	0.222736	0.327507	0.863166	0.810196	0.911376	0.24946	-0.10495	-0.14451	-0.28823	-0.46826	-0.47531	-0.36601	-0.0558801	0.7157	1.16861	1.36588	1.30894
GRB10	0.0881433	-0.102847	0.0147033	0.514013	0.315213	0.293713	0.151603	-0.223167	0.0565834	0.490033	0.538673	0.309663	0.0614533	-0.155297	0.0938435	0.728163	0.977704	1.1039	0.228573	0.411374	0.694893	1.30216	0.991983	1.3835
GREM1	0.079505	0.0290599	-0.108565	1.74682	1.62162	1.41319	-0.0770402	0.0832748	0.0429196	0.00562477	0.0860701	0.023315	-0.00231504	-0.0241704	0.026485	1.41372	1.47611	1.2211	0.17824	-0.0393252	0.1961	-0.149115	-0.0660801	0.0714946
GTF2IRD1	0.0966702	-0.0838299	-0.0128398	-0.55988	-0.42941	-0.6316	-0.22354	-0.05404	0.0246401	0.798881	0.85095	0.83458	0.166636	-0.224584	0.0579462	-0.278294	-0.325544	-0.168694	0.570307	0.353116	0.544746	1.25665	1.28451	1.38442
GTF2IRD2B	0.0712702	0.21663	-0.2879	-0.14782	0.61025	0.0398104	-0.30075	0.41725	-0.0767097	0.0852902	0.95896	0.99629	0.0416734	-0.0674565	0.0257835	-0.000476599	-0.0605166	-0.0963366	-0.154666	0.0833936	0.0145235	0.574633	1.29532	1.62883
GTF2IRD2P1	0.2748	-0.27443	-0.000370502	-0.31895	0.43142	-0.0531301	-0.10622	0.33083	0.5034	0.89571	0.89769	0.292109	-0.17049	0.19503	-0.0245399	0.42095	0.4405	0.47506	0.28956	0.40328	0.32873	1.43625	0.87318	1.31451
GTF3C6	-0.0325003	0.0424099	-0.00991058	0.30835	0.366349	-0.0313902	-0.26895	-0.0697503	-0.15861	-0.606121	-0.79542	-0.71447	-0.0601263	0.0596838	0.000443459	0.0210238	-0.0406666	0.0681133	-0.562177	-0.557786	-0.314417	-1.32843	-1.40972	-1.18053
GTPBP2	0.00504303	0.00224304	-0.00728703	-0.399446	-0.632797	-0.468367	0.0135937	0.281903	0.0935831	1.06861	0.893523	0.978093	0.098937	-0.0267029	-0.0722332	-0.557183	-0.238813	-0.405073	0.448977	0.272107	0.790487	1.43329	1.06335	1.45308
HAT1	0.0190334	0.0226336	-0.041666	0.312034	0.240933	0.302534	-0.150766	-0.120966	-0.0986662	-0.875466	-1.15957	-1.11937	-0.0591993	0.0635004	-0.00430012	0.1052	0.0731001	0.0100002	-0.3754	-0.2565	-0.1053	-0.4712	-0.8431	-0.733399
HBEGF	-0.24152	0.17375	0.06777	1.96184	2.15536	1.74688	-0.42921	-0.24556	0.0693402	0.12438	-0.0320702	0.0237899	-0.0306301	0.04813	-0.0174999	0.82868	0.74375	1.0091	-0.28757	-0.13627	0.20764	-0.12275	-0.35148	-0.31101
HCG26	-0.0695233	0.0302968	0.039227	0.188887	0.168007	0.226537	0.184817	0.310627	0.508277	1.60028	1.26382	0.984937	-0.0898299	0.0640302	0.0258002	-0.14355	-0.1986	0.14676	-0.00672007	0.2516	-0.2385	1.24181	1.20681	1.17415
HEG1	-0.0402832	0.0239468	0.0163364	0.0889168	0.0217762	0.0125465	0.295426	0.337827	0.290667	0.742447	0.769147	0.792967	-0.0228996	0.0192003	0.00370026	-1.16668	-1.04095	-1.02745	-0.26742	-0.37076	-0.18388	0.24001	0.21139	0.179211
HELLS	-0.114184	0.0994864	0.0146961	0.406866	0.378946	0.230786	0.284686	0.292026	0.430216	-0.888434	-1.06821	-1.25764	-0.0448465	0.00613308	0.0387135	-0.049737	-0.164257	-0.0303774	-0.568257	-0.515817	-0.462687	-1.45149	-1.60286	-1.4225
HERPUD1	0.0165195	-0.0152302	-0.00129032	0.573449	0.546649	0.41015	0.25165	0.45865	0.230849	1.27835	1.22425	1.25065	0.0390997	-0.0246	-0.0145006	1.1853	1.1741	1.1142	0.103299	0.141899	0.2779	0.820999	0.7871	0.799
HES1	-0.211657	0.193414	0.0182438	0.755984	1.36888	1.21559	0.148744	0.696634	0.627584	1.22243	1.20486	0.973454	-0.0225005	-0.12264	0.14514	0.0136199	-0.10763	0.12788	-0.0907402	0.0329995	0.36368	0.748509	0.61846	0.99026
HGSNAT	0.211564	-0.197416	-0.0141459	1.28749	1.24965	1.09519	0.683964	0.719053	0.758533	1.10588	0.976694	0.962254	0.157383	-0.0947466	-0.0626373	-0.324797	-0.301827	-0.386007	-0.193277	-0.443547	0.0258532	0.733073	0.585033	0.479843
HHLA3	-0.101853	-0.0792732	0.181127	-0.221963	-0.212863	-0.613544	-0.0590034	0.231676	-0.0376735	1.04162	0.743676	0.500876	0.217463	-0.137337	-0.0801268	-0.257847	-0.156937	-0.300817	0.204003	0.336633	0.386653	1.19508	0.827853	1.04165
HIBCH	0.08922	0.0463052	-0.135525	0.36362	0.32524	-0.0176048	-0.0274248	0.1207	0.106065	-0.533855	-0.501595	-0.63138	0.0363894	0.0689445	-0.105336	0.511924	0.708294	0.591369	-0.720315	-0.457921	-0.307866	-1.05459	-1.26785	-0.946851
HIST1H1B	-0.0954008	0.130699	-0.0353012	0.110199	0.149899	0.0861988	-0.078001	0.0681992	0.103199	-1.4143	-1.1342	-1.1414	0.140699	-0.132401	-0.00830078	0.215199	0.192699	0.194999	0.248699	0.0849991	0.371799	-0.707301	-0.602601	-0.486301
HIST1H2AB	0.0474434	0.102413	-0.149857	0.661024	0.639574	0.536473	0.0275536	0.263534	0.239504	-1.42295	-0.945947	-1.20041	0.0658741	-0.0764065	0.0105333	0.431574	0.523124	0.402244	-0.170536	-0.242476	0.122444	-0.900486	-0.774467	-0.728386
HIST1H2BG	-0.00479984	0.0613995	-0.0566006	0.394	0.3557	0.3066	0.1866	0.2069	0.328199	-1.1508	-1.0136	-0.9637	0.0800333	-0.0792665	-0.000766754	0.282233	0.254033	0.340834	0.150434	0.0648336	0.338233	-0.874766	-0.780367	-0.618667
HIST1H2BI	-0.0972939	0.190506	-0.093214	0.544936	0.760526	0.375216	-0.008214	0.285226	0.298686	-1.62833	-1.33252	-1.06083	0.18929	-0.23866	0.0493698	0.206389	0.33167	0.3386	-0.29778	0.0553598	0.21828	-1.07355	-0.89663	-0.67529
HIST1H2BJ	-0.0615673	0.0774336	-0.0158672	0.202333	0.245533	0.218833	0.217433	0.611233	0.458233	-1.3123	-1.2945	-1.09709	0.0850334	-0.124666	0.0396338	0.0746336	-0.00156593	0.253533	-0.290067	-0.161066	-0.0183659	-1.30694	-1.35353	-0.885237
HIST1H2BM	-0.1065	0.1441	-0.0375996	1.0144	0.855801	0.9242	0.4269	0.531301	0.5022	-1.80004	-1.53683	-1.60727	0.274261	-0.227639	-0.0466194	0.18996	0.112861	-0.105909	1.01686	0.957261	1.18216	-0.62651	-1.12564	-0.209909
HIST1H3G	-0.175487	0.186744	-0.0112562	0.227043	0.237344	0.164844	-0.205227	0.122144	0.165544	-1.27084	-1.03873	-0.834867	0.141614	-0.131996	-0.0096159	0.275945	0.279244	0.224244	-0.0602856	-0.0588961	0.275845	-0.579326	-0.429266	-0.374096
HIST1H3H	-0.0540895	0.210351	-0.15626	0.336871	0.44724	0.241271	-0.11981	0.0484004	0.224861	-1.23207	-1.0161	-0.76761	0.210793	-0.212707	0.00191355	0.249954	0.356233	0.479964	-0.0934863	-0.0587163	0.0765634	-0.506186	-0.235857	-0.286376
HIST1H4C	-0.24989	0.216619	0.0332699	0.40749	0.59666	0.506379	0.242459	0.22563	0.416659	-0.502101	0.0454092	0.0899897	0.0715132	-0.233127	0.161613	1.15285	1.19859	1.23102	1.27925	1.23056	1.39169	1.17169	0.264214	1.23083
HMGB1P19	0.173127	0.0266871	-0.199813	0.0520873	0.180827	0.0147371	0.0527372	0.0466571	-0.0337129	-0.562503	-1.37198	-1.20505	0.0445733	-0.0428071	-0.00176668	-0.337637	-0.358477	-0.0452571	-0.354147	0.220283	-0.280667	-0.341817	-1.26027	-1.14249
HMGB1P22	-0.00942659	-0.0433664	0.0527935	-0.240537	-0.121737	-0.139497	-0.335776	-0.385217	-0.378177	-0.939937	-1.22382	-1.00515	-0.06427	0.0859399	-0.0216699	-0.21529	-0.0976801	0.23479	-0.36996	-0.0946798	-0.1973	-0.70413	-0.81223	-0.8587
HMGCS1	-0.00965595	-0.000136375	0.00979328	0.201524	0.254984	0.0410032	-0.148296	0.0125532	0.196223	-1.17152	-1.22294	-1.35067	-0.0453892	0.00938034	0.0360107	1.32004	1.30287	1.37468	-0.0409594	0.19423	0.521811	-0.85552	-0.86777	-0.79247
HMGN5	0.0720539	0.135643	-0.207697	-0.540977	-0.294247	-0.499296	-0.851636	-0.477946	-0.525967	-1.34417	-1.39789	-1.39948	0.0818539	-0.0943766	0.0125237	-0.489516	-0.649937	-0.552346	-0.470197	-0.384936	-0.0896063	-1.25964	-1.32021	-0.925416
HMOX1	-0.11365	0.20113	-0.0874801	2.70844	2.81014	2.68924	-0.2926	-0.39358	-0.39544	0.19443	0.30246	0.32748	0.0599098	0.0348396	-0.0947504	3.58172	3.42322	3.42102	-0.0684404	-0.45028	-0.00678015	0.18492	0.17781	0.183909
HNRNPA1P9	-0.345987	0.386143	-0.0401566	0.252383	0.668133	0.132813	0.125903	-0.112726	0.276793	0.146003	-0.0412567	0.480563	-0.00766993	-0.26379	0.27146	2.68567	2.60648	2.70757	-0.4995	-0.1491	-1.01738	-0.71693	-0.7248	-0.60013
HNRNPF	-0.44588	0.10782	0.33806	0.45656	0.6676	0.0329199	-0.13986	0.58279	0.5282	-0.26729	0.0950899	-0.18338	0.0710635	-0.200266	0.129203	-0.572577	-0.382457	-0.339537	-0.791187	-0.590297	0.0271134	-1.28685	-1.51451	-0.772246
HNRNPL	0.0773506	-0.04743	-0.0299196	-0.24203	-0.16008	-0.42544	-0.17764	0.0166502	0.0430498	-0.762569	-0.807529	-0.57877	0.0845165	-0.118834	0.0343161	-0.126604	-0.0635643	-0.047514	-0.158624	-0.0714741	0.098196	-1.09972	-1.07112	-0.977644
HOXB9	-0.104963	0.0787063	0.0262566	0.294957	0.200747	-0.0423336	0.254547	0.326256	0.473507	1.12216	0.980336	1.09731	0.117897	-0.138274	0.0203767	0.363106	0.508417	0.438197	0.394886	0.595267	0.875576	1.4127	1.2145	1.43667
HSD17B14	-0.356793	0.0943971	0.262397	0.050087	-0.340113	-0.0498028	0.172717	0.417197	0.199857	0.966257	0.775637	0.861347	0.315137	-0.112683	-0.202453	-0.400383	-0.536613	-0.458103	0.0939965	0.346717	0.757057	1.09794	0.834047	1.3308
HSP90AA2P	-0.144434	0.0413666	0.103066	-0.101534	0.556867	-0.0734339	-0.440264	0.0365667	-0.122634	-0.993624	-1.34655	-1.05187	-0.0843	0.0903997	-0.00610065	0.0382996	0.1577	0.2653	-0.80173	-0.3935	-0.517401	-1.57256	-1.48962	-1.08908
HSP90AA4P	0.0524626	-0.0927572	0.0402927	0.0349827	0.502053	0.136493	-0.131007	0.155723	0.0138426	-1.14207	-1.23795	-1.14483	-0.150513	0.0724573	0.0780573	0.177207	0.305147	0.377197	-0.574983	-0.337723	-0.226573	-1.39161	-1.25859	-1.00587
HSP90B1	0.0555696	0.0123396	-0.0679102	0.68798	0.5617	0.46941	-0.62001	-0.10658	-0.32193	-0.48105	-0.49844	-0.79673	0.05969	-0.0760202	0.0163298	0.92103	1.07764	0.89702	-0.88914	-0.92226	-0.37685	-1.32146	-1.72619	-1.64633
HSPA1A	0.00789928	0.0509996	-0.0588999	1.8788	1.8645	1.787	-0.438601	-0.2797	-0.284101	-0.875931	-0.740581	-0.88688	0.107267	-0.0619326	-0.0453329	2.43297	2.56067	2.41227	-0.277533	-0.431233	-0.209033	-0.766803	-0.818193	-0.725133
HSPA1B	-0.0475664	0.0884333	-0.0408669	1.77203	1.85173	1.76313	-0.239966	-0.158867	-0.261967	-0.580787	-0.563537	-0.702046	-0.0788336	0.013567	0.0652666	2.12627	2.11347	2.16917	-0.422633	-0.572534	-0.322733	-0.796824	-0.820064	-0.769903
HSPA2	-0.0571337	0.0311661	0.0259666	0.726557	0.481506	0.351156	-0.116354	-0.186123	-0.179493	-0.625614	-0.606374	-0.190794	-0.0138569	0.0080533	0.00580311	1.34724	1.06598	1.35234	-0.217657	0.113033	0.225163	-0.344897	-0.224207	-0.130707
HSPA4L	-0.0784674	0.0863333	-0.00786686	0.207733	0.444133	0.0909328	-0.488667	-0.318267	-0.182767	-0.867357	-1.12288	-1.07255	-0.0698328	0.00536728	0.0644674	0.360567	0.396068	0.487267	-0.592933	-0.338433	-0.0568333	-0.776433	-1.0907	-0.750833
HSPA6	-0.10469	0.00123978	0.10345	0.4142	1.01222	0.72987	0.28595	0.0971198	-0.0874004	-0.2137	0.26382	-0.28694	0.0944862	-0.0721436	-0.0223436	4.56228	4.49158	4.63188	0.138016	-0.200744	0.0472364	-0.259654	-0.209174	-0.0449438
HSPA7	-0.105607	-0.118367	0.223973	0.534573	0.393813	0.383213	-0.108997	-0.0709672	-0.309127	-0.118017	0.296243	0.178143	0.0161004	0.0234404	-0.0395393	3.13638	3.03664	2.93493	0.17895	-0.109849	0.146191	-0.2363	-0.0623493	-0.20893
HSPA8P16	0.150666	-0.0616136	-0.0890536	-0.0193338	-0.205774	0.246476	-0.274164	-0.339174	0.209246	-0.111904	-0.463374	-0.294784	0.23315	-0.0994897	-0.13366	2.44633	2.58364	2.74559	-0.24823	-0.45016	-0.50884	-1.07859	-0.77261	-0.88496
HSPE1	-0.112233	0.107967	0.00426769	0.218368	0.432867	0.160667	-0.426533	-0.161833	-0.277332	-1.05629	-1.26304	-1.14993	-0.0248003	-0.0268002	0.0515995	0.2704	0.4335	0.4527	-0.6941	-0.4089	-0.306	-1.33339	-1.41171	-1.1492
HSPE1P2	-0.208757	0.234653	-0.025897	0.140002	0.634032	-0.0222378	-0.520217	-0.238418	-0.287258	-1.01538	-1.36763	-1.30199	-0.110637	-0.0675964	0.178234	0.0939436	0.191414	0.550214	-0.822746	-0.406066	-0.296896	-1.53095	-1.42565	-1.11938
HSPE1P4	-0.135937	-0.119167	0.255103	0.354763	0.571203	-0.263007	-0.304477	-0.285907	-0.185097	-0.941837	-0.939637	-1.18009	-0.0635061	-0.0352664	0.0987735	0.421103	0.358933	0.707184	-0.598126	-0.153376	-0.460866	-1.41433	-1.28855	-1.28498
HSPE1P5	-0.0754194	0.0447702	0.0306501	0.276171	0.57137	0.112491	-0.31998	-0.0832596	-0.0847397	-0.84984	-0.82922	-1.01315	0.00597763	-0.091753	0.0857773	0.234147	0.182548	0.606107	-0.771743	-0.383153	-0.448523	-1.242	-0.981643	-0.919233
HSPE1P6	-0.107321	0.12124	-0.0139208	0.43576	0.61979	0.24	-0.32791	-0.0784206	-0.42199	-0.904051	-1.13283	-1.28102	-0.0421505	0.047699	-0.00555038	0.248919	0.412649	0.534949	-0.874631	-0.351211	-0.52035	-1.1217	-1.31946	-0.986601
HSPE1P7	-0.180167	0.159233	0.0209332	0.209434	0.309834	0.0427332	-0.273467	-0.194867	-0.335567	-0.905457	-1.01255	-1.15617	-0.0791998	-0.0873995	0.1666	0.2675	0.2894	0.5675	-0.4607	-0.0688	-0.3154	-1.15615	-0.7802	-0.53065
HSPE1P8	-0.0200768	0.0698938	-0.0498161	0.134244	0.500564	0.149903	-0.767036	-0.252306	-0.446986	-1.00946	-1.52429	-1.52189	-0.117189	0.0233002	0.0938902	0.28421	0.44766	0.554161	-0.679159	-0.11484	-0.42361	-1.40254	-1.18172	-1.03624
HSPH1	-0.00583363	-0.0251341	0.0309658	0.545366	0.455866	0.399266	-0.431434	-0.345534	-0.361234	-0.703434	-0.891934	-0.972234	-0.0750332	0.0475674	0.0274668	1.04377	1.06247	1.08267	-0.282633	-0.397133	-0.146033	-0.545833	-0.784233	-0.675333
HYKK	-0.000139713	-0.01789	0.0180302	-0.14445	0.0261202	-0.29807	0.12959	0.32956	0.31255	0.47609	0.52647	0.37228	0.0579038	-0.0427766	-0.0151262	-0.665826	-0.220157	-0.523896	0.192123	0.388964	0.624894	1.06551	0.834283	1.14559
ICAM1	-0.0253992	-0.10116	0.12656	1.02292	0.845321	0.775471	0.21817	0.13082	0.147491	1.33882	0.90102	0.857321	-0.00526047	-0.0227499	0.0280094	0.679879	0.7155	0.64201	0.52969	0.64753	0.74237	1.55119	0.974489	1.18829
ID1	0.131637	-0.0506725	-0.0809631	1.00665	0.663347	0.812787	-0.165763	0.0716572	-0.084033	0.505897	0.464657	0.322397	0.101419	-0.0907202	-0.0107002	0.46863	0.487	0.35017	0.45729	0.523979	0.72563	1.22419	1.09849	1.06399
ID2	0.00213289	-0.122047	0.119913	0.500203	0.456383	0.341623	-0.522247	0.201863	-0.0355873	0.422213	-0.215868	-0.363348	0.10882	-0.184259	0.0754404	1.17336	1.18268	1.13632	-0.13237	-0.0951495	0.46971	-0.0569992	0.339311	0.20989
ID3	-0.0120659	0.242334	-0.230266	1.08224	1.14101	0.974314	-0.665836	-0.136986	-0.0307159	0.0368142	0.0755739	0.0607543	0.12393	-0.0901399	-0.0337901	1.27849	1.37963	1.43797	0.0548301	0.15504	0.50903	0.15614	-0.0176702	0.13806
IDH1	0.0844431	-0.014647	-0.069797	0.328603	0.167983	0.0204129	-0.162287	0.216553	0.133453	1.28335	0.893853	1.12471	-0.00677299	0.0071373	-0.00036335	-0.579073	-0.428793	-0.462813	-0.383073	-0.0493832	0.455507	1.0475	0.979967	1.0622
IDI1	0.0732336	-0.0869665	0.0137339	0.200233	0.0350342	-0.0250664	0.000133514	0.0410337	-0.123666	-1.09068	-1.18918	-1.47959	-0.033433	0.0605669	-0.027133	0.0349665	0.0419664	-0.0157328	0.0996666	0.262367	0.358367	-0.214833	-0.540133	-0.450633
IER3	0.0819664	-0.0712337	-0.0107336	0.986767	0.738867	0.765266	-0.016633	0.0499668	-0.0813332	1.25017	1.16447	1.04587	0.0755339	-0.110966	0.0354338	0.166834	0.219534	0.081234	0.434134	0.329034	0.575834	1.44723	1.21533	1.32413
IER5	-0.0112371	0.0386829	-0.0274467	0.200343	0.394894	0.327913	-0.245427	-0.0710068	-0.167027	-0.478517	-0.500847	-0.542037	0.0475569	-0.102674	0.0551167	2.0181	1.9701	1.8325	0.116397	0.102097	0.270647	0.00816727	-0.199443	0.159357
IFFO2	0.0123596	0.21466	-0.22702	1.21474	1.07075	0.80869	-0.38159	-0.18923	-0.367	-0.52202	-0.0344601	-0.14593	0.108593	-0.178736	0.0701437	1.12789	1.01088	1.08665	-0.0661664	-0.142117	0.193843	-0.234766	-0.167696	-0.210506
IFI44L	-0.0621772	0.0535131	0.00866318	0.236203	0.542403	0.183623	-0.364137	0.849863	0.027143	1.83292	1.85023	1.8358	0.0565033	-0.064497	0.00799322	-0.607837	-0.632817	-0.527837	-0.559627	-0.0758066	0.859423	0.853133	1.03207	0.852953
IFIH1	-0.0945935	0.0915065	0.00308657	0.806147	0.439237	-0.194243	0.0326667	0.339696	0.338916	1.14948	0.982276	1.05175	0.0217633	-0.0218368	7.34329e-05	-1.25145	-1.24439	-1.24706	-0.264037	-0.593616	0.188243	0.517063	0.274954	0.246974
IFIT1	0.0374231	0.0869532	-0.124377	-0.471427	-0.743117	-1.11471	-0.629797	-0.206857	-0.181907	-0.0426269	-0.161417	-0.202737	0.127077	0.00541687	-0.132493	-1.49363	-1.58292	-1.2125	-0.414743	-0.313303	-0.155123	0.316446	-0.104103	0.0643568
IGFBP3	0.0222006	-0.103	0.0808001	0.453401	0.2361	0.0519009	-0.2212	-0.2162	-0.3313	-1.3427	-1.34747	-1.59896	-0.0349331	-0.0123339	0.047267	0.328966	0.318967	0.240466	-0.699404	-0.542144	-0.491433	-0.443434	-0.838634	-0.783963
IL1B	-0.193917	0.145103	0.0488133	0.967693	1.00196	0.590143	0.553703	0.585884	0.984553	1.87557	1.76851	1.69091	0.144433	-0.162527	0.0180936	-0.0649767	-0.0727067	-0.101167	0.406923	0.460743	0.422984	1.33031	1.20128	1.55088
IL1RL2	0.0837502	0.0826602	-0.16641	1.18361	1.12554	0.91878	-0.2314	0.0809102	0.22292	-0.41074	-0.38432	-0.33813	0.184103	-0.0923772	-0.0917273	0.830323	0.875103	0.689823	-0.534727	-0.301587	0.112813	-0.475327	-0.460087	-0.496707
IL20RB	-0.0878534	0.0280266	0.0598264	0.0203567	-0.227623	-0.200803	-0.399764	0.0728464	-0.394753	1.18735	1.36929	1.52618	0.064373	-0.024477	-0.039897	0.329913	0.0977731	0.0417633	0.0433631	-0.211667	0.166983	1.47948	1.42462	1.58281
IL6	0.0646095	-0.0127201	-0.0518904	2.67857	2.83287	2.3465	0.22049	0.4111	0.76251	2.30469	2.11388	2.14412	0.0607934	0.0448432	-0.105637	1.1172	1.06991	1.19045	1.50701	1.63392	2.02055	2.00337	2.04422	2.16414
ILF3-AS1	0.0402265	0.0768266	-0.117054	-1.20812	-1.063	-1.9126	-0.368783	-0.0395937	-0.0318837	0.0782766	-0.00457382	-0.227474	0.0829935	-0.0614066	-0.0215864	-0.787097	-0.258387	-0.512086	0.425163	0.375233	0.931674	0.337903	0.483314	0.479583
IMPA2	0.0342598	-0.0584202	0.0241594	0.16801	0.0789194	-0.000840187	0.29632	0.33595	0.24095	1.00856	0.990459	0.81133	0.118999	0.0249395	-0.14394	-0.10192	-0.306601	-0.23591	0.399879	0.254789	0.50189	1.24599	1.08888	1.11505
INHBA	0.0560703	-0.0886993	0.03263	1.51065	1.59615	1.46125	0.22933	0.44092	0.42405	0.67015	0.660951	0.64975	0.0918131	-0.0707769	-0.0210371	-0.584277	-0.826597	-0.509377	0.0363331	0.123433	0.298933	0.226253	0.172003	0.249303
INHBE	0.0803638	-0.0893564	0.00899363	0.394144	-0.301826	0.0569334	0.108074	0.0454636	0.504554	2.24436	2.15284	2.10347	0.0951333	-0.165537	0.0704031	-0.104757	0.179113	0.201473	0.803753	0.653713	1.35166	2.68944	3.07123	3.22763
INSIG1	0.117193	-0.155927	0.0387335	-0.339987	-0.584707	-0.478967	-0.0284567	0.163293	0.0208435	-1.05745	-0.959017	-1.01444	-0.0423965	0.041913	0.000483513	0.0505133	-0.0271769	-0.0949974	0.510053	0.466753	0.691693	0.166023	-0.0575466	-0.486287
IRAK2	0.054636	0.142256	-0.196894	0.701626	0.995646	0.591566	-0.0536237	-0.629474	-0.278384	1.29306	0.749576	0.988126	0.086937	0.0316272	-0.118563	0.082777	-0.333033	-0.288363	-0.302693	-0.128123	-0.071713	-0.188303	0.247667	0.329537
IRF1	-0.0232	-0.0276899	0.05089	0.8745	0.8584	0.46771	-0.2986	0.0515404	0.18379	1.47181	1.36737	1.29703	0.124617	-0.114813	-0.0098033	-0.356923	-0.374784	-0.504433	-0.293083	-0.454243	0.121417	0.841557	0.788167	0.893227
IRF2BPL	0.0284195	0.0398698	-0.0682902	0.67047	0.69737	0.66737	-0.35125	0.388609	0.15106	0.96926	1.16556	0.99061	-0.0353832	0.211497	-0.176113	0.384597	0.258677	-0.0613132	0.226947	0.228407	0.589577	0.723267	0.893447	1.1704
ITGA6	-0.11648	0.18959	-0.0731096	-0.253989	-0.00241947	-0.466579	-0.76847	-0.614429	-0.440889	-0.82206	-1.18473	-1.03866	0.0502901	-0.00686932	-0.0434198	0.28909	0.187941	0.44369	-0.76305	-0.55429	-0.267	-0.57668	-0.97586	-0.551559
ITGB1BP1	0.0817103	-0.0914102	0.00969982	0.21875	0.58338	-0.0475202	-0.52914	-0.15511	-0.27642	-0.33851	-0.55643	-0.61144	0.0108662	-0.112694	0.101827	0.0489864	0.303427	0.383837	-1.02129	-0.558334	-0.408614	-1.0319	-1.32027	-0.779404
ITGB4	0.18879	-0.0904803	-0.09831	0.74948	0.57835	0.54255	0.6366	0.7785	0.47764	2.17212	2.23864	2.22674	0.166897	-0.130963	-0.0359335	-1.42498	-1.53726	-1.57771	-0.402473	-0.546543	-0.114663	0.957417	0.993716	0.983916
ITGB8	-0.0316796	0.0944104	-0.0627298	1.88718	2.06437	1.65619	0.41382	0.50036	0.556981	1.17414	0.93853	0.83707	-0.0239105	-0.0143299	0.0382395	-0.38568	-0.27758	-0.28648	-0.3248	-0.25994	-0.13642	0.27409	-0.0938606	0.134729
JDP2	-0.0321465	0.0630531	-0.0309067	-0.0680065	-0.340616	-0.412796	0.042964	0.108363	0.146184	0.481704	0.524303	0.461683	0.158304	-0.112856	-0.0454464	-0.296606	-0.191496	-0.404946	0.571344	0.497804	0.695364	1.05365	1.05585	1.10285
JMY	-0.0933399	0.11442	-0.02108	-0.52787	-0.43794	-0.93931	0.41297	0.74374	0.62094	1.2882	1.09839	1.02818	0.0577836	0.0297837	-0.0875664	-0.572116	-0.457766	-0.580806	0.104214	0.0954638	0.572424	1.01332	0.716404	0.956934
JUN	0.0176392	0.04251	-0.0601501	0.38309	0.50213	0.30085	-0.0183001	0.187659	0.16375	0.843889	1.01139	0.94759	0.106027	-0.0389137	-0.0671139	1.55414	1.63394	1.66114	0.220317	0.409877	0.687966	1.02894	0.997066	1.22454
KB-1460A1.5	0.15213	-0.0331001	-0.11903	-0.22167	-0.14203	-0.42309	0.4861	0.0163803	0.54207	1.28062	1.05481	0.9022	-0.00227022	-0.0562105	0.0584798	0.40679	0.0267997	0.52368	-0.0114002	0.12411	0.358089	1.42241	1.04279	1.39114
KB-1836B5.1	0.365097	-0.212664	-0.152433	0.418197	0.753207	0.450666	0.220187	0.797447	0.795647	0.870757	0.998187	1.19356	0.224521	-0.0228996	-0.20162	0.689411	0.533811	0.30584	0.367171	0.16077	-0.345049	0.73979	0.606911	1.08767
KB-7G2.9	0.0277534	-0.123066	0.0953135	0.0988336	-0.108757	-0.622147	0.425663	0.493874	0.468773	-0.236026	-0.202066	-0.143126	0.14431	-0.0404501	-0.10386	-1.17971	-1.00889	-0.84037	-0.63006	-0.41545	-0.000790119	-0.77424	-0.68302	-0.43043
KBTBD8	-0.113156	0.0441937	0.0689635	1.08514	1.62805	1.26669	-0.656676	-0.296746	-0.449556	-0.360967	-0.545856	-0.732047	-0.192397	0.141853	0.0505433	0.961243	1.44282	1.01813	-0.639946	-0.640487	-0.191397	-0.365277	-0.297117	0.0717335
KCNK15	0.1113	0.0495801	-0.16088	0.30117	0.12441	-0.0464301	-0.15009	0.15683	-0.05199	1.13153	1.22307	1.19938	0.0598764	0.102696	-0.162573	-0.0288634	-0.245173	-0.0914536	0.227736	0.350946	0.493607	0.955326	0.498617	0.596247
KCNQ1OT1	-0.0122237	-0.00410366	0.0163264	0.217426	0.0764866	-0.222343	0.465617	0.662177	0.606657	0.320247	-0.0820436	-0.0291433	-0.0113497	0.0550098	-0.0436602	-0.81277	-0.8509	-0.73729	-0.89521	-0.81503	-0.6572	-1.02763	-1.41235	-0.83432
KCNQ1OT1_3	-0.294137	0.373013	-0.078877	-0.427477	-0.468697	-0.613597	-0.348177	0.211023	0.428393	0.142053	-0.0173774	0.205673	0.18625	-0.39461	0.20836	-1.88998	-0.98027	-1.22222	-1.15878	-0.96325	-0.681489	-1.56017	-1.82127	-0.853199
KCNQ1OT1_5	-0.365157	0.460243	-0.0950866	0.767744	0.828963	0.163203	0.281824	0.449423	0.472034	0.533164	0.0045433	0.306354	0.146057	-0.110223	-0.0358334	-0.533214	-0.239803	-0.691674	-1.01814	-0.800754	-1.19197	-1.27083	-1.13499	-1.24389
KCNQ5-IT1	-0.0147438	0.0205064	-0.00576353	0.788187	0.864956	0.550416	-0.147654	-0.0851135	-0.147533	-1.61881	-1.77894	-1.48282	0.0591335	-0.128056	0.068924	0.416604	0.653834	0.629943	-0.869236	-0.672316	-0.112176	-2.1952	-1.50956	-1.45838
KCTD19	-0.0103335	-0.0588636	0.0691967	-0.720044	-0.703663	-1.36316	-0.140883	0.365857	0.185697	-0.196703	-0.220153	-0.161923	0.20011	-0.29189	0.0917797	-1.47195	-1.42666	-0.83577	-0.12238	-0.13578	0.66288	0.46359	0.41778	0.77557
KHDRBS3	0.1206	-0.09552	-0.0250802	0.55351	0.493885	0.149535	-0.139785	-0.28223	-0.14086	-0.145155	-0.360765	-0.414755	-0.0582538	-0.0501838	0.108436	0.974386	1.17912	1.47835	-0.0101337	-0.246004	0.512586	0.502776	0.0479012	0.0831962
KIAA1107	-0.243533	0.0580368	0.185497	-0.850883	-0.651373	-1.29351	0.0269566	0.262227	0.342407	0.0768867	-0.283893	0.0152869	0.136423	-0.0119872	-0.124437	-0.875107	-1.1706	-1.03906	-0.253947	0.0419431	0.648163	0.353333	-0.326767	0.231053
KIAA1199	0.60251	-0.8333	0.23079	-0.57594	-0.92488	-0.8241	-0.20657	0.56505	0.57988	0.0985098	0.23378	0.0749698	0.420863	-0.361877	-0.0589867	-1.39737	-1.18738	-1.24939	-0.993867	-0.544777	0.141263	0.181373	-0.426367	-0.350937
KIAA1524	-0.14145	0.129821	0.0116301	0.11507	0.265141	-0.0555992	-0.536799	-0.242729	-0.228909	-1.6842	-1.7011	-1.5417	0.0693741	-0.103166	0.0337944	0.0451345	0.141785	0.362644	-0.930706	-0.669076	-0.334355	-1.38444	-1.63369	-1.32787
KIAA1586andZNF451	0.192256	-0.151854	-0.0404034	0.522067	0.134577	-0.604683	0.869127	0.723747	0.600936	-0.182253	-0.729693	-0.312413	0.00053978	0.0181999	-0.0187402	-0.9029	-0.0753803	-0.36059	-0.62617	0.28709	0.14927	-1.7901	-1.88462	-0.91885
KIF11	-0.0157995	0.0518999	-0.0360994	-0.10752	-0.00939941	-0.38867	-0.44102	-0.0978794	-0.20634	-1.04842	-1.16596	-1.26857	0.0604	-0.0241995	-0.0361996	-0.36125	-0.3497	-0.4237	-0.94924	-0.62293	-0.325089	-0.95457	-1.24188	-0.92741
KIF14	0.0458794	-0.0383806	-0.00750065	-0.45284	-0.54502	-0.72062	-0.670071	-0.54387	-0.39071	-1.21995	-1.39613	-1.33957	-0.0606833	0.0492468	0.0114365	-0.422123	-0.503794	-0.700744	-0.889293	-0.632403	-0.434294	-0.726903	-1.21336	-1.00142
KIF15	-0.018302	0.0037117	0.0145884	-0.181169	-0.171565	-0.433532	-0.570748	-0.256469	-0.379699	-1.14987	-1.21928	-1.43717	0.0135756	0.00185204	-0.0154276	-0.680128	-0.626247	-0.576861	-0.808338	-0.634664	-0.228671	-0.626927	-0.900814	-0.642154
KIF18A	0.00879955	-0.0109005	0.00209999	-0.0771999	-0.0500002	-0.2679	-0.41403	-0.2255	-0.1551	-1.01469	-1.28783	-1.24653	-0.0850344	0.059866	0.0251656	-0.881694	-0.811504	-0.761234	-0.939284	-0.780534	-0.594034	-0.854624	-1.14618	-1.04197
KIF20A	-0.0641003	-0.0450001	0.109099	-0.646	-0.6863	-1.05256	-0.8836	-0.7173	-0.635201	-1.04602	-1.0503	-1.02665	0.0754004	-0.0661001	-0.00929928	-0.96956	-0.93014	-0.93215	-0.41168	-0.359	0.0377998	-0.58146	-0.70064	-0.43981
KIF20B	0.0566263	0.110686	-0.167314	-0.0431137	-0.0386333	-0.307044	-0.635464	-0.460533	-0.387084	-1.42304	-2.09086	-1.91429	-0.052021	-0.0862703	0.138289	-0.43696	-0.285131	-0.422831	-1.32197	-0.91483	-0.719991	-1.48634	-1.85297	-1.69049
KIF23	0.0507669	-0.0543327	0.00356674	0.122667	-0.0254335	-0.123533	-0.372533	-0.310433	-0.231133	-0.910373	-1.08148	-1.09698	-0.0500326	0.0396671	0.0103674	-0.377333	-0.416933	-0.436433	-0.574033	-0.540233	-0.298833	-0.496833	-0.691133	-0.799433
KIF2C	-0.0769587	0.0708809	0.00608063	-0.419639	-0.240509	-0.737519	-0.761709	-0.388199	-0.242349	-1.12441	-1.08417	-0.999429	0.0616932	-0.0972672	0.035573	-0.616697	-0.573867	-0.419287	-0.706687	-0.618927	-0.172147	-0.936477	-0.955827	-0.516438
KIF4A	0.0810099	0.0297499	-0.11076	-0.28303	-0.27773	-0.397059	-0.61431	-0.47091	-0.44995	-0.9668	-0.97795	-1.0898	0.0758867	-0.0463228	-0.029563	-0.485183	-0.437593	-0.379192	-0.489003	-0.500823	-0.220433	-0.496433	-0.593893	-0.520443
KIFC1	-0.0645666	0.0871334	-0.0225658	-0.386566	-0.403066	-0.578567	-0.239466	-0.0302658	-0.080266	-1.16865	-1.16016	-1.08962	0.0716333	-0.115067	0.0434332	-0.562977	-0.468497	-0.431787	-0.188467	-0.312467	0.00853348	-0.675027	-0.713287	-0.496997
KITLG	-0.231707	0.226133	0.00557375	2.19301	2.23255	1.85867	-0.535556	0.0857034	0.196824	-0.0351963	-0.937117	-0.414796	-0.00239992	-0.15861	0.16101	0.93558	1.10722	0.95387	-0.5398	-0.42586	0.17045	-0.09025	-0.51567	-0.19783
KLF10	0.00221729	0.0468073	-0.0490227	1.08848	1.07278	1.09988	-0.122212	0.021637	0.0288868	0.677417	0.488537	0.440557	0.137246	-0.0690041	-0.068244	0.290636	0.0671158	0.0358763	-0.597814	-0.443704	-0.134714	-0.315854	-0.373633	-0.424724
KLF4	-0.373683	0.207217	0.166467	0.443057	0.165226	0.401357	0.484897	0.515897	0.0741167	1.24367	0.987906	1.01677	-0.181927	0.052413	0.129513	0.910293	0.805803	0.798863	0.487013	0.015893	0.435933	0.771093	1.16076	0.941503
KLF9	-0.046104	0.0902863	-0.0441837	-0.145644	-0.0591636	-0.183784	0.192466	0.232466	0.259496	0.844896	0.897646	0.918107	0.106043	-0.103017	-0.00302696	0.0363531	-0.121727	-0.161157	0.407553	0.420883	0.651843	1.18942	1.18249	1.1304
KLHDC1	0.20236	-0.22129	0.01893	-0.14682	-0.24395	-0.32485	0.0109501	0.26403	0.2192	1.41171	0.80638	1.22157	-0.107863	0.0548172	0.0530472	-0.336933	-0.144003	-0.285893	0.115107	0.335127	0.00141716	1.43196	0.905217	1.68984
KLHL21	-0.0531268	0.0422635	0.0108633	1.19985	1.20785	1.26046	-0.0418468	-0.0787067	-0.00793648	0.195493	0.241803	0.137464	0.12822	0.0366697	-0.16489	1.46913	1.58365	1.34923	-0.0743103	0.0907698	0.11661	-0.11865	-0.0545502	0.0539098
KLHL24	0.0438337	0.0437536	-0.0875864	-0.557216	-0.393507	-0.905406	0.533813	0.428834	0.434554	0.997113	0.893714	0.783254	0.0622864	-0.0790138	0.0167265	-0.0548534	-0.134913	-0.146523	0.580577	0.564197	0.807366	1.53632	1.19656	1.27838
KRT17	0.149577	-0.0708737	-0.0787039	1.19001	1.27493	1.21062	-0.0671039	0.114196	0.166266	0.306146	0.411147	0.429376	0.0582438	-0.0768862	0.0186443	0.159884	0.038764	0.0556946	-0.370266	-0.503236	-0.230636	0.140094	0.237274	0.212844
KRT17P1	0.0557103	-0.0781999	0.02249	1.52957	1.17207	1.18298	-0.20001	0.31709	0.17658	0.35405	0.44448	0.53224	0.0716033	0.111104	-0.182706	0.135664	-0.161996	-0.122147	-0.595557	-0.386277	-0.170637	0.0481234	0.163203	0.116364
KRT18P16	-0.123457	0.140643	-0.0171871	-0.0865974	0.229063	-0.0873365	-0.371677	-0.262677	-0.132967	-0.880837	-0.959947	-0.808537	-0.106433	-0.0613337	0.167767	-0.204233	-0.0977335	0.0138664	-0.370733	-0.226243	-0.550433	-1.32369	-1.25356	-0.795693
KRT18P51	-0.282053	0.226266	0.0557866	0.0672565	0.314406	-0.0112338	-0.125544	-0.123804	-0.205204	-1.04708	-0.585033	-0.437704	-0.224147	0.137403	0.0867424	-0.345027	-0.316197	0.144493	-0.604697	-0.264067	-0.371557	-1.56699	-0.959137	-0.972457
KRT18P68	-0.0861101	-0.02775	0.11386	0.0129604	0.34433	-0.29947	-0.11884	-0.0193901	0.1278	-0.62144	-0.54254	-0.73163	-0.0317106	0.0239496	0.00775909	-0.394621	-0.241031	-0.23692	-0.319441	-0.501941	-0.235321	-1.23846	-1.06044	-0.74594
KRT8P10	-0.134567	0.153333	-0.0187669	-0.352317	0.173863	0.0335531	-0.363547	-0.181057	-0.235267	-0.644997	-0.496587	-0.860697	-0.0595837	0.174996	-0.115414	-0.0129237	-0.141174	-0.418734	-0.703634	-0.210524	-0.660904	-1.16009	-1.50687	-1.04169
KRT8P19	0.000940323	-0.0171595	0.0162201	-0.12216	-0.05089	-0.16402	-0.0850496	-0.12573	-0.10629	-0.73668	-0.50145	-0.19705	0.0336895	-0.10004	0.06635	-0.156131	0.0511999	0.00251961	-0.266231	-0.15338	-0.2572	-1.0972	-1.01676	-0.88616
KRT8P22	0.185707	-0.112864	-0.0728436	-0.257493	0.208447	0.0471067	-0.214483	-0.155643	-0.232604	-0.488533	-0.168563	-0.649523	-0.0198731	-0.135983	0.155857	-0.425593	-0.174013	-0.474013	-0.324743	-0.440583	-0.734283	-1.27476	-0.811193	-1.00533
KRT8P3	-0.012866	0.0325336	-0.0196667	-0.200366	0.226833	0.0570335	-0.250866	-0.089366	-0.255016	-0.916236	-0.903136	-0.862447	0.0952005	-0.0882998	-0.00689983	0.000499725	-0.00119972	0.0714998	-0.2836	-0.3162	-0.395	-1.37834	-0.991099	-0.798759
KRT8P31	-0.14005	0.0574598	0.0825901	-0.22486	0.10107	-0.1136	-0.25079	-0.16119	-0.39911	-0.27106	-0.65646	-0.63574	0.0636005	-0.13202	0.0684204	-0.0580497	-0.276309	-0.0315194	-0.7637	-0.473559	-0.62822	-1.21405	-1.04625	-1.01678
KRT8P33	-0.21416	0.131061	0.0831003	0.0146904	-0.0583296	-0.12888	-0.23716	-0.18369	-0.19168	-0.6991	-0.71602	-0.55943	-0.0294695	-0.0578899	0.0873604	-0.30166	-0.07586	-0.10609	-0.366309	-0.39528	-0.29251	-1.1208	-1.08853	-0.83434
KRT8P44	-0.24282	0.16794	0.0748796	-0.28691	0.4073	-0.0440302	-0.0717602	0.0151796	-0.26243	-0.44468	-0.48517	-0.13093	-0.0331497	-0.13007	0.16322	-0.56623	-0.0696898	0.0481	-0.50282	-0.41546	-0.47965	-1.03338	-1.51218	-0.99956
KRT8P48	-0.0452805	0.0745401	-0.0292606	-0.32737	0.230869	0.0371294	-0.25379	-0.08599	-0.3783	-0.68641	-0.76599	-0.97349	0.0548906	0.0394402	-0.0943298	-0.19518	-0.0347996	-0.0979099	-0.604199	-0.388229	-0.80026	-1.14974	-1.12025	-0.94841
KRT8P7	0.035387	0.0210466	-0.0564337	-0.0507536	0.0629168	0.00993633	-0.274783	-0.275323	-0.251904	-0.654193	-0.733593	-0.720853	0.0895329	-0.0264673	-0.0630674	-0.131667	0.0684328	-0.172167	-0.316668	-0.412807	-0.386857	-1.29534	-1.06152	-0.925117
LACC1	0.11478	0.18758	-0.30236	1.65399	1.7674	1.29739	-0.2045	0.23006	-0.41695	0.68086	0.45414	0.18045	-0.01159	-0.14741	0.159	0.55251	0.68945	0.67847	-0.45128	-0.62885	0.0766702	0.61878	-0.0230498	0.22951
LAMB3	-0.144869	0.21121	-0.0663395	1.10085	1.27334	0.704831	-0.46598	-0.0540895	-0.30695	-0.10431	0.16394	0.0244303	0.293607	-0.0808234	-0.212783	2.03867	1.75999	1.75598	0.329317	0.166656	0.812547	-0.560463	0.00242662	-0.305303
LAMC2	-0.0427656	-0.0189657	0.0617342	0.334934	0.156935	0.263234	-0.530866	-0.560865	-0.452366	-1.49166	-1.44587	-1.36081	0.0758667	-0.0360336	-0.0398331	0.399467	0.364766	0.382366	-0.616714	-0.736403	-0.419833	-0.943053	-1.02599	-0.975614
LAMP3	0.157027	-0.0431333	-0.113893	0.126587	-0.516873	-0.318803	0.119567	-0.169413	-0.272903	2.52236	2.15876	2.30459	0.112793	-0.109187	-0.00360632	-0.339417	-0.115956	-0.370486	0.291674	0.181434	0.872183	1.81	2.24839	2.09046
LDLR	-0.0294733	0.0449772	-0.0155029	-0.0964632	-0.385933	-0.317293	-0.482073	-0.371333	-0.285103	-1.12421	-1.28072	-1.40813	0.156234	-0.124766	-0.0314665	0.267994	0.240434	0.161304	0.502734	0.187364	0.566594	-0.285406	-0.385176	-0.322346
LEMD1	-0.12692	0.28791	-0.16099	-0.10566	0.19417	0.00142956	0.10521	0.10952	-0.14421	1.26073	1.14417	1.29247	-0.0902333	0.128777	-0.0385432	0.0421467	-0.000823021	0.353747	0.122427	-0.000752926	1.03825	1.38898	1.07631	1.32566
LIMCH1	-0.0653133	0.0389967	0.0263166	-0.029233	-0.0899334	-0.201794	0.203156	0.330647	0.419497	0.864146	0.710827	0.729147	0.0185699	-0.02139	0.00282001	-0.0416899	-0.0839596	-0.33583	0.35322	0.447711	0.670041	1.31967	1.09974	1.22298
LINC00313	0.27371	0.0269403	-0.30065	0.1071	0.33913	0.26156	0.43767	0.0670505	0.0619903	1.24621	1.17966	1.16263	0.160823	0.148674	-0.309496	-0.154497	-0.424537	-0.669177	-0.207137	-0.348077	-0.632967	0.655513	0.609973	0.291733
LINC00624	0.0243163	-0.0609241	0.0366063	0.730056	0.836426	0.758416	0.764586	0.470566	0.206926	0.0165563	0.401766	0.270906	0.0334535	-0.0561466	0.0226936	0.954504	1.02863	1.1246	-0.0598063	0.100353	-0.472036	0.123183	-0.112836	-0.317437
LINC00629	0.0251236	0.190363	-0.215487	-0.320696	-0.123056	-0.515047	-0.363426	0.217284	0.457464	0.740354	0.697104	0.744783	0.15217	-0.11154	-0.0406299	-0.4495	-0.30907	-0.11638	0.24641	0.46988	0.61361	1.32938	0.93853	1.1288
LINC00641	-0.287243	0.173227	0.114017	0.608346	0.731427	0.138587	-0.705473	0.0136967	-0.505223	0.0411067	-0.234193	-0.314673	-0.0251036	-0.0822234	0.107327	1.77057	1.58302	1.98889	-0.653294	-0.685714	-0.306844	-0.247653	0.000246525	-0.428144
LINC00662	-0.00588369	-0.0896335	0.0955167	-0.123973	-0.248414	-0.311614	0.340286	0.547357	0.350266	1.20172	1.23597	0.924807	0.0150838	-0.0480161	0.0329337	-0.945066	-0.586196	-0.782186	-0.115836	0.150274	0.493914	0.885584	0.789834	0.726203
LINC00664	0.110663	-0.0110664	-0.099597	-0.704447	-0.716657	-1.01778	0.0186434	0.0827732	0.00397301	-0.716996	-1.27696	-1.06111	0.0235405	-0.0290604	0.00551987	-0.174439	-0.0492897	-0.0346003	-0.06845	-0.0304403	0.30967	-0.215529	-0.41255	-0.38009
LINC00702	0.20707	0.12576	-0.33283	1.15204	1.29483	0.61605	-0.76672	-0.21322	-0.8395	-0.74665	-0.20408	-0.34164	0.0446596	0.0416598	-0.0863204	-0.411611	0.0853896	-0.0739403	-0.91677	-0.82381	-0.4863	-0.60986	-0.73269	-0.459021
LINC00707	0.0231657	-0.0581341	0.0349655	-0.188635	-0.572434	-0.640835	0.0199652	0.116466	0.0820656	-1.02583	-1.34203	-1.29814	0.074667	0.00166702	-0.076333	-0.443333	-0.378532	-0.519533	0.250967	0.242367	0.438967	-0.460133	-0.890463	-0.789463
LINC00886	-0.127274	-0.0338235	0.161097	0.243646	-0.245654	0.210247	0.507796	0.210056	0.283637	1.04627	1.05141	1.04201	0.0469036	-0.000826359	-0.0460763	0.0687237	-0.203376	-0.456816	-0.107656	0.0307837	0.617544	1.40875	0.991714	1.55896
LINC00909	0.251603	0.429353	-0.680957	0.452793	0.581254	0.0596533	0.217513	0.278723	0.241113	1.14461	0.599164	0.522823	0.0184836	-0.114516	0.0960336	-0.00058651	-0.581386	0.0442338	-0.523286	-0.544076	0.345934	0.936384	0.915304	1.58034
LINC00972	0.0219967	-0.0394433	0.0174465	-0.189313	-0.136633	0.150667	0.127507	0.100187	-0.194673	-0.0707033	-0.00844336	0.0114467	0.0222697	0.37694	-0.39921	0.3063	1.02091	0.46426	-0.90347	-0.7174	-1.01753	-1.22009	-0.96987	-0.85386
LINC01021	-0.114117	0.0977936	0.0163236	-0.526476	-0.615077	-1.02077	0.681053	0.827213	0.776793	0.798843	0.353884	0.460843	0.0918665	-0.0966434	0.004776	-1.41624	-1.70278	-1.41567	-0.254254	-0.228724	-0.185374	0.130146	-0.0808439	0.0968866
LINC01224	0.0665402	0.0407705	-0.10731	-0.10402	-0.233	-0.30906	-0.328559	0.52909	0.15132	-1.1357	-1.03187	-1.38536	0.150403	-0.241567	0.0911632	-1.4219	-0.933597	-1.14141	-0.267077	-0.249867	0.230673	-0.937937	-0.847867	-1.1832
LINC01468	0.144587	-0.0790434	-0.0655437	-0.915053	-1.20065	-0.935813	-0.753483	-0.880643	-0.692684	-0.305243	-0.755814	-0.670753	-0.14559	0.31313	-0.16754	0.65923	0.2729	0.43589	-0.0674	0.30516	0.60669	0.52627	0.23773	-0.40723
LINC01572	-0.194467	0.275834	-0.0813665	-0.252246	-0.271027	-0.148186	0.0513034	0.108074	0.216254	-1.09719	-0.928926	-1.10501	-0.144933	-0.0675235	0.212457	-0.442993	-0.387573	-0.452513	-0.137113	-0.165743	0.0959868	-0.396433	-0.671523	-0.347793
LINC01605	-0.00774622	0.140344	-0.132596	0.626113	0.797643	0.0974636	-0.330016	-0.100896	-0.119006	-1.09966	-1.25077	-1.03252	-0.173823	0.0433068	0.130517	0.762397	1.03606	0.791777	0.0624866	0.120927	0.445847	-0.985293	-1.14208	-1.10548
LITAF	-0.00293446	-0.012434	0.0153656	0.483465	0.232366	0.283465	0.0799656	0.141665	0.0876656	0.963765	0.933065	0.863565	0.0936337	-0.0547667	-0.038866	-0.0105658	-0.0616665	-0.124967	0.303534	0.299933	0.449634	1.22043	0.978233	1.04623
LMNB1	0.0340662	-0.00243378	-0.0316334	-0.228534	-0.136833	-0.355933	-0.236234	-0.158733	-0.0198336	-1.04324	-1.15679	-1.08979	0.0736656	-0.0102339	-0.0634346	-0.690174	-0.598894	-0.682465	-0.256634	-0.329734	-0.0857344	-0.722795	-0.760815	-0.788124
LNPEP	-0.0849571	-0.0326576	0.117613	-0.276837	-0.154517	-0.496008	0.0918627	0.384953	0.335153	0.366742	-0.0692272	0.139173	-0.00730228	-0.0411129	0.0484171	-1.00797	-1.08326	-0.954453	-0.725403	-0.396203	-0.303753	-0.318923	-0.617573	-0.526262
LOC100049716	-0.00816727	0.0251427	-0.0169773	-0.578457	-0.633547	-0.930357	0.146183	0.493603	0.222143	0.958833	0.793993	0.540993	0.12129	-0.112	-0.00928974	-0.91389	-0.81966	-0.96481	0.44687	0.53274	0.91255	1.0949	1.0595	1.23517
LOC100129034	0.0739603	-0.0216494	-0.05231	-0.190169	-0.51686	-0.54145	0.0198908	0.563971	0.35877	0.474971	0.37498	0.578521	0.165703	-0.068387	-0.0973177	-0.839337	-1.14189	-1.05328	-0.177267	-0.214368	0.190673	0.345343	0.100622	0.0714426
LOC100190986	0.0235662	0.0468664	-0.0704336	0.0793762	0.204906	-0.323544	0.306646	0.467996	0.496396	-0.518674	-0.599984	-0.422574	0.0473633	-0.071167	0.0238028	-0.387537	-0.258357	-0.177707	-0.378857	-0.0593271	-0.134297	-0.985697	-1.27138	-0.786357
LOC100233156	0.158323	-0.257787	0.0994635	0.344143	0.0124531	-0.0526266	0.531363	0.415283	0.729983	0.070713	-0.045507	-0.0501966	0.316244	-0.0368562	-0.279387	-0.294186	-0.329686	-0.329886	-0.447536	-0.780866	-0.199126	-1.239	-0.632156	-1.60778
LOC100287365	0.0145636	-0.110307	0.0957432	2.05257	2.30147	2.17647	-0.320087	-0.120727	-0.227957	-0.605707	-0.613577	-0.700337	-0.0869703	-0.0331903	0.12016	3.51848	3.53608	3.12988	-0.22316	-0.318931	0.18381	-0.486341	-0.3328	-0.59884
LOC100506076	0.171483	-0.104352	-0.067132	0.930973	1.02578	0.581858	-0.150922	0.262718	-0.0252519	0.0233684	-0.724617	-0.592107	-0.0183549	-0.0706253	0.0889797	-0.633465	-0.36955	-0.558155	-1.46387	-1.07287	-0.85512	-1.07169	-1.11283	-0.98219
LOC100506178	0.136937	0.0627265	-0.199664	-0.247483	-0.400273	-0.283283	-0.0957332	-0.174334	-0.205123	0.879147	0.664247	0.416226	0.124243	-0.0685668	-0.0556769	-0.222027	-0.837457	-0.882527	0.611923	0.569293	1.1116	1.00187	1.08302	1.13304
LOC100507283	-0.318656	-0.00627661	0.324934	-0.390187	-0.692236	-0.676486	-0.151037	-0.184087	-0.199137	0.587644	0.737413	0.717174	0.0085001	-0.0495601	0.04106	-0.2925	-0.70888	-0.61273	0.35743	0.30479	0.38696	1.61602	1.34783	1.84227
LOC100507351	-0.0623302	-0.0812702	0.1436	-0.38401	-0.54638	-0.53038	0.173161	0.18503	0.35822	0.60442	0.76875	0.76882	0.072547	-0.0721836	-0.00036335	-1.07256	-1.26906	-0.959713	-0.268273	-0.206634	-0.376594	0.315237	0.0440464	0.415187
LOC100507487	0.08359	-0.42546	0.34187	0.3482	0.50368	0.14323	0.47333	0.58195	0.64025	1.58315	1.32549	1.2344	0.0463428	-0.102377	0.0560331	-0.526927	-0.387047	-0.485497	-1.01754	-0.248567	-0.448017	1.05623	0.304423	1.03916
LOC101927468	-0.0497737	-0.299684	0.349456	0.825176	0.862926	0.647756	0.806146	1.28938	0.786496	2.01016	1.93205	2.33103	0.10377	0.14478	-0.24855	-0.41637	-0.42738	-0.24131	-0.61435	-0.55733	0.18772	1.28823	0.87192	1.64952
LOC101929705	0.13531	-0.0444999	-0.0908098	0.0696402	-0.47269	-0.0573997	0.55523	0.190701	0.52648	1.66228	1.65791	0.952991	-0.0822735	0.0804567	0.00181675	-0.327323	-0.747833	-0.615654	0.825897	0.688927	1.20265	2.29585	1.56837	2.03761
LOC101929709	-0.0418835	0.0785065	-0.0366235	0.427106	0.706856	0.310746	-0.131393	-0.0335236	0.610996	1.50998	1.39213	1.36305	-0.10931	0.0722904	0.0370207	-0.2332	-0.11309	-0.23218	-0.53666	-0.91238	-0.473929	0.59187	0.506841	0.11546
LOC102606465	0.0151701	-0.19239	0.17722	-0.30388	-0.3748	-0.48857	0.16518	0.40711	0.5038	0.84365	0.77257	0.63631	-0.398627	0.121143	0.277483	-0.663657	-0.231577	-0.321187	-0.0432568	-0.00418663	0.448813	1.14618	1.11192	0.765993
LOC105376382	0.0413532	0.140594	-0.181947	1.40498	1.27839	1.09341	-0.187716	0.223373	-0.0700665	0.0691333	0.318033	-0.251377	-0.0134969	0.102753	-0.0892568	0.234553	0.324233	0.132903	-0.892237	-0.0234771	-0.220287	-0.251707	-0.149847	0.187253
LOC105379695	0.0475969	-0.117503	0.0699067	1.03653	0.848507	0.433107	0.017417	-0.0601234	-0.366633	0.616387	0.341737	0.464707	0.0672164	-0.179694	0.112476	0.313776	0.602986	0.396657	0.830216	0.766807	0.431817	0.941846	1.25734	1.23105
LOC105747689	-0.0570898	-0.0991998	0.15629	0.20614	0.11406	-0.0833302	0.14274	0.56149	0.49344	1.24542	0.89711	0.85503	0.032907	0.00372696	-0.036633	0.368777	0.315827	0.171477	-0.106053	0.148307	0.556897	1.35659	0.953517	0.996057
LOC284023	0.27238	-0.36487	0.0924902	1.26586	1.18545	0.84462	0.00880003	0.21551	0.0626402	0.77071	0.44497	0.62706	0.186047	-0.114563	-0.0714836	1.58747	1.51449	1.41867	0.402297	0.446756	0.590147	1.0428	0.663557	0.911376
LOC441601	-0.234777	0.118153	0.116623	0.0902929	0.263473	0.117843	-0.449207	-0.120517	-0.0376468	-0.312217	-0.387017	0.031673	-0.339514	-0.0732536	0.412766	-0.461984	-0.512353	-0.274014	-1.36198	-0.670974	-0.379613	-1.45364	-1.40827	-0.771843
LOC541473	-0.209096	-0.0100765	0.219173	0.405004	-0.0878067	0.0376034	0.326124	0.329393	0.470374	1.19894	1.39668	1.20438	0.0137239	0.0336037	-0.0473266	-0.129956	-0.0989366	0.0773039	0.307994	0.212634	0.328304	1.19843	0.866104	1.13699
LOC643201	-0.023653	-0.0398035	0.0634565	-1.6689	-2.00786	-1.96736	-0.628763	-0.284404	-0.339884	0.167996	0.191096	-0.138494	0.0149965	-0.0285635	0.0135665	-0.480653	0.0833669	-0.353493	-0.165743	0.341647	0.472877	1.4446	1.36964	1.3925
LOC646609	0.171137	0.00279713	-0.173933	-0.169863	0.271417	-0.486023	-0.252063	0.0528369	0.0189972	-0.118083	-0.403953	-0.330733	-0.0311766	-0.286427	0.317604	-0.944706	-0.382426	-0.159966	-1.12818	-0.632456	-1.32927	-1.07807	-1.2363	-0.750166
LOC728730	0.0194163	-0.0545335	0.0351167	-1.07277	-0.745954	-0.805094	0.283716	0.331176	0.182436	0.158036	0.294696	0.399596	-0.2063	0.15475	0.0515494	-0.13596	-0.179451	-0.20628	0.41468	0.66843	1.05101	1.40609	0.89944	1.75855
LOC90246	-0.274103	-0.0105634	0.284667	-0.423113	-0.596684	-0.373183	-0.0125232	0.0121465	-0.119023	1.25067	1.27277	1.29467	0.00711012	0.0931802	-0.10029	-0.50583	-0.18149	-0.94661	0.1801	0.0220504	-0.92062	0.89877	0.87949	1.6788
LRIF1	-0.29723	0.15596	0.14127	0.96591	1.40736	0.67803	-0.20571	0.14445	0.456881	0.25844	0.0901999	-0.15311	-0.18645	0.15621	0.0302401	0.41301	0.48583	0.77747	-0.82989	-0.34227	-0.0980396	-0.08145	-0.55722	-0.12522
LRIG1	0.201503	-0.101787	-0.0997171	0.227243	0.393443	0.107413	-0.287627	0.143893	-0.117137	-0.204477	0.249643	-0.00712729	0.019743	0.00702286	-0.0267673	1.02635	1.11841	0.989693	0.396153	0.217943	0.521643	0.247813	0.181143	0.263373
LRR1	-0.1558	0.0507493	0.10505	0.3322	0.38473	0.0198493	-0.1567	-0.0242605	0.0209498	-0.895041	-1.09397	-1.03401	0.168281	-0.0651798	-0.1031	-0.147779	-0.0100994	-0.18196	-0.49609	-0.40099	-0.0833197	-0.9373	-0.93217	-0.77283
LSM3	-0.1359	0.147099	-0.0112009	0.0911989	0.334099	0.0338993	-0.457661	-0.205901	-0.0207005	-1.09675	-1.20183	-0.911301	-0.0708666	-0.0640669	0.134933	-0.118966	-0.125566	-0.0403662	-0.665127	-0.400066	-0.114066	-1.59578	-1.27495	-1.15467
LSM3P3	-0.06705	0.12176	-0.0547104	0.10258	0.11389	0.15712	-0.39693	-0.17896	-0.10634	-1.07395	-1.05602	-1.19246	0.0277405	-0.0506897	0.0229502	-0.00212955	0.0980005	0.140341	-0.23006	-0.199309	0.051321	-1.0844	-1.10074	-0.8003
LSM5	-0.0970306	0.0827894	0.0142393	0.0366888	0.345039	-0.133001	-0.663251	-0.333321	-0.307701	-0.755521	-1.22597	-1.03614	-0.130707	0.0535831	0.0771227	-0.131617	-0.0993166	-0.0240965	-0.972027	-0.542507	-0.295357	-1.39442	-1.15538	-1.08824
LTBR	0.0217428	0.0104532	-0.032197	-0.0816669	0.00871277	0.100183	0.127213	0.0148935	-0.0780964	0.782663	0.821863	0.718284	0.15134	-0.09725	-0.0540905	0.0782595	-0.16146	0.13035	0.59052	0.369869	0.44366	1.21215	0.96729	0.884979
LUM	0.247573	-0.216577	-0.0309973	-0.0312371	0.461463	0.161843	-0.102877	-0.0951571	0.00962305	-0.325967	-0.391047	-0.356927	0.0328398	0.0190401	-0.0518799	-1.34984	-1.23078	-1.46984	-0.61212	-0.55017	-0.0474005	-0.61547	-0.84301	-0.82843
LURAP1L	-0.433953	0.349367	0.0845871	0.375327	-0.497183	-0.239113	0.575897	0.912607	0.664677	2.66727	2.35167	2.42239	0.000313282	-0.00658655	0.00627327	0.412603	0.358233	0.123753	0.336643	0.702753	1.30304	2.50714	2.04486	2.34997
LURAP1L-AS1	0.0616064	0.0421963	-0.103804	-0.103664	-0.915424	-0.315434	0.323226	0.598796	0.820566	2.30889	2.14394	2.04196	0.0747333	-0.319097	0.244363	1.11651	0.363933	0.422593	0.252533	0.674493	0.598103	2.80409	2.58508	2.55497
LYPD5	0.0335031	-0.0146866	-0.0188169	-0.197417	-0.232767	-0.366677	0.181853	0.424963	-0.189667	0.626013	0.743643	0.530923	-0.0507264	-0.125366	0.176094	0.260734	0.150974	0.413794	0.311364	0.577994	0.484054	1.27319	0.959974	1.40708
LYRM4-AS1	-0.0573468	0.0335631	0.0237832	0.485013	0.595673	0.237813	0.0363035	0.172423	0.227323	0.956393	0.752433	0.706383	0.138704	-0.174186	0.0354838	-0.314656	-0.0890265	-0.535446	0.185004	0.203954	0.387584	1.22054	0.721144	1.18583
MACF1andKIAA0754	0.0420966	0.0387564	-0.0808535	-0.481073	-0.725304	-0.481274	0.281696	0.292837	0.536097	-0.260903	-0.120634	0.0702963	0.236263	-0.262237	0.0259733	-0.951267	-1.43478	-0.978637	-0.544357	-0.638877	-0.521977	-0.673527	-0.723807	-0.438287
MAD2L1	0.0185328	-0.0759668	0.0574331	0.0279131	-0.0595274	-0.465747	-0.167277	-0.0339975	-0.0931072	-1.54223	-1.55891	-1.62666	-0.0216208	0.0721693	-0.0505505	-0.183161	-0.167491	-0.13364	-0.49207	-0.2377	-0.16845	-0.69523	-1.26593	-0.91901
MAML2	0.0362768	-0.021513	-0.0147629	-0.309283	-0.504073	-0.414363	-0.0667429	0.159817	0.104567	-0.207593	-0.232513	-0.188963	0.0511236	-0.00644684	-0.0446768	-1.24303	-1.33333	-1.26856	-0.432457	-0.335357	-0.0219765	-0.375967	-0.733577	-0.411366
MAN2A2	-0.0101833	0.0117869	-0.00160313	0.139207	-0.0694733	-0.196353	0.161097	0.331067	0.179537	0.654487	0.608087	0.627407	0.0880566	-0.0804033	-0.00765324	0.269417	0.426617	0.325477	0.571907	0.504247	0.932577	1.13254	0.986967	1.11195
MAP2K3	-0.23671	0.0798202	0.15689	0.88724	0.99945	0.91183	-0.28555	-0.22349	-0.42487	-0.0562	0.0557804	-0.17884	0.0413733	-0.0126367	-0.0287366	1.39479	1.12906	1.17119	0.124693	0.131683	-0.0124464	0.396873	0.220364	0.264693
MAP3K12	-0.0414391	0.0133104	0.0281305	-0.0672588	-0.222969	-0.12758	0.0349407	0.249371	0.207611	0.600611	0.555421	0.644191	0.114276	-0.071064	-0.0432138	-0.369344	-0.224483	-0.309114	0.423336	0.261477	0.693936	1.09917	1.11722	1.128
MASTL	-0.115139	0.0975003	0.0176406	0.45573	0.13721	-0.191329	0.142621	0.533831	0.35736	-1.03524	-1.3295	-0.92814	-0.0178666	-6.67572e-06	0.0178733	-0.218956	-0.336087	-0.127407	-0.413136	-0.233917	0.390514	-0.977897	-1.0973	-0.999277
MB21D1	0.00257015	0.0258904	-0.0284595	0.927071	0.983471	0.70567	-0.0221691	0.0576	0.140261	-0.110649	-0.306899	-0.36578	0.0476131	0.0101433	-0.0577574	1.10806	1.23706	1.18046	-0.300537	-0.0209675	0.0550632	-0.145927	-0.554547	-0.229267
MCM10	0.123253	0.0795236	-0.202776	0.553654	0.790374	0.403034	0.113354	0.349014	0.355083	-1.55611	-1.03391	-1.16085	0.124563	-0.152907	0.0283432	0.100993	0.210814	0.244323	-0.411726	-0.505537	-0.0107965	-1.13403	-1.57355	-1.49273
MCM4	-0.0177336	-0.0298338	0.0475664	0.253866	0.322766	0.0676661	0.188366	0.303166	0.247566	-0.893234	-0.923934	-1.02773	0.0368662	-0.00873375	-0.0281334	0.053566	-0.00323391	-0.0336332	-0.0053339	-0.0758333	0.117167	-0.897734	-1.11353	-1.01433
MCOLN3	0.0665131	0.201953	-0.268467	1.08446	1.17988	0.645883	0.501453	0.275943	0.885733	1.57466	1.02415	1.28295	0.0426097	-0.06742	0.0248098	-0.39669	0.0781999	0.0835099	-1.0954	-0.47052	0.0722699	0.71055	0.32026	0.35995
MED10	-0.00418091	0.0230598	-0.0188808	1.0851	1.19727	0.84287	-0.27606	0.0228491	-0.11392	0.35656	0.12923	0.0796499	0.0392065	-0.0102634	-0.0289431	0.488647	0.609817	0.705326	-0.519183	-0.530893	-0.172363	-0.0592031	-0.261353	-0.076293
MESTIT1_2	-0.0324831	0.100267	-0.0677829	0.053947	0.242847	-0.565453	-0.374293	0.464447	0.494387	-0.448363	-0.545193	-0.233003	0.0402837	-0.167126	0.126844	-1.23822	-1.44878	-1.38611	-0.755866	-0.618666	0.0212936	-0.380566	-0.853216	-0.655136
MESTIT1_3	-0.12143	0.43624	-0.31481	0.34445	-0.35944	-0.43874	-0.11006	0.3347	0.15897	-0.42579	-0.41672	0.27427	0.137747	-0.147763	0.0100169	-1.27759	-1.31294	-1.53957	-0.684383	-0.806703	-0.397443	-1.10532	-0.938063	-1.01462
METTL23	0.0668707	-0.14187	0.0749998	-0.29125	-0.38951	-0.61847	-0.0790901	0.0296202	0.0812006	0.27021	0.172	0.0826998	0.104596	-0.110144	0.00554657	-1.02	-1.03479	-0.973094	-0.227654	-0.0877934	0.0196562	0.317596	0.00918674	0.139796
MFAP5	0.0526667	-0.057333	0.00466633	0.0424662	-0.137733	-0.108933	-0.201333	-0.227433	-0.229033	-1.50561	-1.59728	-1.567	0.126416	-0.166883	0.0404663	-0.146323	-0.178894	-0.294904	-0.113474	-0.0163336	0.182716	-1.33906	-1.4487	-1.30624
MFSD1	0.0691605	-0.0379696	-0.0311899	0.64787	0.554481	0.379951	-0.25929	0.14175	-0.0486698	-0.19991	-0.5322	-0.509629	-0.0108242	0.0214863	-0.010664	-0.00466347	0.115166	0.0402365	-0.725924	-0.670713	-0.304514	-1.07697	-1.51761	-1.31613
MGC24103	-0.402383	0.213677	0.188707	-0.237233	0.110567	-0.527033	0.113387	0.0154266	0.637757	0.0910168	-0.467133	-0.389953	0.0176563	0.0753465	-0.0930033	-1.11962	-0.706933	-1.31168	-1.22463	-1.16858	-0.266253	-0.746664	-1.15524	-0.738014
MICA	0.0603266	-0.062973	0.00264645	0.498047	0.641526	0.190806	-0.386363	-0.126984	-0.315763	-0.426723	-0.187923	-0.371083	0.08426	-0.0452795	-0.0389795	1.14753	1.15743	0.98522	-0.00869942	0.0419102	0.05898	-0.25493	-0.13295	-0.0546694
MICB	0.13239	-0.04568	-0.08671	0.50119	0.27119	0.23449	-0.0723896	0.0137596	-0.0311699	-1.01123	-1.18454	-1.24437	0.0882702	-0.0617495	-0.0265198	0.80428	0.90798	0.87228	0.12185	0.20708	0.54388	-0.2448	-0.48332	-0.32273
MIR1205	-0.0213137	-0.231044	0.252356	0.263256	0.107186	0.394226	0.317776	0.511526	0.336656	-0.0674939	-0.272224	-0.404274	0.112166	0.0564566	-0.168623	-0.500044	-0.669784	-0.814313	-1.09435	-0.965673	-0.764724	-1.14553	-1.19869	-1.45995
MIR1206	-0.247777	0.139874	0.107903	0.249513	0.490133	-0.0262666	0.190123	0.596153	0.671933	-0.516877	-0.308017	0.107733	-0.126227	-0.0478468	0.174073	-0.890017	-1.06196	-0.757997	-1.38713	-1.01746	-0.984097	-1.37009	-1.9502	-1.33741
MIR1290	-0.359517	0.192863	0.166653	0.0572629	0.757253	-0.0877872	0.106443	0.657043	0.264323	-0.139837	-0.282597	-0.191637	0.082756	-0.0995836	0.0168262	-0.593164	-0.259884	-0.250714	-1.90779	-0.858104	-0.265604	-1.74321	-1.44348	-1.06273
MIR181A1HG	-0.0161967	0.0750232	-0.0588269	0.776863	0.688343	0.911443	0.407433	0.576203	0.262453	0.736623	0.913003	1.23018	0.0309067	-0.039053	0.00814676	-1.17106	-1.2941	-1.10085	-1.06607	-0.903173	-0.624453	-0.544633	-0.408923	-0.415933
MIR181A2HG	0.0561595	0.0318394	-0.0880003	-0.0414305	-0.155411	-0.0911007	0.0242696	0.528349	0.240809	0.28934	0.14189	0.44488	-0.0927033	0.0380569	0.054647	-0.913423	-0.890733	-1.39849	-0.164673	-0.121913	0.00583696	0.174797	-0.151193	0.135147
MIR222HG	0.0172668	0.181527	-0.198793	0.538237	0.475857	0.328077	-0.464203	-0.405163	-0.450423	-0.708443	-0.765234	-0.556833	-0.00902987	0.1468	-0.13777	-0.23176	0.00937986	-0.1585	-0.53491	-0.40221	-0.13375	-0.93974	-1.09636	-1.05357
MIR3929	-0.206619	0.14359	0.0630302	-0.25393	0.0436001	-0.0097599	0.0518904	0.0299807	0.0890703	0.0058403	0.15834	0.161241	0.0327177	0.00767708	-0.0403929	1.03856	1.03286	1.01246	0.0349274	0.0328674	-0.0194426	-0.160723	0.100667	-0.0818624
MIR421	-0.303556	0.407393	-0.103837	0.189633	0.535883	0.100234	0.927013	0.532864	0.748474	0.992774	0.544663	0.882013	0.260973	-0.167127	-0.0938463	-1.33427	-0.809866	-0.979056	-0.977927	-1.15455	-0.886477	-0.476976	-1.25822	-1.26846
MIR4504	0.0241268	0.0407667	-0.0648932	-0.0598133	-0.399733	-0.653583	-0.0848434	0.801227	0.953967	0.0507367	-0.627033	-0.483543	0.124464	-0.581846	0.457384	-0.997396	-1.09385	-1.17242	-0.376306	-0.819836	-0.0971365	-0.812426	-0.934426	-1.10335
MIR454	-0.314863	0.0737066	0.241157	-0.183464	-0.339093	-0.575083	0.0545869	0.803487	0.784636	0.0671868	-0.776023	-0.610933	0.0882301	-0.12979	0.0415602	-0.78671	-0.69037	-1.22338	-0.857	-0.21219	-0.25964	-1.13294	-1.39181	-1.10351
MIR4668	-0.140637	-0.0109367	0.151573	-0.931427	-0.458437	-1.49128	0.475913	1.19032	1.13286	1.08282	0.668263	0.627153	0.186333	0.0466733	-0.233007	-1.95512	-1.98117	-1.75456	-0.422057	-0.296217	0.035253	0.094233	-0.838507	-0.0523868
MIR4771-1	-0.150967	0.287233	-0.136267	0.0888433	-0.545807	-0.0791368	-0.259027	0.303554	0.0148234	-0.746947	-0.962607	-1.00798	-0.0923166	0.0988235	-0.00650644	-0.324866	-1.09636	-0.415806	-0.301336	-0.693377	-0.649716	-1.00447	-0.975636	-1.115
MIR503	0.106803	0.0100636	-0.116867	-0.623297	-0.865346	-1.18449	0.127803	0.331234	-0.0494466	0.800124	0.486144	0.531734	0.122306	0.0493264	-0.171634	-0.678564	-0.932954	-0.640374	0.210116	0.348006	0.599846	1.33439	1.11545	1.35007
MIR548AA1	0.0627933	-0.176467	0.113673	-0.0267668	0.199643	-0.512327	0.426193	0.410883	0.318503	-0.730017	-0.840387	-1.12069	-0.15796	-0.0830598	0.24102	-0.68026	-0.29327	-0.27626	-1.18567	-0.47612	-0.88336	-1.21551	-1.26095	-1.09624
MIR548AJ2	-0.210116	0.0719337	0.138184	-0.131686	0.859264	-0.178566	0.0820436	0.360524	0.388234	0.0551739	-0.031466	0.188854	-0.0545468	0.00237322	0.0521731	-0.951397	-0.238717	-0.298087	-0.977907	-0.520417	-0.501557	-1.09738	-1.45159	-0.906037
MIR548AQ	0.149567	-0.191544	0.0419765	0.204056	0.406786	-0.253963	0.172876	0.645327	0.833266	0.0567064	0.144347	0.188867	0.0484433	0.0358829	-0.0843267	-0.363917	-0.298727	-0.824007	-1.03623	-1.30422	-0.347407	-1.09875	-1.63118	-1.33003
MIR548AX	-0.130227	0.149313	-0.0190868	-0.403477	-0.435037	-0.512007	0.338073	0.461753	0.0118732	0.0115633	0.0539532	-0.176217	-0.27938	-0.0218401	0.30122	0.05759	-0.5386	-0.37184	-0.70923	-0.25197	-0.58092	-1.51577	-0.66165	-0.92964
MIR548D1	0.115023	0.0580831	-0.173107	0.232803	0.609883	-0.379777	0.731043	1.1312	0.884233	-0.185057	-0.798707	-0.755847	-0.0896068	0.0585532	0.0310535	-0.733767	-0.798527	-0.598347	-1.61162	-0.778377	-0.214777	-1.45256	-2.01032	-1.3694
MIR548L	-0.303904	0.290606	0.0132966	-0.141314	0.117466	-0.259694	0.0536265	0.413436	0.457857	-0.722954	-0.903574	-1.0395	0.185084	-0.209246	0.0241637	-0.822006	-0.441476	-0.602767	-0.965167	-0.602316	-0.212256	-1.41994	-1.7028	-1.21194
MIR548U	-0.373396	0.182623	0.190773	0.130224	0.654324	-0.281607	0.372084	0.766454	0.813173	-0.162817	-0.710376	-0.493846	-0.319036	0.0176034	0.301434	-0.208097	0.0914435	0.410444	-1.20707	-0.786886	-0.639586	-2.00526	-2.10238	-0.821286
MIR579	-0.14376	0.29341	-0.14965	0.0297503	0.26478	-0.69915	-0.16331	0.42357	0.44973	-0.3147	-0.70642	-0.61648	-0.184821	-0.0476704	0.23249	-0.843881	-0.285901	-0.838521	-0.66674	-0.355901	-0.146871	-1.02779	-1.15676	-1.29826
MIR616	0.136643	-0.268527	0.131884	0.0941238	0.190174	-0.611136	0.163984	0.465494	0.207444	1.02307	1.06755	1.16972	0.39773	-0.27797	-0.11976	0.16322	0.0822201	0.27553	-0.0514703	0.18722	0.23689	0.18377	0.51098	0.65109
MIR644A	-0.40385	0.27108	0.13277	0.22957	0.45229	0.0504003	0.18546	0.46497	0.7422	0.13755	0.0364099	0.41926	0.1601	-0.23021	0.0701098	-1.02526	-0.54135	-0.60982	-1.07102	-0.92475	-1.35625	-0.45383	-1.37941	-1.1603
MIRLET7A2	-0.2662	0.00422978	0.26197	0.11712	0.21888	0.48932	0.0679698	-0.00701022	0.23641	0.21666	0.14501	0.2578	0.0472836	0.211744	-0.259027	-0.463596	-0.226136	-0.536506	-0.780496	-0.333626	-0.178746	-1.32756	-1.14392	-1.42603
MIS18A	-0.0848522	-0.0233526	0.108208	-0.000802994	-0.00918293	-0.341593	-0.374633	-0.0474024	-0.052763	-0.768513	-0.992723	-1.24711	-0.0149469	0.0125828	0.0023632	-0.00504684	0.115533	-0.0984468	-0.710987	-0.304047	0.109543	-0.436327	-0.948007	-0.820007
MIS18BP1	-0.0976868	0.123763	-0.0260763	-0.155987	0.200924	-0.426466	-0.346666	-0.252077	-0.0967569	-0.935657	-1.0847	-1.14152	0.0460634	-0.0363865	-0.00967693	-0.828547	-0.673797	-0.849107	-0.927717	-0.786817	-0.427717	-1.47238	-1.47123	-1.48234
MKI67	0.0894327	-0.00836658	-0.0810671	-0.240867	-0.432067	-0.514667	-0.476567	-0.484867	-0.290566	-1.21238	-1.34804	-1.24146	0.104633	-0.0642662	-0.0403662	-0.726626	-0.690467	-0.683267	-0.667666	-0.870626	-0.536866	-1.07581	-1.21394	-1.19901
MKI67P1	-0.0718699	-0.0398302	0.1117	-0.20927	0.13981	-0.32056	-0.40281	-0.26234	-0.14815	-0.27822	-0.40031	-0.45896	-0.137826	-0.0203662	0.158194	-0.604186	-1.00158	-0.566726	-0.940446	-0.889366	-0.471776	-1.2913	-1.03895	-1.11946
MLH1	-0.0736094	0.0468302	0.0267801	0.0993004	0.45738	-0.23903	-0.12068	0.171881	0.0267305	-0.522019	-0.618059	-0.553419	0.0703135	-0.0257463	-0.0445662	-0.342226	-0.302086	-0.0521765	-0.825696	-0.487626	-0.189906	-1.28477	-1.18363	-0.727746
MLLT11	0.0123339	-0.0339661	0.0216341	0.479534	0.398933	0.356334	-0.446736	-0.356866	-0.368166	-1.48883	-1.47493	-1.66198	0.0615673	-0.0831327	0.0215673	0.466467	0.418767	0.399667	-0.508082	-0.470043	-0.231633	-1.57201	-1.68848	-1.53408
MMP1	0.000169754	-0.0109501	0.0107803	0.16387	0.08183	-0.0364799	-1.39106	-1.20918	-1.24763	-1.96097	-2.42725	-2.53784	0.0523338	0.0114336	-0.0637665	0.693133	0.584333	0.533033	-1.17247	-1.16667	-0.976466	-1.606	-1.69929	-1.62047
MMP24-AS1	-0.0333467	0.0421634	-0.00881672	0.210783	-0.0986767	-0.314647	0.466233	0.870614	0.350274	1.09188	1.00676	1.18283	0.0556998	0.11211	-0.16781	-0.0452299	-0.0624499	0.13315	-0.36368	0.10385	0.3352	1.26603	0.78482	0.68381
MMS22L	-0.176377	0.201783	-0.0254068	0.525113	0.608733	0.228813	0.0905132	0.263323	0.526233	-1.00997	-1.20697	-1.23184	-0.00870037	0.0341196	-0.0254202	0.0203896	-0.0126104	0.0261898	-0.528111	-0.424311	-0.0591106	-0.93362	-1.41325	-1.07717
MND1	-0.14086	0.11957	0.0212898	-0.07267	0.0988002	-0.3307	-0.12112	0.16804	0.0655499	-1.00491	-1.44231	-1.39344	0.0234599	-0.11205	0.0885897	-0.35725	-0.47486	-0.33256	-0.6048	-0.12385	0.0297899	-0.42434	-0.63543	-0.44907
MNS1	-0.0272398	0.0760102	-0.04877	0.54587	0.44335	0.15729	-0.25262	0.0481701	-0.19651	-1.28638	-1.29137	-1.48216	0.00391722	-0.0947628	0.0908475	-0.244833	-0.313153	-0.259173	-0.915663	-0.450922	-0.252803	-1.34641	-1.10912	-1.02579
MOB3A	0.00219011	0.05653	-0.0587201	0.21412	0.15765	-0.32311	-0.25421	0.03649	-0.11363	0.96296	0.69523	0.68347	0.0957198	0.0295401	-0.12526	-0.21507	-0.00463009	-0.1479	0.18834	0.50692	0.82241	1.746	1.11004	1.57961
MOCOS	0.135987	-0.140223	0.00423717	0.0326166	-0.324023	-0.409573	0.261527	0.644527	0.298037	0.930357	0.715227	0.849657	0.097393	-0.185177	0.0877833	-0.0582967	0.0575733	-0.256667	0.541423	0.704223	0.924253	1.57969	1.29918	1.4279
MOSPD1	0.00666618	-0.0414639	0.0347967	1.10391	1.08276	0.917756	-0.582923	-0.146514	-0.0886631	0.440447	0.136947	0.0282164	-0.05198	0.0233402	0.0286407	0.54424	0.557771	0.542871	-0.6275	-0.277929	-0.06672	0.48385	0.0194607	0.17798
MSC	0.20457	-0.17159	-0.03298	1.03955	1.04583	0.8348	0.13559	0.33786	0.39678	1.31917	1.19491	1.44254	0.0452199	-0.0146899	-0.03053	0.79158	0.92891	0.73606	0.4087	0.17792	0.4315	1.29119	1.21572	1.30886
MSC-AS1	-0.11367	-0.0369997	0.15067	0.48092	0.75343	0.25666	0.29205	0.76993	0.37599	1.44956	1.17176	1.1014	-0.0108232	-0.127213	0.138037	-0.630793	-0.515183	-0.611013	-0.347513	-0.139953	0.242627	0.800087	0.761097	0.948256
MSRB2	-0.0977802	0.00793982	0.0898399	-0.0503402	0.4121	-0.29762	-0.30667	0.15597	0.0773597	0.69679	0.47551	0.40764	0.219193	0.220004	-0.439197	-0.0128164	-0.172606	-0.231106	-0.333676	0.0529733	0.413033	1.19716	1.06429	1.12319
MT-TC	-0.23704	0.18053	0.05651	-0.0583897	0.18125	-0.35145	-1.3324	-1.11361	-1.24084	0.63319	0.75829	0.48452	0.0145559	0.0249958	-0.0395536	0.395066	0.639437	0.567206	-0.00858402	0.0497265	0.230606	0.0964661	0.148787	0.452406
MT-TD	-0.39461	0.20945	0.18516	-0.10369	1.25579	-0.13935	-1.1937	-0.27572	-0.82948	0.74344	0.49864	0.95192	0.135873	-0.185037	0.0491633	-0.757926	-0.600546	-0.197697	-1.99935	-1.03013	-1.36591	-1.63643	-1.70779	-0.939446
MT-TK	-0.09904	0.0738802	0.0251598	-0.25531	0.94871	-0.2018	-0.31365	0.22505	-0.0163398	0.40423	0.1525	0.65963	0.107304	-0.201166	0.0938635	-1.05133	-1.06953	-1.00729	-1.95267	-1.1323	-1.14492	-1.54276	-1.99116	-1.04031
MT-TP	-0.162807	0.118053	0.044754	-0.326536	-0.248746	-0.377107	-1.57314	-1.2826	-1.41799	0.681554	0.576754	0.457853	0.0582895	0.0454893	-0.103781	0.440089	0.478589	0.366789	-0.676331	-0.478721	-0.462171	-0.149751	-0.039341	0.206789
MT1E	-0.0359993	-0.00219917	0.0382004	1.3053	1.3616	1.3321	0.317301	0.3989	0.331201	0.909	0.8928	1.0157	0.0790997	-0.0567007	-0.0223999	1.3468	1.2716	1.3892	0.6346	0.6627	0.7473	0.9544	0.9688	0.9922
MT1F	-0.04601	-0.16053	0.20654	1.70766	1.73446	1.68846	0.544459	0.52236	0.411369	0.84476	0.81736	0.95236	-0.0183067	0.0493231	-0.0310163	1.34019	1.33079	1.29349	0.866794	0.986393	1.02749	0.976493	0.767193	0.950994
MT1G	-0.0348339	0.00436687	0.0304661	1.15437	1.17537	1.20947	0.309667	0.252267	0.209867	0.637366	0.655066	0.459566	0.00689983	0.0227995	-0.0297003	1.1913	1.1104	1.0664	0.7694	0.7693	0.7269	0.965899	0.7486	0.9076
MT1H	-0.121799	0.0215998	0.100201	1.134	1.3038	1.2082	0.2836	0.2935	0.2067	0.7087	0.6113	0.5225	-0.0117998	-0.04	0.0517998	0.9699	0.9415	0.9918	0.6194	0.6347	0.5891	0.578	0.5787	0.7858
MT1JP	0.0528326	-0.118167	0.0653334	1.22553	1.19033	1.26143	0.322433	0.237433	0.232133	0.675733	0.633333	0.484833	0.037899	-0.0545006	0.0165997	1.172	1.1324	1.1535	0.6964	0.9008	0.767099	0.683999	0.722199	0.821899
MT1L	0.0807676	-0.0949326	0.0141678	1.02437	0.988868	1.04397	0.212168	0.132668	0.117667	0.453668	0.454468	0.404967	0.0457668	-0.0338335	-0.0119333	0.867967	0.831266	0.892767	0.556767	0.412267	0.547267	0.642266	0.652467	0.602366
MT1M	0.0316334	-0.0798674	0.048233	1.74003	1.80403	1.76463	0.588933	0.526333	0.508333	0.809633	0.810033	0.710533	0.0345335	0.00213337	-0.0366669	1.31913	1.43163	1.54963	0.768734	0.802733	0.971933	0.908533	0.714933	0.888734
MT1P1	-0.0410337	-0.0380335	0.0790663	1.07937	1.05247	1.09067	0.386367	0.153767	0.221867	0.610967	0.760767	0.419367	-0.00389862	-0.0281992	0.0321007	0.876001	0.806701	0.805001	0.477101	0.448101	0.422301	0.614301	0.531401	0.587401
MT1P3	-0.0865993	-0.00159931	0.0882006	1.1844	1.1993	1.2415	0.284801	0.287101	0.2152	0.698601	0.6835	0.6836	0.028367	-0.0648336	0.0364666	0.995867	1.02317	1.06697	0.603066	0.547967	0.511567	0.665767	0.667367	0.735666
MT1X	-0.00706673	-0.0349665	0.0420332	1.57883	1.46893	1.61293	0.358733	0.298734	0.249333	0.830334	0.803534	0.731434	0.0348005	-0.0402994	0.00549984	1.3867	1.3561	1.396	0.7645	0.7647	0.8286	1.0166	0.88	1.0113
MT1XP1	-0.0552673	-0.0298672	0.0851326	1.09663	1.25223	0.993333	0.174633	0.219933	0.114733	0.565633	0.553533	0.422832	0.0176659	0.0590658	-0.0767336	1.02217	1.07037	1.09827	0.591967	0.554866	0.539666	0.818866	0.518366	0.765467
MTAPP2	0.0801868	-0.129283	0.0490971	0.386787	0.726357	0.103687	0.0168071	-0.0511031	0.117107	0.0410771	-0.00797319	0.191667	-0.0367665	-0.115797	0.152564	-0.872907	-0.744997	-0.623857	-0.886746	-0.596877	-0.634256	-1.07589	-1.19879	-0.928387
MTATP6P11	0.0537667	0.238097	-0.291863	0.536317	0.810627	0.292087	-0.551923	0.284107	0.638387	-0.352873	-0.691843	-0.203523	-0.0852399	0.0631599	0.0220799	-0.96589	-0.358	-0.75362	-1.10327	-0.68739	-0.50514	-1.02597	-1.63524	-1.96011
MTCO1P11	0.16974	-0.00186968	-0.16787	0.47419	0.34471	0.15921	-0.05971	0.27075	0.22863	-0.31586	-0.73666	-0.78264	-0.00860357	-0.132973	0.141577	-0.436853	-0.108443	-0.371143	-0.542763	-0.363604	-0.595703	-1.5209	-0.906603	-0.755173
MTCO3P11	0.24428	-0.0810299	-0.16325	0.6808	0.67023	0.12947	-0.48234	0.44057	-0.36558	-0.54755	-0.46023	-0.40638	0.23141	-0.39115	0.15974	-0.56664	-0.38355	-0.4883	-0.74318	-0.612	-0.41542	-1.08519	-1.08828	-0.85605
MTCYBP32	-0.11501	0.55243	-0.43742	0.45898	0.28955	-0.39632	0.38152	0.92616	1.08164	-0.00519991	-0.55097	0.21033	0.55531	-0.24662	-0.30869	-0.338089	-0.320189	-0.328269	-0.77509	-1.13186	-0.68788	-1.27401	-1.31592	-0.89081
MTERF1	-0.10662	-0.0186901	0.12531	1.19055	1.2845	0.72693	0.02911	0.18981	0.31887	0.25626	-0.0743504	-0.18682	0.0640635	0.0323334	-0.0963964	0.447854	0.585363	0.501653	-0.500297	-0.264387	0.420563	-0.180787	-0.442707	-0.419076
MTFR2	-0.363117	0.208493	0.154623	0.424023	1.0032	0.411023	-0.931527	0.298773	0.0396528	-1.14285	-1.42957	-1.36028	0.14519	-0.13187	-0.01332	-0.15848	-0.26522	-0.0352197	-0.80929	-0.75551	-0.13676	-1.00237	-1.15639	-0.94407
MTND5P14	0.189517	-0.331603	0.142087	0.832057	0.272037	0.783007	-0.458033	0.358767	0.0482869	-0.0799732	-0.354453	-0.637453	0.12761	-0.19064	0.0630298	-0.36596	-1.11131	-0.31285	-1.26867	-0.8967	-0.37443	-1.32177	-1.4825	-1.36583
MTND5P26	0.0365505	-0.0998797	0.0633302	-0.11456	0.0345502	-0.10287	0.0113401	1.09981	0.65087	-0.59394	-0.28636	-0.39879	0.225367	-0.274724	0.0493565	-1.11803	-0.618893	-0.554633	-1.43325	-1.34955	-0.956964	-1.2716	-1.39788	-1.4758
MXD1	-0.0410004	0.0744996	-0.0335002	0.666409	0.465849	0.20015	0.12712	-0.0196605	0.0695295	0.510799	0.0822196	0.417079	0.136057	-0.0529127	-0.0831428	1.80068	1.66321	1.65761	-0.0258327	0.0105371	0.191367	0.313417	0.112437	0.0482674
MYBL2	-0.0464001	-0.0216303	0.0680304	0.292	0.33424	0.24851	-0.08811	-0.14129	-0.12866	-1.45427	-1.3727	-1.3797	0.178333	-0.123756	-0.0545769	0.227963	0.219853	0.193263	-0.356977	-0.375526	-0.109827	-1.15639	-0.990447	-1.03152
MYCBP	0.0176535	-0.0261259	0.0084734	0.0460138	-0.018856	-0.0573959	-0.349616	-0.160146	-0.401286	-1.34305	-1.52119	-1.85606	-0.0114136	-0.00535297	0.0167665	-0.0443134	-0.0980034	-0.0965834	-0.467174	-0.229214	0.0444469	-1.32305	-1.45741	-1.39281
MYEF2	0.0275402	0.2131	-0.24064	-1.09238	-1.07409	-1.01686	-0.479	-0.21038	-0.0142298	-0.28997	-1.27612	-0.86511	-0.24971	0.04987	0.19984	-0.46732	-0.63679	-0.2563	-0.36257	0.22946	0.0325899	0.34132	0.06552	-0.14587
NAPEPLD	-0.0359602	0.1202	-0.08424	0.0454202	0.51257	6.00815e-05	0.14218	0.52782	0.0880499	0.37941	-0.12523	0.22872	-0.01615	-0.0355802	0.0517302	-1.34694	-0.77426	-1.00406	-0.82807	-0.43852	0.0211201	-0.45512	-0.51675	-0.37847
NAV3	-0.1587	0.26368	-0.10498	0.37947	0.73013	0.0941401	-0.30511	-0.0827098	-0.0454302	-0.15865	-0.56788	-0.45722	-0.109953	0.0810866	0.0288668	0.906087	1.29356	1.42339	-0.861213	-0.700913	-0.0940933	-0.950103	-1.09703	-0.563293
NCAPG	0.0434008	-0.0581999	0.0148001	-0.0103998	-0.0546999	-0.0802994	-0.3589	-0.2637	-0.1592	-1.36641	-1.50043	-1.58383	-0.101666	0.129034	-0.0273666	-0.347466	-0.370767	-0.304866	-0.706467	-0.610867	-0.447666	-0.640266	-0.984166	-0.983767
NCAPG2	0.0286341	-0.0966663	0.0680332	0.0655336	-0.057066	-0.228167	-0.126266	-0.143967	-0.0193663	-1.16892	-1.22528	-1.16549	0.0660667	-0.0107327	-0.0553331	-0.302733	-0.336033	-0.342833	-0.325433	-0.411933	-0.239933	-0.794923	-0.995813	-0.827933
NCAPH	0.0408001	-0.0707998	0.0299997	-0.2024	-0.313	-0.4223	-0.1917	-0.1585	-0.0992002	-1.04593	-1.031	-1.16927	0.0731001	-0.0830994	0.0100002	-0.267799	-0.333599	-0.279799	-0.4192	-0.367599	-0.1859	-0.6733	-0.880099	-0.666599
NCOA5	-0.0444822	0.0856876	-0.0412025	1.10599	1.06637	0.951407	-0.182752	-0.0227423	-0.0368423	0.715398	0.627948	0.630157	0.0186605	-0.0577393	0.0390806	0.3828	0.5395	0.52409	-0.84666	-0.87264	-0.40775	0.212871	0.205791	0.29195
NDC80	0.0171728	0.0186129	-0.0357866	-0.274687	-0.235917	-0.574117	-0.463727	-0.246517	-0.0710669	-0.987797	-1.04354	-1.16025	-0.0261002	0.1082	-0.0820999	-0.58629	-0.49508	-0.46345	-0.79246	-0.54976	-0.343781	-0.5891	-0.63472	-0.55991
NEAT1	0.0519457	-0.0764036	0.024456	0.202256	0.117216	0.126476	0.313876	0.379706	0.258906	0.950386	1.07279	0.980486	0.0381956	-0.031004	-0.00719357	0.541636	0.539756	0.342946	0.177616	0.125846	0.115246	0.681086	0.703586	0.808486
NEDD1	-0.147933	0.185637	-0.0377035	-0.294353	-0.0157533	-0.634233	-0.465163	0.0412869	0.242857	-0.531384	-1.20102	-0.852833	0.0360174	-0.0497532	0.0137367	-1.26175	-1.10491	-1.1042	-1.59998	-1.14074	-0.602073	-1.18587	-1.39593	-1.16186
NEK9	0.0421534	0.0392532	-0.0814066	0.285803	0.518894	-0.193167	0.264803	0.488123	0.501383	0.985404	1.02609	1.03385	0.0612535	-0.105577	0.044323	-0.582217	-0.551667	-0.739407	-0.315516	-0.132557	0.285403	0.746293	0.610173	0.837503
NEXN	-0.127781	0.115079	0.0126991	0.168409	0.566619	0.0744791	-0.575191	-0.475281	-0.270941	-0.696071	-0.783111	-0.911181	0.0460939	0.00505352	-0.0511465	-0.0604563	-0.0376763	0.227744	-1.10376	-0.716566	-0.193236	-1.15309	-1.22701	-1.2218
NFIL3	0.11627	0.16077	-0.27704	0.54836	0.14895	-0.1909	-0.00149965	0.28499	0.13641	1.25127	1.14762	0.98906	0.0626564	-0.0164633	-0.0461936	0.577537	0.812377	0.591927	-0.435493	0.204687	0.387977	1.0829	0.882676	0.999617
NFKBIA	0.0347939	-0.0356569	0.000863075	1.19959	1.26569	1.05729	0.00978374	0.286444	0.0661135	1.65249	1.62699	1.61199	0.13905	-0.13986	0.000809669	0.98044	0.88104	0.84854	0.0974302	0.0467501	0.29722	1.23484	1.06274	1.08194
NIPAL1	-0.118457	-0.0611167	0.179573	1.32382	1.11692	0.840993	-0.802087	-0.198007	-0.0749669	-0.164237	-0.384617	-0.448287	0.0380936	0.0113835	-0.0494761	0.983554	0.946124	1.00932	-0.0793061	-0.148026	0.230564	-0.0685163	-0.540426	-0.403066
NOCT	0.00082016	-0.0262699	0.0254498	0.50316	0.42291	0.45515	-0.05515	0.0117502	0.0424204	-0.03302	0.16058	0.178041	0.0930367	-0.0552235	-0.0378141	1.66998	1.65678	1.64248	-0.0359735	-0.0372534	0.210406	-0.0127134	-0.0564938	-0.0450535
NREP	-0.138599	0.0717306	0.0668707	1.15007	1.07967	0.84792	0.434411	0.600321	0.614651	1.43993	1.25119	1.14076	0.0447302	-0.09554	0.0508099	-0.90843	-0.7705	-1.0851	-0.50521	-0.54367	-0.12159	0.7099	0.52352	0.64574
NTN4	0.0946608	-0.00589943	-0.0887594	-0.22158	-0.50799	-0.51644	-0.25603	0.10503	-0.16496	0.54201	0.543011	0.33994	0.0899401	-0.0560999	-0.0338402	-0.15477	-0.41427	-0.19434	-0.13676	0.0913801	0.51882	1.1675	0.796329	1.05089
NUF2	-0.12725	0.138801	-0.0115499	-0.52899	-0.25716	-0.943769	-0.742	-0.463349	-0.43165	-1.24081	-1.36486	-1.29865	-0.0286064	-0.0406561	0.0692635	-0.654237	-0.601437	-0.578146	-1.013	-0.570416	-0.362916	-0.731536	-0.944217	-0.639156
NUP107	0.0716457	-0.0606737	-0.0109739	0.302256	0.465616	-0.0365934	-0.335454	0.0270662	-0.0140638	-0.943554	-1.10778	-1.21462	0.0065403	0.01231	-0.0188503	0.0670795	0.15861	0.21164	-0.6152	-0.15938	-0.0179701	-0.44794	-0.87714	-0.636641
NUP50-AS1	-0.00601339	-0.0123234	0.0183368	-1.4762	-1.87064	-1.86968	0.00528669	0.372797	0.273957	0.755187	0.459877	0.761707	0.128883	-0.0879169	-0.040967	-1.43384	-1.17976	-0.822067	0.228353	0.119143	0.339043	1.08633	0.970883	1.39572
NUPR1	-0.170174	0.145487	0.0246868	-0.147023	-0.393683	0.191537	0.141517	-0.140194	0.00458622	0.450047	0.517576	0.228316	-0.0612869	0.00670338	0.0545826	0.0164728	0.0373926	0.170533	0.284433	0.0727625	-0.117637	1.25543	1.0682	0.934683
NUSAP1	0.0196333	-0.0296669	0.0100327	0.00243282	-0.0300674	-0.212867	-0.241467	-0.239067	-0.172067	-0.899067	-1.04337	-1.06297	-0.0315323	0.000867844	0.0306673	-0.200933	-0.266132	-0.275132	-0.269333	-0.210933	-0.0181322	-0.371432	-0.477133	-0.472133
OCLM	-0.170587	0.274093	-0.103507	0.835844	0.982944	0.317564	0.463913	1.06606	0.943813	-0.0390568	-0.713447	-0.662347	0.00155687	-0.182653	0.181097	-0.673503	-0.0906334	-0.324624	-0.985603	-0.278673	0.208917	-1.47533	-1.18539	-1.42954
ODC1	0.0566998	-0.00220013	-0.0545006	0.9865	0.9451	0.923599	-0.4375	-0.2291	-0.254101	-0.546	-0.66181	-0.736711	0.0175323	-0.0476675	0.0301332	1.14433	1.07923	1.06973	-0.444767	-0.478467	-0.287567	-0.727667	-0.783867	-0.752768
OLFML2B	-0.231317	0.304634	-0.0733166	0.157854	-0.0511665	0.138944	0.00665379	0.452524	0.410563	1.17658	1.67137	1.47745	0.115883	-0.125767	0.0098834	-0.637197	-0.0555568	-0.269607	-0.287527	-0.202207	0.115063	0.914534	0.724693	1.10413
OLMALINC	-0.0514326	-0.090313	0.141747	-0.325212	-0.538593	-0.747143	0.342197	0.465327	0.162077	0.981927	1.00963	0.726727	0.0774164	-0.0897036	0.0122871	-0.355893	-0.413453	-0.541643	0.586507	0.694716	0.614647	1.77677	1.33257	1.50017
OR7E19P	0.0384636	-0.0991173	0.0606527	-0.0154572	-0.176977	-0.0311165	-0.116217	0.0672531	0.0599527	-1.16467	-1.69556	-1.51886	-0.0420301	0.00402999	0.0379999	0.74496	0.33892	0.32955	0.22654	0.33015	0.44441	0.29517	0.16496	0.0365899
OR7H1P	0.0186901	0.0292101	-0.0479002	-0.74152	-1.19543	-1.0578	-0.30047	0.42336	0.222199	-1.31553	-1.43003	-1.39933	0.213913	0.283484	-0.497396	0.188374	-0.386676	-0.196607	-0.0526366	0.309284	-0.0883265	-0.585376	-0.244647	-0.588526
ORC1	-0.0914631	0.035037	0.056427	0.343767	0.489027	0.173667	0.231157	0.279787	0.377577	-0.990963	-1.16106	-0.705072	0.0125027	-0.035347	0.0228434	0.0547829	0.0595827	0.0598135	-0.246867	-0.183817	0.130583	-1.08411	-1.22116	-0.897306
ORC6	-0.136257	0.103243	0.0330124	0.758753	0.862793	0.492602	0.0302629	0.205112	0.433722	-1.29839	-1.68054	-1.51619	-0.00586414	-0.171724	0.177587	0.498126	0.487666	0.592957	-0.443134	-0.278534	0.259986	-1.6531	-1.30475	-1.22628
OSGEPL1	-0.263937	0.170914	0.0930238	-0.595747	-0.250297	-0.991226	0.0106735	0.712684	0.470834	0.468264	0.302924	0.0323634	0.0897269	0.0200067	-0.109733	-0.995333	-1.04878	-1.14324	0.536317	0.674777	0.984107	1.12944	0.970257	0.979697
OTUD1	0.0487266	0.0593266	-0.108053	0.109287	0.0845866	-0.332943	-0.112663	0.0634966	0.427507	0.866177	0.541007	0.505807	-0.00522375	0.0188265	-0.0136037	0.444696	0.392086	0.246376	0.181916	0.450206	0.793946	1.41548	0.958316	0.884256
OXCT1	0.0330534	-0.120877	0.0878229	0.286793	0.0342932	0.0436935	-0.0540171	-0.0537968	0.0490332	-1.05129	-1.03898	-1.32786	-0.0809259	0.0175333	0.0633936	0.156054	0.344733	0.278514	-0.391216	-0.146286	0.0743532	-0.785586	-1.09616	-1.02241
P2RX7	-0.0768037	0.0460563	0.0307465	-0.308033	-0.526604	-0.577834	-0.0731535	-0.142694	0.0672264	1.53618	1.64194	1.13171	0.00374699	-0.068253	0.064507	-0.596803	-0.163883	-0.538863	0.314987	-0.00813341	0.892867	1.8641	1.72212	2.08708
P4HTM	0.00198412	-0.0319262	0.0299439	0.0529442	0.0723343	-0.299376	0.230604	0.276884	0.258814	0.776984	0.647645	0.747715	0.0498667	-0.0384631	-0.0114031	-0.0729632	0.0725565	-0.0763431	0.184787	0.317697	0.776377	1.08567	0.989357	1.16741
PAG1	0.19555	-0.0700798	-0.12547	0.76127	0.90575	1.08787	-0.23858	0.09832	0.14035	0.50144	0.44766	0.16981	0.0101666	-0.0142031	0.0040369	1.22217	0.936477	1.08253	-0.788003	-0.344223	0.286927	0.586357	0.259767	0.213747
PARP14	0.0320625	-0.0484467	0.0163832	0.738893	0.523613	0.491103	0.141883	0.346603	0.486463	1.26931	1.06662	1.24471	0.00751972	-0.0321302	0.0246096	-0.713691	-0.831221	-0.71868	-0.61095	-0.629391	-0.357241	0.456789	0.11667	0.16688
PARP6	0.109374	-0.199616	0.0902438	0.460644	0.362544	0.202484	0.212624	0.294394	0.419273	1.16905	0.990593	1.16439	0.0269527	0.000632286	-0.0275869	0.0342426	-0.021637	-0.0372076	0.0836325	-0.101857	0.201333	0.812073	0.817392	0.848113
PARP9	0.115847	0.0663071	-0.182153	-0.0781131	0.101257	-0.305763	0.023037	0.174517	0.234047	0.657687	0.430157	0.309027	-0.0108705	-0.00404024	0.0149097	-1.21963	-1.09455	-1.22755	-0.4919	-0.56686	-0.24138	0.0163097	-0.0729403	-0.0743003
PARPBP	0.0744896	0.00581932	-0.0803099	0.146649	0.10839	-0.32831	-0.346951	-0.0532198	-0.16207	-1.03898	-1.29518	-1.35053	0.0966959	-0.0816936	-0.0150032	-0.456944	-0.244594	-0.347254	-0.787364	-0.590444	-0.241314	-0.803504	-1.1718	-1.02783
PBDC1	-0.05301	0.0780602	-0.0250502	1.1986	1.00135	0.966559	-0.33763	0.08183	-0.0901804	-0.0251503	-0.15917	-0.23315	0.0229826	-0.0750475	0.052063	0.399913	0.409373	0.303193	-0.368097	-0.162467	0.200963	0.066823	-0.186317	-0.387637
PBK	-0.253473	0.0658474	0.187627	-0.122232	0.133287	-0.398183	-0.515513	-0.307573	-0.209692	-0.819343	-1.2205	-1.2283	0.00442362	-0.0150466	0.0106235	-0.661596	-0.486977	-0.393157	-0.734157	-0.174586	0.0739737	-0.484437	-0.645586	-0.420036
PCDH7	-0.0203433	-0.262113	0.282457	1.83799	1.42575	1.04962	-0.547253	-0.265583	-0.469893	-0.119533	0.0113268	-0.333333	-0.121377	0.0693331	0.0520434	0.430703	0.758933	0.359863	-0.251377	-0.139357	0.161443	-0.0157065	-0.0957766	-0.0805769
PCK2	-0.0242872	0.0782528	-0.0539665	-0.607637	-0.743127	-0.989047	0.152283	0.284204	0.290003	0.854033	0.962333	0.763273	0.238974	-0.258257	0.0192833	-0.130607	-0.108717	-0.330537	1.13199	1.0608	1.32205	2.15489	2.16559	2.05349
PCMTD1	0.0448036	-0.0802765	0.0354738	-0.642786	-0.592226	-0.909086	0.538744	0.428584	0.546484	0.706553	0.406004	0.413144	-0.113044	0.0957956	0.0172462	-0.996374	-1.0785	-1.1329	0.0568056	0.111296	0.230296	0.704696	0.129796	0.237396
PCMTD1P3	-0.0551667	-0.0451469	0.100313	-0.555687	-0.0637269	-0.454327	0.148373	0.199063	0.353893	0.264123	0.0624533	0.160593	0.00154352	0.0626435	-0.0641866	-0.944736	-0.991956	-1.11774	-0.479256	0.178004	-0.0978365	-0.236736	-0.380376	-0.00950623
PCNA	0.0277987	-0.0987005	0.070899	0.521199	0.3564	0.321799	0.216999	0.128999	0.0642986	-0.981801	-1.35475	-1.30576	-0.0852995	0.100201	-0.0148993	-0.0734997	-0.116799	-0.0287991	-0.416499	-0.252899	-0.261899	-0.978299	-1.2552	-1.1447
PCNA-AS1	-0.131333	-0.0315638	0.162897	0.630647	0.659727	0.351187	0.173966	0.452356	0.224737	-1.02524	-0.714753	-1.296	0.0210009	0.028101	-0.049099	0.210331	0.107401	0.0638113	-0.0194483	-0.266229	0.0144815	-0.780378	-0.969039	-0.969849
PDCD1LG2	0.0604095	-0.12565	0.0652394	1.33484	1.2446	0.91943	-0.0996304	-0.0533304	0.0540195	0.10507	-0.26437	-0.81104	0.0727234	-0.154787	0.0820632	0.0307932	0.117723	-0.216677	-0.876697	-0.719666	-0.587447	-0.562247	-1.12624	-0.852457
PDE4D	-0.01717	0.06528	-0.04811	0.9329	1.13128	0.75767	0.32545	0.62198	0.30418	1.46005	0.85453	1.21787	0.192557	-0.0950828	-0.0974727	0.745807	0.676837	0.460747	0.710327	0.887977	1.12299	1.93588	2.22514	1.92663
PDE5A	-0.141663	0.000446796	0.141217	0.128847	0.0879369	-0.0906034	0.111687	0.607327	0.488547	0.345867	0.284657	0.0289268	0.147203	-0.00149632	-0.145707	-1.22823	-0.732626	-1.47397	-0.129137	0.0887833	0.544583	0.926963	0.685874	0.967343
PDSS1	0.0413666	-0.0675335	0.0261669	0.785867	0.592237	0.430937	-0.172663	-0.0430031	-0.0312729	-0.836783	-0.684753	-1.09691	0.0030508	-0.0766001	0.0735502	0.164591	0.148991	0.3555	-0.60506	-0.49063	-0.150929	-1.0889	-1.30569	-0.841889
PFKFB3	0.00409365	0.00414371	-0.00823641	0.908743	0.827294	0.669584	-0.0639162	0.194154	0.0286136	-0.127686	-0.00227642	-0.0143361	0.142074	-0.0671563	-0.0749164	1.42692	1.49504	1.35676	0.336454	0.0343037	0.620804	0.320764	0.228644	0.243433
PGBD2	-0.161457	-0.123357	0.284813	1.11061	1.25029	0.733973	0.0822229	0.395523	-0.0261769	0.316483	0.234763	0.0802231	0.054646	-0.144514	0.0898662	0.445416	0.167336	0.267976	-0.748004	-0.166754	0.300676	-0.0194836	-0.384174	-0.200894
PGM5	-0.0618234	0.149667	-0.0878434	-0.0174832	-0.220634	-0.294123	0.0892968	0.132236	0.344047	0.0066967	-0.433963	-0.119263	-0.0014267	-0.169477	0.170903	-0.656157	-0.780957	-1.2107	-0.682637	-0.391706	-0.131146	-1.37993	-1.05531	-0.691597
PGPEP1	-0.18621	0.0644002	0.12181	-0.40562	-0.33608	-0.28967	0.26473	0.17234	0.0115004	0.831481	0.79896	0.85736	-0.0902939	0.0856061	0.00468588	-0.140824	-0.00656366	-0.092124	0.287306	0.219276	0.322766	1.61466	1.33141	1.64088
PHF21A	-0.200824	0.0832663	0.117557	-0.793154	-0.715714	-1.50465	0.0650158	0.211446	0.242796	0.777336	0.693076	0.799326	0.0709963	-0.120613	0.0496168	-1.24177	-1.52163	-1.17646	-0.101104	0.145797	0.292517	0.724337	0.550696	0.665586
PHGDH	0.00476742	-0.0464325	0.041667	-0.358333	-0.508933	-0.548033	0.256968	0.267867	0.276067	0.896867	0.821667	0.874067	0.106661	-0.0839796	-0.0226793	0.18854	0.153481	0.164381	0.994781	0.866381	1.34338	2.08648	1.97738	2.15198
PHLDA1	-0.0362072	0.0453835	-0.00917625	0.531524	0.315703	0.611013	0.074563	-0.0665369	0.0332737	0.828934	0.815633	0.699743	0.0485525	-0.0351572	-0.0133972	0.378873	0.323112	0.286153	0.287733	0.401863	0.489793	1.44808	1.1849	1.10683
PHYKPL	0.0395374	-0.0552034	0.015667	-0.131513	-0.330363	-0.374223	0.139357	0.301427	0.143687	0.819657	0.595187	0.777087	-4.62532e-05	-0.044826	0.0448737	-0.482326	-0.503966	-0.685596	0.093214	0.101234	0.497104	1.08731	1.11313	1.05088
PITHD1	-0.0213728	0.0726166	-0.0512428	1.27514	1.3156	0.980747	-0.158583	0.177657	0.105027	0.104817	0.0939169	-0.156533	0.0838299	-0.12494	0.04111	1.04086	1.00564	0.98736	-0.45955	-0.2164	-0.00955963	-0.11242	-0.12746	0.10088
PITPNC1	0.0754666	0.0188966	-0.0943637	-0.176283	-0.158773	-0.314814	-0.162213	0.0519967	0.0760865	0.750797	0.436356	0.734116	0.118784	-0.0848761	-0.0339065	0.0642738	0.212204	0.328054	0.434284	0.534614	1.11306	1.27075	1.39131	1.45286
PLA2G16	-0.0663099	0.0131598	0.0531502	0.12306	0.177629	-0.0996504	0.21577	0.17731	0.0132504	0.69917	0.621449	0.61261	-0.00475645	-0.0853667	0.0901237	-0.0487366	-0.434156	-0.164657	0.704974	0.877594	1.0978	1.59596	1.37415	1.5566
PLAU	0.0921793	-0.0566006	-0.0355806	0.406639	0.480339	0.287729	0.0470295	0.342749	0.189739	1.3774	1.27973	1.42646	0.157602	-0.0448771	-0.112727	-0.414838	-0.472797	-0.470878	0.0657425	-0.103868	0.0933228	1.02775	1.02385	1.02615
PLAUR	0.0909805	-0.01017	-0.0808096	0.95018	0.90806	0.862391	-0.2299	-0.10863	-0.0943499	-0.30621	-0.48991	-0.26097	0.116981	-0.156849	0.0398712	1.31906	1.3443	1.32113	-0.218799	-0.220579	0.181781	0.135981	-0.145419	0.0199213
PLEKHH1	-0.105134	0.0637364	0.0413966	0.134926	-0.289864	-0.145854	-0.271443	0.243207	0.201207	0.580176	0.653316	0.695207	0.00798988	-0.09868	0.0906897	-0.2397	-0.65803	-0.40502	0.19533	0.08848	0.77527	1.07833	1.30629	1.26361
PLK4	-0.0531397	-0.0131893	0.0663309	0.345461	0.607751	0.15503	-0.0128994	0.315121	0.41806	-0.946459	-1.39868	-1.40536	-0.147153	0.0980072	0.0491467	-0.568943	-0.434093	-0.374033	-0.832503	-0.573713	-0.057353	-1.19929	-1.40222	-1.29225
PLPP3	0.0473099	0.0545897	-0.1019	1.45688	0.97291	1.03571	0.0561795	0.40094	0.3314	0.9923	0.85658	0.87183	0.0452399	0.05408	-0.0993204	0.27753	0.13786	-0.13915	-0.12965	0.14893	0.47499	1.01821	0.44458	0.78262
PLS3	-0.0873604	-0.0438004	0.13116	0.119709	0.415239	-0.209381	-0.390861	-0.0944109	-0.0422707	-0.698091	-0.563281	-0.575921	0.0190372	-0.00347328	-0.015563	-0.500573	-0.318053	-0.362643	-0.939823	-0.659663	-0.203134	-1.09385	-1.19026	-0.895433
PMAIP1	-0.0887299	0.0735002	0.0152302	0.81352	0.83416	0.575	0.13787	0.35755	0.23373	0.5993	0.43788	0.51302	0.0719032	-0.0181971	-0.0537071	1.04486	1.08047	0.987923	0.0664425	0.207143	0.371273	1.00395	0.551853	0.642942
PMEPA1	-0.231007	0.0670733	0.163934	1.49583	1.16387	1.2176	-0.124036	0.308733	-0.0484567	0.935434	0.798503	0.848773	0.10281	-0.0607605	-0.0420504	0.247849	0.26246	0.27098	-0.311251	-0.58635	-0.24199	0.257719	0.0714493	0.0494499
PNPLA6	0.0892	0.0134001	-0.1026	-0.2941	-0.44489	-0.44477	0.2619	0.3492	0.2804	0.6891	0.587601	0.5305	0.107403	-0.119527	0.0121231	0.143243	0.117243	0.021533	1.04663	0.787533	1.12583	1.40763	1.14873	1.22113
PNRC1	0.0281868	-0.0717726	0.0435877	-0.454233	-0.587123	-0.618353	0.329487	0.310987	0.271987	1.25959	1.08979	0.970087	0.0194998	-0.0282001	0.00870037	-0.34177	-0.28973	-0.31662	0.3657	0.3939	0.5283	1.2889	1.0027	1.0743
POLA1	0.118524	-0.0424566	-0.076067	0.397553	0.342983	0.0506535	-0.266656	0.163774	0.102923	-0.911417	-1.13683	-1.24958	-0.0648298	0.00560093	0.0592308	-0.172669	-0.0735893	-0.329889	-0.499849	-0.52794	-0.341549	-1.18445	-1.28039	-1.28298
POLE2	-0.0454636	0.0679169	-0.0224533	0.177727	0.201457	-0.161393	-0.233724	0.125267	0.112307	-1.69452	-2.13427	-2.15388	0.0570669	-0.106533	0.0494661	-0.379233	-0.389314	-0.350143	-0.510983	-0.304223	-0.0563831	-1.93322	-1.81022	-1.56293
POLQ	0.14612	-0.0228205	-0.123301	0.700329	0.552889	0.17106	0.0229292	0.322429	0.449079	-1.29839	-1.61063	-1.58515	0.0495205	0.0381899	-0.0877094	0.217791	0.179871	0.16484	-0.54068	-0.5554	-0.18648	-1.14554	-1.29402	-1.14175
POLR2J_	0.0400996	-0.16398	0.123879	-0.71132	-1.36451	-1.05582	0.38169	-0.0850406	0.0412893	-0.197431	-0.11307	-0.257761	0.107933	0.0272431	-0.135177	-0.589047	-0.592077	-0.768057	-0.249097	-0.173147	-0.488137	-0.422157	-0.148317	-0.245817
POMP	-0.0651207	0.0672798	-0.00216007	0.259789	0.53249	-0.00251007	-0.38537	-0.159281	-0.16689	-0.68455	-0.815061	-0.64638	0.0839567	-0.0505934	-0.0333633	-0.0737629	0.0280666	-0.0347128	-1.10095	-0.633173	-0.268943	-1.1614	-1.46726	-0.937873
PPIF	0.0864	-0.0216999	-0.0647001	0.9446	0.7747	0.8115	-0.43849	-0.1511	-0.228701	-0.0256004	-0.128901	-0.1716	0.105433	-0.0726261	-0.0328064	1.36353	1.34583	1.29233	0.00778389	0.070734	0.379734	-0.159706	-0.283736	-0.146246
PPIH	-0.0578899	0.0127497	0.0451403	0.15293	0.33619	0.0944099	-0.41755	-0.16477	-0.11618	-1.17897	-1.25503	-1.30262	0.0728798	-0.0214901	-0.0513897	0.27544	0.14433	0.0395002	-0.3976	-0.15596	0.0935602	-0.9843	-1.19228	-0.76227
PPM1H	-0.0365596	0.257491	-0.22093	-0.0957694	-0.210599	-0.331029	-0.560719	0.40647	0.177421	0.97493	0.30331	0.53123	0.14225	-0.0206499	-0.1216	-1.34436	-0.71347	-0.99089	-0.21212	-0.24602	0.26205	0.11588	0.0153899	0.35752
PPP1R15A	0.329137	-0.301343	-0.0277929	0.769227	0.574027	0.671817	0.0835667	-0.0106535	0.160677	0.899616	0.992517	0.925257	0.101117	-0.00731325	-0.0938034	1.59203	1.45609	1.66228	0.419207	0.210787	0.475277	1.20924	1.01355	0.877047
PPP2R1B	-0.0984297	0.0528307	0.0455999	0.359921	0.44439	0.147571	-0.146359	0.0332899	0.0883207	-0.56012	-0.9253	-0.60983	-0.141776	0.0179138	0.123864	-0.225806	-0.0767565	-0.241086	-0.543797	-0.247046	-0.049036	-0.934596	-1.22537	-0.858506
PRIM2	-0.07374	0.10008	-0.0263395	0.0230408	0.108601	-0.22863	-0.0228901	0.20102	0.276851	-0.91105	-1.19699	-1.3396	0.0765467	0.0291061	-0.105654	-0.0689735	0.00531673	-0.0958633	-0.641873	-0.363423	-0.0865936	-0.984404	-1.07136	-1.14939
PRPS1	0.0526991	-0.0910006	0.0382996	0.0926991	-0.0620003	-0.0498009	-0.2024	-0.206201	-0.187301	-0.962951	-1.00416	-0.964741	0.007267	0.0166674	-0.0239334	-0.256233	-0.262433	-0.336533	-0.157733	-0.275233	0.00376701	-0.915233	-1.11783	-0.992333
PSAT1	-0.00536633	-0.0229664	0.0283337	-0.234166	-0.468266	-0.401266	0.0682335	0.105534	0.0954342	0.597534	0.512834	0.418934	-0.012866	0.0237341	-0.0108662	-0.0531654	-0.0748653	-0.0241661	0.453935	0.402434	0.561335	1.23433	0.965034	1.01433
PSAT1P4	0.0570803	-0.07899	0.0219097	-0.40924	-0.23633	-0.6258	-0.11576	-0.0198603	0.18769	0.72589	0.53497	0.548841	-0.218634	0.100997	0.117637	-0.187623	-0.206443	0.00507641	0.252227	0.431407	0.357387	1.03946	0.932547	1.21558
PSMC3IP	0.010601	-0.0452089	0.0346107	0.79555	0.8934	0.57828	-0.0355797	0.210231	0.10587	-1.27153	-1.30575	-1.27706	0.00573254	-0.00770664	0.00197315	0.0920029	0.0421133	0.297963	-0.416947	-0.358647	-0.0990171	-1.15019	-1.25771	-0.916567
PSMD1	0.015234	-0.0124664	-0.00276661	0.211934	0.171134	0.0874338	-0.357166	-0.254666	-0.253266	-0.996306	-1.02183	-1.19995	0.0249662	0.0131664	-0.0381336	-0.0046339	-0.00223446	0.0143661	-0.708634	-0.687434	-0.553734	-1.14961	-1.23919	-1.16377
PSPHP1	0.0575571	-0.0887632	0.0312071	-0.104573	-0.275873	-0.327553	0.234167	0.285748	0.241617	1.00604	0.712287	0.781898	0.087904	-0.0930166	0.0051136	0.593444	0.319724	0.353124	0.812034	0.928763	0.900164	1.94012	1.80972	1.55832
PTGDS	-0.145234	0.135066	0.0101662	0.499046	0.139916	0.303196	0.278416	0.272906	0.309046	0.777306	0.800936	0.654166	-0.0832868	-0.0733967	0.156683	0.693163	0.491013	0.488413	0.347793	0.0642734	0.452863	1.43757	1.23143	1.36159
PTGES3P2	-0.141257	-0.0477567	0.189013	-0.130867	0.352023	-0.0502868	-0.228057	0.0651231	-0.0562568	-0.482237	-0.651487	-0.789967	-0.165347	-0.0404267	0.205773	-0.239777	-0.105727	-0.0693464	-0.543217	-0.340677	-0.598557	-1.16792	-1.33125	-0.682076
PTGS2	-0.0957398	0.0488601	0.0468798	1.11783	0.9027	0.83814	0.00497007	0.13186	0.30958	0.34809	0.4672	0.1001	0.340233	-0.158717	-0.181517	1.96335	2.01095	2.06957	0.493454	0.223854	1.18271	0.132023	0.196323	0.218423
PTK2B	-0.270874	0.350876	-0.0800037	-0.0717635	-0.254744	-0.227164	-0.0105934	0.299497	0.385906	1.47333	1.11148	1.05566	0.0535703	0.0247302	-0.0782995	-0.349349	-0.39475	-0.2332	0.343141	0.23405	0.70492	1.28753	1.08308	1.10032
PTPRB	-0.00906992	-0.02948	0.0385499	0.43165	0.31701	0.10117	-0.28928	-0.0531101	-0.16075	-0.32778	-0.85208	-0.73809	0.10666	-0.0891905	-0.0174704	-0.183771	-0.00819016	-0.0962005	-0.59252	-0.516241	0.0468397	-0.8549	-1.16987	-1.00574
PTPRG-AS1	0.126086	-0.000953674	-0.125134	0.772286	0.601556	0.407486	0.193576	0.438036	0.271096	-1.10053	-1.16725	-1.37893	-0.00799942	0.0291109	-0.0211096	0.324841	0.197731	0.151001	-0.0298891	0.212911	0.133031	-0.759369	-0.878879	-0.643499
PTTG1	0.0379333	-0.0960665	0.0581331	-0.355467	-0.316566	-0.434467	-0.609567	-0.583167	-0.605467	-1.00883	-1.09937	-1.09579	0.0618839	-0.0440264	-0.0178566	-0.113496	-0.131296	-0.132966	-0.0958061	0.0199833	0.0913839	-0.485036	-0.519526	-0.239367
PTX3	-0.0143533	-0.265383	0.279737	1.24746	0.984756	0.988677	-0.350954	-0.725013	-0.457913	0.770166	0.844186	0.909216	-0.0137467	-0.0861068	0.099853	1.42303	1.63196	1.43763	0.119903	0.148993	0.620053	1.26884	1.43835	1.54442
PUS7L	-0.119896	0.146404	-0.0265064	0.506984	0.436114	-0.144646	-0.356656	0.109834	-0.0165863	-0.630006	-0.887636	-0.651856	-0.0380268	0.0455732	-0.0075469	-0.120007	-0.0481172	-0.102027	-0.856177	-0.348047	0.000243187	-1.20323	-1.19987	-0.828797
R3HDM2	-0.0164299	-0.00698996	0.0234199	-0.10162	-0.41052	-0.12411	0.18707	0.3256	0.338	0.68417	0.76197	0.76685	0.12923	-0.12983	0.000599861	-0.62582	-0.76204	-0.75596	0.33182	0.35548	0.50284	1.09794	0.96321	0.99293
RAB33B	0.0158005	-0.0404501	0.0246496	-0.0578403	0.0991096	-0.43953	0.2265	0.37588	0.17532	0.98101	0.66772	0.51881	-0.0386162	0.0676441	-0.029026	0.321033	0.285853	0.287663	0.596714	0.611564	0.703363	1.67547	1.16367	1.12617
RAB39B	0.255666	-0.269284	0.0136161	0.00504589	0.0993061	0.547346	-0.0734739	0.0102758	0.154426	0.952596	1.172	1.0884	-0.0370865	-0.235707	0.272793	0.107423	-0.154907	-0.0377965	0.225843	-0.0426464	0.0170636	-0.0607066	0.161324	-0.0417967
RAD18	-0.0447407	-0.0412207	0.0859594	0.41396	0.387359	0.193059	-0.232861	-0.0863209	-0.0820007	-1.11216	-1.49087	-1.4148	0.0253668	-0.0597334	0.0343666	0.279367	0.179167	0.314967	-0.540553	-0.375703	-0.0835333	-0.779953	-1.21767	-0.902633
RAD51	-0.0759702	0.0287299	0.0472398	0.22285	0.21471	-0.19681	-0.0072999	0.27548	0.10038	-1.64695	-1.32245	-2.12151	0.155247	-0.0496936	-0.105554	-0.0325437	0.414217	0.0998564	-0.391294	-0.208543	0.407066	-1.6569	-1.61477	-1.08688
RAD51AP1	-0.0299902	-0.0513601	0.0813494	0.36321	0.49564	0.06884	0.15304	0.1658	0.22665	-1.57033	-1.73987	-1.63443	0.0535574	-0.00191307	-0.0516424	-0.0805826	0.0116377	0.0761375	-0.750173	-0.556152	-0.208423	-1.09604	-1.71143	-1.44694
RAD54L	-0.00737	0.03754	-0.03017	0.24419	0.10373	-0.16212	0.14712	0.38993	0.45547	-1.45343	-1.10669	-1.0817	0.128173	-0.104637	-0.0235367	-0.264147	0.0545034	-0.163447	-0.280807	-0.0172367	0.388174	-1.05026	-1.05991	-0.856817
RAET1K	-0.156117	0.339883	-0.183767	0.850313	1.04948	0.561463	-0.277347	0.145553	0.142673	0.457293	0.359813	0.185283	0.218573	-0.120857	-0.0977168	1.09435	1.45456	1.07834	-0.0229869	0.224603	0.430263	0.718693	0.486093	1.00988
RARRES1	0.351254	0.137863	-0.489117	0.841613	0.433794	0.136873	-0.213597	0.421353	-0.326187	0.516163	0.636883	0.376793	0.103827	-0.146353	0.0425267	0.115977	0.022027	0.0749569	0.110187	-0.0783429	0.217017	0.989637	1.06998	1.82561
RBMS1	-0.234843	0.139147	0.0956969	0.0721769	0.457227	0.117637	-0.377653	0.162737	-0.327303	-0.321263	-1.02901	-0.606383	0.379766	-0.261603	-0.118164	-1.134	-1.07602	-0.678564	-0.670653	-0.889944	-0.417634	-1.00846	-1.046	-0.970913
RBMS3	-0.0472803	0.0623503	-0.01507	0.1151	0.1311	-0.15697	0.19576	0.37245	0.30184	0.80345	0.650929	0.78944	0.0906963	-0.0769138	-0.0137835	-1.62375	-1.12357	-1.43614	-1.14693	-0.715663	-0.599773	0.200557	-0.0962734	0.258757
RCAN2	-0.0739961	-0.0512662	0.125264	0.460384	0.611454	0.108424	0.315734	0.155394	-0.129406	0.884004	0.594754	0.663914	-0.204836	0.131204	0.0736337	-0.859197	-0.534647	-0.730587	-0.263027	-0.264357	0.145093	1.36317	0.827454	0.989523
RDH10	-0.0393877	0.0569324	-0.0175476	1.2218	1.04284	1.06538	-0.112167	0.190602	0.112823	0.125712	0.00549221	-0.0713081	0.129474	-0.079607	-0.0498667	0.715834	0.775253	0.673253	-0.001647	0.122044	0.416993	0.557083	0.162903	0.274734
RDXP2	-0.605263	0.365577	0.239686	0.224627	1.65048	-1.34232	-0.0323234	0.726917	0.555626	-0.178073	0.134907	0.156456	0.260717	-0.225063	-0.0356531	-1.18513	-1.01574	-0.398053	-1.52652	-0.987463	-1.19627	-2.04972	-1.67954	-1.45217
RECQL	-0.121604	0.0972157	0.0243864	0.677796	0.705966	0.327556	0.0403862	0.190196	0.190006	-0.764754	-1.27551	-1.26169	-0.0664301	0.0514202	0.0150099	-0.11367	-0.0410299	-0.12155	-0.8864	-0.45492	-0.0443296	-0.98834	-1.39701	-1.11307
RFC2	-0.00549984	-0.0858002	0.0913	0.2817	0.2342	0.1813	0.1929	0.2242	0.2246	-1.23083	-1.05308	-1.0125	0.154666	-0.0912342	-0.0634336	0.227966	0.218966	0.164466	-0.0153341	0.174966	0.196766	-1.13125	-1.02732	-0.926104
RFC3	-0.00816727	-0.0773468	0.0855131	0.695212	0.608113	0.418213	0.120013	0.303813	0.132712	-1.16143	-1.41598	-1.47529	-0.0616903	-0.00180054	0.063489	0.209799	0.165879	0.184169	-0.61227	-0.342821	-0.205531	-0.666641	-1.07821	-1.21181
RFPL1S	-0.0145802	0.0416999	-0.0271201	-0.22208	-0.04493	-0.03128	0.27398	0.58214	0.34323	1.73701	1.73815	1.69244	0.248573	-0.266497	0.0179234	-0.209826	-0.908116	-0.303437	0.448534	0.375574	0.580343	1.96107	1.74996	2.18022
RGCC	0.0256767	0.155367	-0.181043	0.856557	1.62808	0.886327	-0.347623	-0.355823	-0.269423	-0.619813	-0.194453	-0.420223	0.19348	-0.2594	0.0659199	0.7613	1.02138	0.81444	-0.17029	0.0465698	0.38673	-0.0545602	-0.26911	0.10496
RGS2	-0.321011	0.22028	0.100729	1.17114	1.5431	0.96233	-0.23628	0.13253	0.0830097	-0.62732	-0.79903	-0.0514703	0.0887766	-0.144673	0.0558968	2.97814	2.74403	2.95985	-0.484243	-0.287803	-0.176203	-0.675443	-0.821713	-0.332143
RGS9	-0.139534	0.0585966	0.0809364	0.000936508	-0.250983	-0.500323	-0.209913	-0.000603199	0.0715065	0.698977	0.838837	0.998586	0.159767	-0.183623	0.0238566	-0.412484	-0.528403	-0.934864	-0.349793	-0.120654	0.226306	1.10903	1.23907	1.32692
RHEBL1	0.0967536	0.0341334	-0.130887	0.244904	0.378324	-0.0455666	-0.291447	0.126403	0.0596232	-0.450897	-0.408546	-0.184947	0.054307	-0.088583	0.034277	1.10645	1.15403	1.37509	-0.117723	-0.148463	0.334607	0.562937	0.238047	0.156217
RMI2	-0.0263529	0.0748768	-0.0485229	-0.605643	-0.557163	-1.17359	0.397237	0.572247	0.365937	-0.793263	-0.921523	-1.10153	-0.042716	0.0114841	0.0312338	-1.24617	-1.13064	-0.994486	-0.0703363	0.292295	0.431234	-0.712446	-0.808606	-0.515886
RN7SL153P	-0.297373	0.172417	0.124957	0.685097	0.233157	0.153277	0.221747	0.593517	0.208467	-0.492613	-0.318663	-0.237503	0.131027	-0.136983	0.00595665	-0.0948534	-0.652853	-0.497393	-0.145623	-0.402803	-0.282833	-1.05275	-1.59528	-1.01577
RN7SL472P	-0.183157	0.318043	-0.134887	0.813263	1.06494	0.871443	0.367263	-0.240867	0.488623	-0.683937	-0.411867	0.0718431	0.0187993	0.0477295	-0.0665307	2.0514	1.07478	1.75439	-0.399291	-0.533901	-0.343681	-0.412921	-0.530501	-0.749821
RNA5SP294	-0.117727	-0.105907	0.223633	-0.014297	0.0802732	0.0605731	-0.182557	1.03286	0.102743	-0.505887	-0.362077	-0.858377	-0.00636673	0.0767236	-0.0703564	-0.377326	-0.180087	-0.106566	-1.04121	-0.340847	-0.898686	-1.86509	-0.903867	-1.40554
RNA5SP463	-0.00266647	0.112524	-0.109857	-0.668547	-0.277327	-0.650177	-0.444417	-0.205327	-0.238087	-1.03495	-1.36615	-0.671576	0.0352731	-0.089757	0.0544829	0.138873	0.299673	0.149013	-0.532477	-0.332527	-0.307287	-0.559157	-0.313157	-0.706207
RNA5SP72	-0.234159	0.0609303	0.17323	-0.28568	0.380011	0.0312104	-0.259729	0.13792	-0.104549	-0.13559	-0.14091	0.19757	-0.087687	0.323823	-0.236137	-0.110367	-0.148047	0.096633	-0.312217	-0.174447	-0.0519972	-1.41883	-0.787527	-0.846887
RNA5SP82	0.0771527	-0.232107	0.154953	0.724983	0.520233	0.267853	0.0443931	0.259003	0.0744128	-0.832387	-1.10065	-1.12626	-0.15856	0.15945	-0.000890255	0.15269	0.35394	0.34412	-0.36606	-0.35592	-0.32243	-1.06308	-1.23814	-1.58368
RND3	0.0740671	-0.0541029	-0.0199633	1.07861	1.04021	0.983407	-0.160303	0.0253563	-0.0308828	-0.0909033	-0.159493	-0.223173	-0.0419245	0.0821161	-0.0401936	0.962466	0.942366	0.872566	-0.251084	-0.280274	-0.101364	0.168286	-0.176064	-0.173854
RNF187	0.0299568	-0.0408039	0.0108461	0.064496	-0.0415039	-0.0860138	-0.0345135	0.120517	-0.0639734	0.938827	1.12807	1.21697	0.138264	-0.084857	-0.0534067	-0.392377	-0.378997	-0.329777	0.154213	-0.0811472	0.397533	1.16255	1.19275	1.04035
RNF213	0.030139	-0.0404911	0.0103493	-0.296571	-0.412992	-0.582441	0.116798	0.303449	0.271839	0.749188	0.775059	0.746889	0.0218563	-0.0312233	0.00936699	-1.38776	-1.13606	-1.23877	-0.344443	-0.364734	-0.0680933	0.401486	0.373866	0.413736
RNU6-1076P	-0.153367	0.00815344	0.145213	-0.111307	-0.257596	-0.516317	0.088613	0.135113	-0.0192466	-0.150427	-0.315007	-0.220337	0.000136852	0.0720668	-0.0722032	-0.952424	-1.01828	-1.04261	-0.493973	-0.522513	-0.477053	-0.533753	-0.747283	-0.484233
RNU6-1100P	-0.153367	0.00815344	0.145213	-0.111307	-0.257596	-0.516317	0.088613	0.135113	-0.0192466	-0.150427	-0.315007	-0.220337	0.000136852	0.0720668	-0.0722032	-0.952424	-1.01828	-1.04261	-0.493973	-0.522513	-0.477053	-0.533753	-0.747283	-0.484233
RNU6-1193P	0.117437	-0.0273633	-0.0900731	-0.220613	-0.286353	0.0135965	0.346857	0.252637	0.527946	-0.310583	-0.466633	-0.306033	-0.0355334	0.218236	-0.182703	-0.387003	-0.314213	-0.673543	-0.321353	-0.328913	-0.0385132	-1.34066	-0.734923	-1.41774
RNU6-1217P	-0.153367	0.00815344	0.145213	-0.111307	-0.257596	-0.516317	0.088613	0.135113	-0.0192466	-0.150427	-0.315007	-0.220337	0.000136852	0.0720668	-0.0722032	-0.952424	-1.01828	-1.04261	-0.493973	-0.522513	-0.477053	-0.533753	-0.747283	-0.484233
RNU6-1269P	0.117437	-0.0273633	-0.0900731	-0.220613	-0.286353	0.0135965	0.346857	0.252637	0.527946	-0.310583	-0.466633	-0.306033	-0.0355334	0.218236	-0.182703	-0.387003	-0.314213	-0.673543	-0.321353	-0.328913	-0.0385132	-1.34066	-0.734923	-1.41774
RNU6-196P	-0.12491	-0.0158901	0.1408	0.0320997	0.45501	0.09376	0.68265	0.14959	0.0160699	0.22864	0.0960598	0.0806499	-0.0092268	0.0290833	-0.0198569	-0.728957	-0.766547	-0.542637	-0.690587	-0.0238767	-0.183367	-0.716856	-1.62857	-1.03423
RNU6-301P	-0.0141964	0.0526733	-0.0384765	0.0484934	0.551064	0.0574436	0.0157237	0.468634	-0.0674562	-0.158826	-0.493806	-0.255136	-0.13646	-0.0727496	0.20921	-0.88601	-0.7542	-0.68795	-1.17267	-0.61346	-0.42725	-1.12407	-1.26603	-0.90866
RNU6-368P	0.117437	-0.0273633	-0.0900731	-0.220613	-0.286353	0.0135965	0.346857	0.252637	0.527946	-0.310583	-0.466633	-0.306033	-0.0355334	0.218236	-0.182703	-0.387003	-0.314213	-0.673543	-0.321353	-0.328913	-0.0385132	-1.34066	-0.734923	-1.41774
RNU6-447P	-0.153367	0.00815344	0.145213	-0.111307	-0.257596	-0.516317	0.088613	0.135113	-0.0192466	-0.150427	-0.315007	-0.220337	0.000136852	0.0720668	-0.0722032	-0.952424	-1.01828	-1.04261	-0.493973	-0.522513	-0.477053	-0.533753	-0.747283	-0.484233
RNU6-522P	-0.0739036	-0.102034	0.175937	0.337236	0.138577	-0.210023	0.323687	0.510996	0.744906	-0.224673	-0.518194	0.0931964	0.0441699	-0.17682	0.13265	-0.59907	-1.25864	-1.15896	-0.83849	-0.73057	-0.54735	-1.31797	-0.93455	-0.87474
RNU6-523P	0.0958464	-0.119884	0.0240364	0.220267	0.792796	0.0373163	-0.131324	0.437656	0.0816364	-0.0713637	-0.590344	-0.263124	-0.08676	-0.13411	0.22087	-0.65629	-0.46969	-0.1121	-0.9824	-0.97839	-0.68947	-1.47951	-1.09205	-1.09398
RNU6-531P	-0.35924	-0.10456	0.4638	0.70982	0.28401	0.61112	-0.91825	0.36342	0.17985	0.3567	-0.0527997	0.39942	0.198783	-0.297707	0.0989232	1.75721	1.444	1.68401	-0.144067	-0.0777569	0.0409532	-0.231747	-0.719747	-0.00514698
RNU6-577P	-0.0679064	0.0835834	-0.0156765	-0.453516	0.112494	-0.517787	0.358393	0.855333	0.347873	-0.597317	-1.50037	-0.918157	-0.0611367	0.0111537	0.0499835	-0.915496	-0.906857	-0.943087	-0.618776	-0.394207	-0.204516	-1.542	-1.65618	-0.861826
RNU6-599P	0.307073	-0.142527	-0.164546	0.644683	-0.318957	0.280313	0.401573	0.481653	0.473203	-0.313557	-0.197687	-0.221947	0.0494366	0.0897365	-0.139174	-0.346414	-0.405724	-0.464103	-0.359173	-0.372423	-0.234893	-1.30916	-0.911633	-0.927864
RNU6-791P	-0.153367	0.00815344	0.145213	-0.111307	-0.257596	-0.516317	0.088613	0.135113	-0.0192466	-0.150427	-0.315007	-0.220337	0.000136852	0.0720668	-0.0722032	-0.952424	-1.01828	-1.04261	-0.493973	-0.522513	-0.477053	-0.533753	-0.747283	-0.484233
RNU7-41P	0.0295768	-0.0278931	-0.00168324	0.387567	0.297157	0.0246267	0.00294685	0.432727	0.324267	-0.0461931	-0.682453	0.130047	0.0760431	-0.0184069	-0.0576367	-0.0668268	-0.162857	-0.499357	-0.469247	-0.638877	-1.17923	-1.18762	-0.952987	-0.906727
RNU7-45P	-0.241407	-0.0939569	0.335363	-0.0265269	0.377933	0.0217733	0.191533	0.129703	0.269743	0.347513	0.0397534	0.164173	-0.131753	0.312787	-0.181034	-0.209273	-0.406484	-0.406313	-1.06674	-0.611194	-0.803793	-0.442393	-1.48704	-1.07241
RNU7-80P	-0.244914	0.0150766	0.229836	0.305757	0.159946	-0.238013	-0.218984	0.154217	0.473476	-0.397913	-0.611063	0.0152264	0.14477	-0.0752001	-0.0695701	-1.39833	-0.91968	-1.19971	-2.20466	-1.2806	-1.30677	-0.80254	-1.29375	-1.3678
RNY3P14	-0.154747	0.104323	0.0504236	-0.487957	0.527194	-0.316737	-0.787026	0.0420337	0.0271935	-0.787967	-0.0264564	0.279704	0.103737	-0.0898628	-0.0138731	-0.399724	-0.157653	-0.187274	-1.13604	-0.743913	-1.0707	-1.84816	-1.522	-0.654873
RNY4P13	-0.1009	0.14629	-0.0453897	-0.63	0.0494504	-0.39013	-0.98332	-0.514239	-0.43373	-0.272729	-0.315939	-0.183509	-0.00518942	0.1215	-0.11631	-0.23249	0.146831	0.949481	-0.70073	-1.10459	-0.970129	-1.67969	-1.11869	-1.06672
RP1-228H13.5	-0.00135994	0.0265102	-0.0251498	0.46871	0.90428	0.62382	0.18198	0.34017	0.19673	1.27131	0.97081	1.24818	0.134957	-0.172643	0.0376868	0.590607	0.521127	0.727797	-0.0362334	0.471437	0.441977	1.62713	1.62906	1.64307
RP1-261G23.7	0.0140834	-0.0971069	0.0830231	0.425893	0.0269833	0.148423	0.178163	-0.103777	0.0325732	1.46748	1.04051	1.2758	0.0930829	-0.136677	0.0435929	0.686183	0.623483	0.560453	0.805653	0.353253	0.668723	1.84837	1.52199	1.76604
RP1-5O6.4	-0.11202	0.1252	-0.0131798	-0.0265899	-0.0891995	-0.6326	0.29277	0.37847	-0.0427995	-0.40185	-0.52205	-0.4848	-0.0512967	-0.184767	0.236063	-0.862717	-1.27676	-1.11184	-0.464207	-0.631017	-0.777697	-0.655817	-0.801187	-0.905766
RP1-68D18.2	-0.278636	0.214123	0.0645132	0.531034	1.15187	0.537973	-0.103587	-0.147847	-0.0104165	-0.546477	-0.663577	-0.451437	-0.163204	-0.135684	0.298886	0.286246	-0.190094	0.243926	-0.988124	-0.497624	-0.700184	-1.14293	-1.23362	-0.735754
RP11-102G14.1	0.0178733	-0.387917	0.370043	-0.759986	-0.143046	-0.326617	-0.204556	0.421433	-0.0280366	0.429143	0.334023	0.269203	0.22358	-0.0774097	-0.14617	-0.96525	-0.599699	-0.69844	0.60686	0.78055	0.87521	1.15321	0.8455	1.66847
RP11-106D4.3	-0.16699	0.20352	-0.03653	0.10999	0.71604	-0.23217	0.0230703	0.31842	0.23193	0.48395	0.24513	0.53621	-0.119603	-0.021553	0.141157	-1.37077	-0.985073	-0.893963	-0.600263	-0.329853	-0.206983	-0.454633	-0.295463	-0.140533
RP11-111M22.4	-0.297073	-0.0523834	0.349457	-0.0832534	0.198577	-0.420923	0.574687	0.915257	0.984177	1.11523	1.21044	1.13348	0.0115829	-0.166987	0.155403	-0.510747	-0.508957	-0.750427	-0.112947	0.505263	0.775273	0.206953	0.0604029	-0.266577
RP11-119K6.6	0.165926	0.0625467	-0.228474	0.337626	0.231377	0.499667	0.674527	0.705377	0.489676	-0.759183	-0.853484	-1.23918	0.0121498	-0.0372205	0.0250697	-0.0733204	0.0637398	-0.0864501	-0.55563	-0.53575	-0.4743	-0.88643	-1.22054	-1.30289
RP11-128N14.5	-0.0210104	-0.18561	0.20662	0.121749	0.42562	-0.0217004	-0.0978603	-0.0936303	0.11607	-0.603981	-0.82877	-0.82473	0.0140762	-0.113064	0.0989861	-0.500024	-0.328444	-0.792824	-1.14131	-0.516784	-0.610534	-1.02674	-2.06923	-1.12342
RP11-131M6.1	-0.120067	0.0517931	0.0682731	-0.490587	-0.203487	-0.528437	0.00164318	0.0190134	0.0135832	1.06595	0.815663	0.831513	-0.142006	0.000403404	0.141603	0.192833	-0.0698767	0.101473	1.01848	1.11555	1.37245	2.19174	2.23146	2.33861
RP11-133K1.11	0.0818534	0.119914	-0.201766	-0.858577	-0.667316	-0.627527	-0.103066	0.317433	0.199043	-1.50136	-0.926847	-1.37889	0.2613	-0.0783501	-0.18295	-1.24718	-0.90196	-0.87639	-1.16463	-0.99041	-0.75234	-1.32815	-1.54395	-1.68592
RP11-1399P15.1	0.191753	0.00252342	-0.194277	0.977593	0.864223	0.749123	0.372453	0.317663	0.474113	0.0388832	0.302503	0.452633	-0.0138869	0.0458732	-0.0319867	-0.537337	0.00159311	-0.214927	-0.679777	-1.09296	-0.610817	-0.997227	-1.20918	-1.02413
RP11-139E19.3	0.254937	0.0212667	-0.276203	0.492287	0.0694268	0.355867	0.275457	0.836257	0.779147	0.451947	0.177367	-0.0761833	0.137957	-0.387483	0.249527	-1.06682	-0.986883	-0.869543	-1.24691	-1.08927	-1.81029	-1.29533	-1.7479	-1.06442
RP11-142E9.1	-0.0829368	0.165443	-0.0825067	0.513514	0.124144	0.139493	0.220823	0.675653	0.415763	-1.16533	-1.63123	-1.58934	0.0602665	-0.00165367	-0.0586138	-0.119164	0.218216	-0.0658336	-0.320554	-0.869954	-0.422793	-1.1145	-1.48588	-1.75342
RP11-142O6.1	-0.100533	0.034657	0.065877	0.127957	0.104107	-0.089303	0.591217	1.27847	1.22166	0.621287	0.241557	0.883417	0.1737	-0.1426	-0.0311003	-0.3903	-0.79297	-0.39864	-0.00862026	0.17208	-0.15561	-0.32671	-0.1729	-0.27785
RP11-159D12.2	0.00539303	0.0237732	-0.0291667	0.555433	0.501193	0.323853	0.613893	0.689923	0.495673	1.48464	1.49211	1.35156	0.0122733	-0.129686	0.117414	0.499063	0.707414	0.571733	0.497014	0.626604	0.684343	0.993843	0.975344	0.886434
RP11-159D12.8	-0.0968771	-0.270617	0.367493	0.466843	0.395813	-0.0427871	-0.196447	0.0550928	-0.169137	0.550513	0.319503	0.204693	-0.129907	-0.0375667	0.167473	1.07069	1.12647	1.24415	-0.207447	-0.356107	0.180103	0.316233	0.327943	0.192273
RP11-161H23.5	-0.139184	0.0448055	0.0943756	0.138586	0.269806	0.208526	-0.662694	-0.200854	-0.382364	-1.17041	-1.24391	-0.967204	0.034523	-0.186557	0.152034	0.292943	0.481573	0.375693	-0.0628166	0.0296135	-0.113116	-0.618567	-0.399926	-0.454567
RP11-166P13.3	0.182463	-0.260327	0.0778632	-0.121297	-0.484507	-0.0958171	0.271253	-0.0678267	0.0694332	0.819623	0.676773	0.595453	-0.0881038	0.119267	-0.0311637	-0.196023	-0.256023	-0.556623	0.273156	0.366847	0.547486	1.13751	1.18822	1.08223
RP11-16C1.2	-0.140906	0.188843	-0.0479364	0.468123	0.532474	0.0642533	0.108133	0.487144	0.590353	0.489233	-0.783277	-0.144567	0.221849	-0.0526705	-0.16918	-0.751511	-0.474201	-0.846061	-1.05561	-1.18385	-0.558391	-1.11152	-1.45205	-1.41919
RP11-171I2.5	0.0971398	0.27297	-0.37011	1.13708	0.42832	-0.0887499	0.0353699	0.92806	0.50961	-0.13593	-0.19321	-0.3186	0.3955	-0.13269	-0.26281	0.12663	-0.0941701	-0.11463	-1.29442	-1.43739	-1.12198	-0.91462	-1.76774	-1.65647
RP11-175I6.1	0.0626035	-0.0772166	0.0146132	0.218863	0.252033	-0.166797	0.0841331	-0.00951672	-0.0438066	0.764603	0.685403	0.587463	-0.16375	0.14613	0.0176201	-0.0444703	-0.28867	0.09936	-0.1544	-0.41167	0.473	1.16121	0.83535	1.20738
RP11-177G23.2	-0.0163798	0.27391	-0.25753	0.22029	0.56155	-0.41256	0.0135903	0.6003	0.19147	0.66954	0.24652	0.31622	-0.0952997	-0.0520401	0.14734	-1.44345	-1.14912	-1.02428	-1.73713	-1.26633	-0.92513	-0.65716	-1.52001	-1.44588
RP11-182N22.9	0.172796	0.306376	-0.479174	0.677636	0.774216	-0.0400238	-0.313434	0.272116	0.0035162	-0.295693	0.345856	-0.214993	-0.108923	0.140527	-0.0316029	1.8572	1.92175	1.42768	-0.868703	-0.453943	-0.0195727	0.109547	-0.462753	0.164257
RP11-184J23.2	-0.133227	0.0809226	0.0523028	-0.182087	-0.344457	-0.210287	-0.164067	-0.222007	-0.0127373	-1.23948	-1.11928	-0.971377	-0.0798631	0.157627	-0.0777631	-0.0716434	-0.210423	-0.268513	-0.393873	0.0803866	-0.538743	-0.590714	-0.634323	-0.480963
RP11-192N10.2	-0.00221729	0.00542259	-0.00320721	-0.150738	-0.297237	-0.500857	-0.539898	-0.375797	-0.437238	-1.15663	-1.42563	-1.20575	0.157721	-0.0889893	-0.0687294	0.212471	0.512051	0.21102	-0.215989	-0.26055	-0.0194197	-0.798359	-0.635099	-0.41859
RP11-196G18.24	-0.218914	0.454476	-0.235564	-0.394154	-0.183494	-0.870744	-0.218104	0.530696	0.0972662	1.10185	0.734066	1.06261	0.29877	-0.30855	0.00977993	-1.21176	-0.84659	-1.09031	0.09552	-0.25005	0.56309	0.74587	0.51767	0.94944
RP11-1C8.6	0.0581694	0.0594497	-0.11762	0.726399	1.30087	0.881229	-0.733621	0.17818	0.373509	-0.420741	-0.517961	-0.42996	-0.061707	-0.312097	0.373803	0.514893	0.266523	0.473543	-1.43902	-0.864407	-0.727887	-1.38855	-1.7763	-1.09486
RP11-206L10.10	0.20522	-0.26774	0.0625205	0.413711	0.74929	-0.00728941	0.27243	0.63045	0.2163	1.19582	1.22978	0.80149	0.0593867	-0.237043	0.177657	-0.531104	0.158096	0.0730467	-0.610384	-0.400943	0.0625267	0.552106	0.583736	0.623127
RP11-208G20.2	0.13814	-0.17649	0.0383501	0.0438399	-0.16011	-0.28377	0.2325	0.25207	0.17975	0.92646	0.70005	0.41902	0.215884	-0.137136	-0.0787463	0.127784	0.257634	0.224044	0.411764	0.610744	0.838654	1.81999	1.67154	1.40717
RP11-214O1.3	0.0835233	-0.357007	0.273483	0.790123	0.455753	0.592773	0.154034	0.610144	0.128354	0.187634	-0.476857	-0.538806	0.149724	-0.0889268	-0.0607967	0.215124	0.310954	-0.424797	-0.527107	-0.732007	-0.152277	-0.949107	-1.10421	-1.21493
RP11-22K10.1	-0.399626	0.186314	0.213314	0.925213	1.27641	0.460154	-0.595906	-0.287256	-0.128876	0.106314	-0.354287	-0.174556	-0.10322	-0.10215	0.20537	-0.51427	0.12147	-0.13403	-0.92706	-0.82776	-0.53545	-1.06105	-1.42506	-0.64009
RP11-250B2.5	-0.148527	0.444863	-0.296337	-1.11307	-1.11022	-1.42821	0.494643	1.21386	0.645473	0.375023	0.0676131	0.283993	0.5055	-0.36201	-0.14349	-0.67493	-1.25478	-0.91508	-0.0816102	0.17898	0.17734	0.21752	-0.0896902	-0.25713
RP11-265D17.2	-0.40921	-0.0361505	0.44536	1.09718	1.70434	1.48457	-0.326251	-0.20531	-0.14144	0.55037	-0.11937	0.234509	-0.101444	0.0848665	0.0165763	0.446676	0.699306	0.670396	0.0523663	0.245246	-0.0918937	0.188626	0.0515866	0.383757
RP11-267D19.2	-0.198327	0.207664	-0.00933647	0.164653	0.398503	0.117524	-0.0122666	0.0852633	-0.174057	0.769874	1.02727	1.21668	-0.0236597	0.0771999	-0.0535398	-0.24523	0.04742	0.31777	0.03088	0.47146	0.32958	0.81312	1.51402	1.24753
RP11-269G24.7	0.0564895	0.194489	-0.25098	0.22628	0.50754	0.00838947	0.0154095	0.81447	0.3805	0.37686	0.35041	0.10548	0.309237	-0.343313	0.0340772	-1.70003	-1.81308	-1.07641	-0.984693	-1.29027	-1.19091	-1.04906	-1.25694	-0.847733
RP11-274B21.10	0.0838766	-0.247893	0.164016	0.566166	1.0959	0.694606	-0.119023	0.424596	0.131776	1.34833	1.03287	1.21611	-0.0603428	0.236257	-0.175913	0.023057	0.044117	0.105057	-0.946573	-0.683813	-1.30043	0.358727	0.0884972	0.0337873
RP11-274H2.3	0.0882068	-0.00705338	-0.0811534	0.876837	0.976117	0.738147	0.144697	0.277807	0.139377	0.203836	-0.483953	0.221746	0.0904732	0.0230732	-0.113547	1.40221	1.5978	1.55846	-0.440257	-0.226407	0.175563	-0.364997	-0.225617	-0.380367
RP11-274H2.5	-0.206301	0.326729	-0.12043	1.3585	0.944269	0.456619	0.217729	0.802059	0.790279	-0.0872407	-0.176741	-0.125861	-0.00547695	-0.0545368	0.0600133	1.4008	1.41457	1.67617	-0.669307	-0.573287	-0.217027	-0.603817	-0.545737	-1.23815
RP11-278J6.5	0.000886679	0.172677	-0.173563	0.0423868	0.519767	0.0419867	0.770777	1.0778	0.893857	-0.233313	0.161837	0.126267	-0.189957	0.520194	-0.330236	-1.31205	-1.43942	-1.52485	-1.31085	-1.08466	-0.930397	-1.63223	-1.89566	-1.34871
RP11-291I6.2	0.0173998	0.20656	-0.22396	-0.31653	-0.0809402	-0.622561	0.0879798	0.52544	-0.0896201	-0.90506	-1.47955	-1.15841	0.0519166	-0.189384	0.137466	-1.03025	-0.799263	-0.438813	-0.621593	-0.269423	-0.584913	-1.30505	-1.47178	-1.30593
RP11-298I3.4	-0.154103	0.0938768	0.0602269	-0.231413	-0.379163	-0.472623	-0.267393	-0.0238829	-0.110733	0.479997	0.314597	0.381867	-0.100256	0.183163	-0.0829067	-0.732807	-0.664777	-1.25634	0.385334	0.522684	0.490194	1.02225	1.0872	1.22296
RP11-2E11.9	0.0707564	0.243126	-0.313884	0.0530663	0.0770864	-0.0259738	0.0742164	0.345236	-0.0187435	-0.226154	-0.0843534	0.0247264	0.192914	-0.0720067	-0.120907	-0.618906	-0.458746	-0.841047	-0.709627	-0.468077	-0.482207	-1.06463	-1.26103	-0.714297
RP11-2P2.1	-0.16292	0.0149398	0.14798	0.38921	0.63268	0.09303	-0.36148	-0.21365	-0.0733299	-0.14882	-0.50086	-0.54917	-0.150207	0.0879126	0.0622931	-0.373897	-0.327377	-0.131047	-1.20164	-0.812897	-0.810117	-1.29943	-0.925597	-0.922217
RP11-307C18.1	-0.0141869	-0.157147	0.171333	-0.819097	-0.333387	-0.283797	0.149113	0.102253	0.213523	1.23544	1.12982	1.26353	-0.1126	-0.04877	0.16137	0.26121	0.12859	0.33299	0.00953984	0.26776	0.23239	0.85054	0.83827	0.74988
RP11-307P22.1	-0.0523195	-0.0289297	0.0812507	-0.193649	0.158261	-0.447189	0.0103707	0.22497	0.0130305	-0.93471	-1.34543	-1.34178	-0.095623	0.0762472	0.0193777	-0.372943	-0.297573	-0.180463	-0.744763	-0.316413	-0.861362	-0.990403	-1.05954	-0.911433
RP11-309G3.3	-0.129267	0.103323	0.0259428	0.417093	0.479323	-0.108947	-0.488327	-0.114857	-0.153147	-1.05187	-0.809117	-1.04925	0.271983	-0.00800705	-0.263977	2.71049	2.86988	2.68254	-0.245207	-0.254297	0.468993	-1.04712	-0.602257	-0.711017
RP11-323I14__A.1	-0.249084	0.120757	0.128326	0.0877366	0.419947	-0.746753	-0.386173	0.457067	-0.112343	-0.779023	-1.15747	-1.13573	0.0639234	-0.00533676	-0.0585866	-0.888327	-0.257797	-0.219607	-0.504657	-0.129157	-0.160767	-0.783186	-1.0417	-0.651697
RP11-325K4.3	0.167137	-0.0419135	-0.125224	-0.0620236	0.310556	-0.578794	0.104066	0.217186	0.384877	0.854726	0.730397	0.915647	-0.100047	-0.0314269	0.131473	1.65809	1.82105	1.86724	-0.199147	0.304693	0.237413	0.793053	0.635453	0.394763
RP11-342L8.2	0.0732367	-0.207813	0.134577	-0.0804033	0.463617	-0.0731533	0.384547	0.500877	0.584537	-0.0369234	-0.0512233	0.195367	-0.37751	0.00658989	0.37092	-1.26648	-0.6637	-0.82618	-1.31225	-0.96569	-0.30663	-1.18594	-1.50885	-1.01028
RP11-350F4.2	-0.245423	0.109367	0.136057	0.297137	0.707177	0.182137	-0.305492	-0.0251026	0.159107	-0.303863	-1.02926	-0.361503	0.0638595	0.0521998	-0.11606	0.121089	0.13141	0.0149198	-1.14696	-0.82287	-0.59778	-1.01727	-1.57249	-1.31133
RP11-354E23.4	-0.116026	0.102484	0.0135436	-0.112216	0.115174	-0.444646	0.454894	0.394773	0.414874	-0.531226	-0.452086	-0.398046	-0.000676632	-0.185767	0.186443	-0.0340166	0.511573	-0.193597	-1.17877	-1.01	-0.844957	-1.02857	-1.19681	-1.01329
RP11-357N13.6	0.0382833	-0.0558167	0.0175333	0.944683	0.519433	0.387493	0.496813	0.124963	0.321933	-0.405547	-0.211317	0.463903	0.279557	-0.118703	-0.160853	-0.371773	-0.362543	-0.816793	-0.846593	-0.842013	-0.720033	-1.03362	-0.844403	-1.65674
RP11-359M6.2	0.14844	-0.13659	-0.0118499	1.00283	0.34329	0.23147	0.11713	0.0360999	0.0276501	0.19662	0.02442	0.35869	0.0796099	-0.60251	0.5229	0.29167	0.10144	0.46231	-0.90282	-0.87313	-0.0307498	-0.95013	-1.70094	-1.32453
RP11-363E7.4	0.3061	0.28349	-0.58959	0.89572	1.27553	0.4221	-0.10681	0.22237	0.31103	-0.23472	0.17224	-0.24895	0.119803	-0.00248671	-0.117317	1.45723	1.90137	1.78363	-0.188707	-0.00913668	-0.293967	0.0845132	-0.0681767	-0.115247
RP11-366H4.1	0.0267868	-0.138523	0.111737	0.0452571	-0.398333	-0.357463	0.371187	0.538357	0.161367	0.935627	0.732637	0.547437	0.00265408	-0.132806	0.130154	0.140794	-0.00369596	0.0244441	0.559554	0.745234	0.732644	1.61917	1.23107	1.29881
RP11-373D23.2	-0.266703	0.224957	0.0417466	0.263037	0.580727	0.305477	-0.342854	-0.204333	-0.183753	-0.133584	-0.327693	-0.140683	0.448433	-0.147937	-0.300497	-1.42164	-1.21587	-1.02611	-1.4697	-0.561137	-0.548607	-1.05442	-2.00126	-1.19385
RP11-382A20.1	-0.0492268	0.0820332	-0.0328074	0.332483	0.320383	-0.165017	-0.347667	-0.212157	-0.425568	-0.743157	-1.06351	-1.16743	-0.0402861	0.0625534	-0.0222664	0.00803375	0.120864	0.132414	-0.436986	-0.382986	-0.382856	-1.01902	-1.15711	-1.04548
RP11-382M14.1	-0.0529299	-0.20045	0.25338	0.0127702	0.32322	0.0800304	-0.31218	0.00106049	-0.0430799	1.6853	1.65275	1.73427	0.0119972	-0.0714231	0.0594273	-0.167793	-0.0786829	-0.350603	0.0755873	0.437657	0.732917	1.23182	1.62704	1.73924
RP11-389O22.1	0.141864	-0.0511265	-0.0907364	0.0808234	0.0287838	-0.256706	0.472084	0.769544	0.674144	1.2825	1.18323	1.17917	-0.0209799	-0.0272999	0.0482798	-0.31781	-0.21692	-0.57887	-0.1027	-0.10295	0.34349	1.00182	0.44039	0.62277
RP11-399B17.1	0.150519	-0.107981	-0.0425415	0.241209	-0.000870705	-0.0616713	0.385659	0.288669	0.216219	1.14627	0.794099	0.731439	-0.0690031	0.0651469	0.00385714	-0.961843	-1.04732	-1.18857	-0.0245328	-0.113283	-0.071383	2.07618	1.46711	1.44148
RP11-419M24.5	-0.257773	0.0726871	0.185087	0.182217	1.15387	0.0603471	-0.284393	-0.140743	-0.105353	-0.627043	-0.705143	-0.0396628	-0.128376	-0.167316	0.295693	-0.691076	-0.658376	-0.314606	-1.16504	-0.585846	-1.38456	-1.52053	-1.76898	-0.715726
RP11-422P24.10	-0.157859	0.19294	-0.0350795	-0.305369	-0.400139	-1.17607	-0.167059	-0.485899	-0.308849	0.0559607	-0.196559	0.0757804	0.12422	0.0567403	-0.18096	-0.61036	-1.11534	-1.3362	-0.26813	-0.37959	0.25789	-0.32957	-0.0363598	-0.29443
RP11-424C20.2	-0.120597	0.089263	0.031333	0.0952024	0.0645428	-0.0204868	0.0790625	0.0423326	0.160083	-1.16912	-1.14215	-1.07502	0.0292664	-0.014533	-0.0147333	0.0782671	0.0877666	0.0981665	-0.0404329	-0.246523	0.0822668	-0.739353	-0.812233	-0.844373
RP11-430E17.1	0.13232	-0.0524297	-0.0798898	0.51208	0.32409	-0.0861998	-0.187449	0.49311	0.19828	-0.47234	-0.8301	-0.67184	0.0142965	0.186447	-0.200743	0.322737	0.263207	0.233517	-0.537903	-0.456693	-0.586813	-0.852983	-1.55282	-1.76371
RP11-434H6.7	0.215296	-0.0407939	-0.174504	0.416116	0.903046	0.327256	0.0214963	0.160716	0.230456	0.264836	-0.139674	-0.134774	-0.0711999	-0.35956	0.43076	0.85515	1.17297	1.01372	-0.21826	0.3363	0.48068	0.18987	-0.10479	0.41849
RP11-435D7.3	0.161326	-0.133264	-0.0280638	0.571526	0.528376	0.0774264	-0.110344	0.440146	0.0681062	-1.25449	-1.48548	-1.12671	-0.0521502	-0.16839	0.22054	0.30152	0.30771	0.27685	-0.48091	-0.25828	0.10636	-0.98208	-1.11719	-0.90285
RP11-442H21.2	0.262247	-0.299384	0.0371366	0.292047	0.0398164	0.197317	0.109716	0.495727	0.301756	1.64304	1.58744	1.2118	0.123096	-0.0559435	-0.0671535	1.08815	1.34254	1.09241	0.622427	0.220636	0.455997	1.63289	1.75919	1.69587
RP11-469M7.1	0.218907	-0.222933	0.00402665	1.58166	1.7397	1.0204	0.119037	0.292967	0.130017	0.0456367	-0.114993	0.174777	-0.0420902	0.0869899	-0.0449002	0.41721	1.12641	0.91133	-0.11227	-0.53517	0.21016	-0.33666	-0.33647	-0.21814
RP11-554I8.2	0.067606	-0.132014	0.0644064	-0.157684	-0.270424	-0.362954	-0.721993	-0.654754	-0.511404	-1.14471	-0.901064	-0.982454	0.159623	-0.204567	0.0449438	-0.521107	-0.602636	-0.566087	-0.0733166	0.0560732	0.166663	-0.523746	-0.761116	-0.522017
RP11-561N12.6	-0.169776	0.190964	-0.0211864	-0.405386	-1.01901	-0.885596	-0.0621963	0.166024	-0.494176	0.516694	0.294634	0.758374	0.198097	-0.255923	0.057827	-0.821483	-0.116573	-0.625173	-0.123743	0.554887	-0.189893	1.15666	0.882567	1.02888
RP11-561N12.8	0.0525599	-0.0205002	-0.0320601	-0.24349	-0.11933	-0.42927	0.30222	1.0343	0.17264	-1.06209	-0.92491	-1.09042	0.00220966	-0.298171	0.295959	-0.58566	-0.50351	-0.756491	-0.158131	-0.22262	-0.371711	-0.932281	-1.47826	-0.958311
RP11-566E18.1	0.102734	-0.0056963	-0.0970364	0.286214	0.159663	0.0625839	-0.612136	-0.475936	-0.338206	-0.391486	-0.541246	-0.322136	-0.11845	0.14817	-0.0297203	0.17205	0.0941296	0.16594	-1.28559	-1.23762	-0.88319	-0.55044	-0.80108	-0.92981
RP11-56B16.6	-0.204083	0.214087	-0.0100031	0.426817	0.661067	-0.285183	-0.115603	0.371187	0.514887	-0.315503	-0.800623	-0.286943	0.0801897	-0.1849	0.10471	-0.47648	-0.61352	-0.78367	-1.06323	-0.97823	-0.45236	-1.28528	-1.30353	-1.16029
RP11-56O18.1	-0.0615234	0.00666666	0.0548568	-0.0276732	0.0193167	0.0277767	-0.282943	-0.0972934	-0.131693	-1.12505	-0.863593	-1.04184	-0.115593	0.204947	-0.0893536	0.279256	0.112176	0.427176	-0.355834	-0.233284	-0.280593	-0.650544	-0.785754	-0.923553
RP11-572C15.3	-0.122663	0.106357	0.0163064	0.809896	1.52169	1.05782	-0.225033	-0.183683	0.129666	0.539307	0.372457	0.326457	-0.0205665	-0.0529666	0.0735335	-0.222286	-0.0613065	0.213864	-1.44782	-1.03204	-0.922206	-0.349597	-0.518736	-0.271337
RP11-626G11.3	-0.30544	0.0698199	0.23562	0.90827	1.16575	0.81778	-0.26813	0.68216	0.40292	1.24063	1.26571	1.11066	-0.0366902	-0.0864601	0.12315	0.0391297	-0.14206	0.0563698	0.5071	0.3635	0.87476	1.42582	1.59258	1.64432
RP11-626H12.2	-0.0281568	0.124213	-0.0960569	1.19423	1.35231	1.10613	-0.727517	-0.272127	-0.569777	-0.806927	-0.823907	-1.01939	0.204756	-0.180154	-0.0246038	0.658406	0.641326	0.648006	-0.297614	-0.315514	0.153386	-0.896704	-1.12694	-0.410364
RP11-642D21.1	0.297557	0.0275469	-0.325103	-0.193003	0.251287	0.075067	0.0812669	0.622227	0.615597	-1.08835	-0.165663	-0.732403	0.0525866	-0.0399632	-0.0126233	-0.239153	-0.251513	-0.150983	-0.967124	-1.05033	-0.377953	-1.43579	-1.17438	-1.32566
RP11-650L12.2	-0.0704794	-0.0791698	0.149651	1.15741	0.514851	0.363541	-0.367539	-0.0494995	-0.0166197	-0.368309	-0.81759	-0.85477	0.011723	-0.097497	0.085773	1.1803	1.37651	1.52471	-0.366457	-0.165957	0.312783	-0.644227	-0.606177	-0.161097
RP11-65J21.3	0.113168	-0.092783	-0.0203829	0.0102272	-0.231362	-0.0342226	0.314688	0.204858	0.205037	1.28578	1.20442	1.26984	-0.0418491	-0.0560398	0.0978909	-0.881529	-0.624719	-0.924069	0.14136	0.109541	0.127561	0.80212	0.538481	0.726721
RP11-65L3.2	-0.13502	0.0273099	0.10771	0.14609	-0.0915799	0.1732	0.12814	0.41521	0.18979	-0.33591	-0.4749	-0.67458	0.28876	0.0496798	-0.33844	-0.20705	-0.36945	-0.26453	-0.8693	-0.79724	-0.75422	-1.34671	-1.28732	-1.41743
RP11-65L3.3	0.118453	-0.0598269	-0.0586267	0.106883	0.058773	-0.0846467	0.309983	0.303493	0.650643	-0.309967	-0.504997	-0.413467	0.0988231	-0.0937166	-0.00510693	0.0841632	-0.195107	0.149633	-0.677117	-0.790167	-1.05151	-1.19317	-1.09789	-1.13446
RP11-66H6.4	-0.1484	0.36209	-0.21369	0.46519	0.31959	-0.14439	-0.0448399	0.0174804	0.39177	-0.46976	-1.12116	-0.64952	0.0657568	-0.412633	0.346877	-0.835133	-0.229823	-1.06786	-1.0943	-0.882713	-0.949503	-2.05533	-1.69539	-1.30704
RP11-670E13.5	-0.0199966	-0.0403566	0.0603533	0.383214	0.344063	0.307563	-0.161996	0.127763	-0.0856767	1.23564	1.19316	1.23874	0.138536	-0.0783334	-0.0602036	-0.0622234	0.200606	-0.100904	0.188187	0.0732565	-0.0847135	0.725876	0.749607	0.797707
RP11-6L6.4	-0.115073	0.0659566	0.0491166	0.590747	0.559917	-0.0582333	0.0642567	0.296587	0.513747	-0.148863	-0.0862031	-0.388663	0.0167527	-0.128457	0.111703	-1.47401	-0.710787	-0.895057	-0.679817	-0.414767	-0.119887	-0.160907	-0.667717	-0.727377
RP11-70L8.5	-0.0700927	0.116767	-0.0466728	0.545867	0.371947	0.396607	-0.137463	-0.368123	0.120497	-0.558243	-0.248443	-0.293473	0.13628	-0.25167	0.11539	-0.23485	-0.15746	-0.11726	-1.06395	-0.94718	-0.32557	-1.29035	-1.13562	-0.95855
RP11-762H8.4	-0.240724	0.247547	-0.00682354	0.349826	0.884266	0.375096	-0.103804	-0.148483	-0.0558233	0.0785666	-0.301883	0.0803666	-0.0899034	0.147157	-0.0572534	2.36368	2.69829	2.8714	0.102907	-0.0303535	0.645196	-0.286243	-0.301444	-0.109533
RP11-775C24.4	0.0637167	-0.147813	0.0840967	0.219817	0.732707	0.360077	-0.113383	-0.0297234	0.308337	0.156187	0.188037	-0.0334432	-0.236557	0.104893	0.131663	1.03763	1.43455	0.754123	-0.158707	-0.0862367	-0.0295868	-0.107997	0.0169034	-0.0798967
RP11-78A19.4	0.295514	0.286134	-0.581646	1.834	1.83593	1.46825	-0.169346	0.129434	0.181364	0.907484	0.869944	0.743204	0.159606	-0.192194	0.0325866	0.0409365	0.363017	0.224017	-0.261054	-0.240704	-0.0279036	-0.0785832	-0.0373435	0.152566
RP11-803D5.4	-0.457877	0.586233	-0.128356	-0.235547	0.566443	-0.176547	-0.344067	-0.0116267	0.118383	-0.0777369	-0.731387	-0.371716	0.0706606	0.0498505	-0.12051	-0.3041	-0.39348	-0.62156	-0.965199	-0.91374	-2.27979	-1.50168	-0.79742	-1.42019
RP11-804M7.2	0.045927	-0.0883236	0.0423965	0.0937462	0.460927	-0.252323	-0.243063	-0.213513	-0.174603	-0.449584	-0.633353	-0.584483	-0.152597	-0.125487	0.278083	-0.420258	-0.323857	-0.357298	-0.830058	-0.930958	-0.521257	-0.838528	-1.19805	-1.08952
RP11-818F20.5	0.222756	-0.229943	0.00718641	0.156317	-0.574274	-0.0512333	-0.175613	0.000156403	-0.234714	0.424286	0.515827	0.594827	0.140603	-0.250507	0.109903	-0.0582871	-0.155217	0.135783	0.291093	0.376793	0.974773	0.840033	1.24744	1.02703
RP11-819M15.2	0.0620403	-0.13532	0.0732799	0.35152	0.48471	0.23361	-0.14568	0.10459	-0.0508399	-0.65859	-0.96393	-1.35218	-0.00156307	0.047617	-0.0460534	-0.196613	-0.00698328	-0.0627432	-0.368253	-0.317063	-0.343413	-0.781423	-1.54372	-0.908273
RP11-872J21.5	0.0513501	-0.0497098	-0.00163984	0.06779	-0.17056	-0.61008	-0.0861397	0.29615	0.27243	-0.29083	-0.81556	-0.90926	0.00537729	-0.0352631	0.0298872	-0.750343	-0.309123	0.0138969	-0.627983	-0.593913	0.187967	-0.990983	-1.74961	-1.18879
RP11-874J12.4	-0.2503	0.42876	-0.17846	0.51194	-0.0104203	-0.12404	-0.66002	-0.26171	-0.0890501	1.40187	0.79142	1.29062	-0.0294368	-0.136077	0.165513	0.0116131	-0.0051868	-0.342147	0.105563	0.815223	-0.227507	1.51031	1.12644	1.04406
RP11-876N24.5	0.16458	0.13846	-0.30304	0.19869	0.14893	-0.11301	-0.23422	-0.18169	-0.21981	-0.81305	-0.94475	-0.95087	0.00440359	0.00166368	-0.00606632	0.015914	0.150164	0.101694	-0.156366	-0.240216	-0.334086	-0.733786	-1.20112	-1.08281
RP11-88H10.2	0.0175431	0.0107632	-0.028307	0.150343	-0.134917	0.0365231	-0.0108969	-0.0991168	0.180133	0.197683	-0.285287	-0.292477	-0.0865066	-0.0558765	0.142383	0.711773	1.12198	1.31912	0.345853	-0.00827646	-0.365057	-0.0585165	0.418923	0.228633
RP11-932O9.10	-0.146843	0.136477	0.0103669	-0.176043	0.109057	-0.0355134	0.0333266	1.00021	0.416857	-0.967973	-0.484443	-0.820003	0.210746	0.172896	-0.383644	-0.597894	-0.485894	-0.571994	-1.22817	-0.982344	-0.492064	-1.3348	-1.13211	-0.778394
RP13-476E20.1	-0.11426	0.32584	-0.21158	0.220571	-0.0849996	-0.17813	-0.0847197	0.37235	0.0809803	1.44108	1.30501	1.21873	0.125393	-0.0916066	-0.0337868	-0.802617	-0.656187	-0.597037	-0.106117	0.0432835	-0.0106869	0.827603	0.803063	1.08893
RP3-331H24.6	-0.0370932	0.0232668	0.0138268	-0.286893	-0.00664282	-0.499893	-0.033833	0.502757	0.338667	-0.255203	-0.617843	-0.643223	-0.0619469	-0.106927	0.168873	-0.889837	-0.686077	-0.841127	-0.444997	-0.278597	-0.0496473	-0.851527	-1.21682	-1.03377
RP3-347M6.1	-0.027607	-0.0751767	0.102783	-0.000286579	0.494473	-0.0800166	-0.0923967	-0.0783467	0.242243	-0.466887	-0.417847	-0.152147	-0.0789099	0.09794	-0.0190301	-0.34227	-0.50334	-0.0950899	-0.65608	-0.31507	-0.79476	-1.7705	-0.72003	-0.69186
RP3-452M16.1	-0.171873	0.201167	-0.0292931	0.00530672	0.636677	0.0519867	-0.234543	0.214617	0.105107	-0.289473	-0.862183	-0.656653	-0.0180902	0.0148897	0.00319958	-0.35013	-0.26293	-0.10971	-0.75562	-0.40857	-0.65916	-1.45112	-1.27355	-1.05221
RP3-511B24.5	-0.0488267	0.0881233	-0.0392966	-0.453667	-0.526047	-0.679497	-0.0396166	-0.148197	-0.230807	-0.260767	-0.813327	-0.612437	-0.0903931	-0.025363	0.115757	-0.983853	-0.976023	-1.18038	-0.582413	-0.974203	-0.833533	-0.585483	-0.986763	-0.640333
RP4-555D20.2	0.167677	-0.0609932	-0.106683	1.34519	1.07939	1.08908	-0.311283	-0.102823	-0.456953	-0.316063	-0.585053	-0.221413	0.105984	-0.00336647	-0.102616	0.950474	0.874784	0.915764	-0.486696	-0.198426	-0.0392861	-0.323476	-0.700646	-0.437726
RP4-607J23.2	-0.017993	0.0521069	-0.0341129	-0.243063	-0.288523	-0.218803	-0.0101728	0.330287	-0.0467329	1.15961	0.892367	1.16779	0.0207028	-0.0941472	0.0734429	-0.595537	-0.108787	-0.802977	-0.206197	0.637113	-0.566007	0.902203	0.805803	0.568563
RP4-694A7.2	-0.0535636	0.189096	-0.135534	-0.885974	-0.723044	-0.873294	-0.767144	-0.389853	-0.749794	-1.07422	-1.18384	-1.31459	0.0220432	-0.0101166	-0.0119267	-0.269737	-0.458406	-0.573527	-0.0627666	-0.187447	-0.190557	-0.132307	-0.202806	-0.329896
RP4-816N1.7	-0.0473728	-0.0432425	0.0906172	0.156617	0.257527	0.174977	-0.219222	-0.0843124	-0.189793	-0.705732	-0.677602	-0.631223	-0.0192666	-0.104057	0.123323	1.18427	1.13577	1.24473	0.590784	0.551883	0.658003	0.220724	0.138433	0.212783
RP5-894A10.6	-0.0419564	-0.0340366	0.0759935	-0.440016	-0.492496	-0.449037	0.166843	0.618814	0.385084	0.333263	-0.240276	-0.0857663	-0.0474095	0.0314603	0.0159502	-1.2922	-1.13011	-0.94352	-0.40242	-0.16736	0.22892	-0.223219	-0.17113	-0.310689
RP6-99M1.3	0.010994	0.0606341	-0.0716262	1.04415	0.933374	0.368794	-0.583426	-0.135296	-0.247486	-0.272436	-1.08326	-0.692966	0.085433	-0.0929971	0.00756311	-0.620487	-0.303607	-0.443777	-1.09723	-1.318	-0.684317	-1.75312	-1.69093	-1.7775
RPL36AP33	0.0391598	-0.04493	0.00576973	0.13335	0.60217	0.13915	0.37142	0.25348	0.41503	-0.10028	-0.33539	-0.73907	-0.0466833	0.0497665	-0.00308323	-0.625803	-0.510463	-0.732293	-0.719823	-0.897733	-0.516273	-0.968213	-1.41586	-0.985053
RPL5P13	0.0550737	-0.000136375	-0.0549364	0.741964	0.115254	0.115134	0.152904	0.489974	0.438134	0.117894	-0.212616	-0.174616	0.056983	-0.0999966	0.0430131	-0.741837	-0.709267	-1.10031	-1.13074	-0.825957	-0.599697	-0.952047	-1.02547	-1.05174
RPPH1	-0.19867	0.31279	-0.11412	-0.0485797	0.21665	-0.20023	-0.44511	-0.0659699	-0.12961	-0.00639009	0.40496	0.43117	0.330007	-0.364684	0.0346766	1.00627	1.1993	1.14713	0.146327	-0.0498233	0.405587	0.276776	0.488316	0.760167
RPS16P5	-0.0513101	0.0532999	-0.00198984	0.70072	-0.0871201	0.13071	-0.21477	0.24527	0.21414	-0.55773	-0.0550199	-0.0431199	0.266247	-0.079443	-0.186803	0.380137	0.180707	0.395627	-0.872483	-1.03708	-0.699513	-1.54999	-1.67282	-1.02967
RRAD	-0.0517931	0.0565872	-0.00479317	0.580187	0.500727	0.821537	0.127697	-0.187573	-0.255273	0.0047369	0.402897	0.427117	0.24017	-0.0597701	-0.1804	1.01879	1.01763	1.27952	0.13744	0.28094	0.6962	0.32528	0.49745	0.64068
RRH	0.0450201	0.06531	-0.11033	0.36293	0.4899	0.15065	-0.42513	0.13664	0.21956	-0.0913997	0.0172901	0.39839	0.230327	-0.0729833	-0.157343	1.21389	0.991937	1.54938	0.00707674	-0.123443	0.558167	-0.179043	0.0463367	-0.223983
RRM1	0.0918665	-0.0566339	-0.0352335	0.331766	0.177466	0.145467	-0.00303364	-0.034934	-0.0115337	-0.879133	-1.09603	-1.05243	-0.0593328	0.0498667	0.00946712	0.000466347	-0.0814333	-0.0455332	-0.384633	-0.421933	-0.212033	-0.744033	-0.813633	-0.875234
RRM2	0.0239668	-0.0107336	-0.0132332	0.608167	0.508166	0.341467	-0.032033	-0.0420332	-0.0321331	-1.74575	-1.8054	-1.95806	3.33786e-05	-0.0199661	0.0199337	0.305934	0.300534	0.333134	-0.285767	-0.222966	-0.0211658	-1.30016	-1.61524	-1.57806
RUNX2	0.372357	0.0123367	-0.384693	-0.0802832	-0.264833	-0.592483	0.393147	0.556567	0.435677	1.06577	1.07733	0.771227	0.106494	-0.0600157	-0.0464764	-1.13809	-1.00966	-1.42088	-0.335666	-0.276036	0.110854	0.275114	0.155134	0.213254
RUNX3	0.0768371	-0.0431933	-0.0336432	0.919837	0.810387	0.657837	-0.0328732	-0.212393	0.00520706	0.152257	0.328057	0.309937	0.152816	-0.183194	0.0303764	2.04389	1.99445	1.86218	0.222857	0.0263166	0.388967	0.789557	0.751287	1.00905
SAT2	0.0361867	0.154417	-0.190603	0.0757165	-0.329663	-0.689953	0.100777	0.267636	0.181837	0.621767	0.590557	0.801766	0.0925803	-0.12748	0.0349007	-0.123139	0.0879407	-0.16868	0.68137	0.411251	0.593581	1.09034	1.18685	1.06492
SDC4	0.00734901	-0.0608006	0.0534496	1.34005	1.25245	1.22165	-0.228401	-0.030591	-0.0712605	0.39755	0.245449	0.222149	0.0226669	-0.0388336	0.0161667	0.627867	0.603666	0.653867	-0.248934	-0.254944	0.0573664	0.0250664	-0.192634	-0.0710335
SEMA3A	0.0487671	0.0914168	-0.140183	0.879537	0.633047	0.411097	-0.197443	0.311057	0.218277	0.518057	0.415037	0.212097	0.105563	-0.110647	0.00508356	-1.21913	-1.07515	-1.28213	-0.969757	-0.673986	-0.162056	-0.272897	-0.575507	-0.606177
SEMA3E	0.0169096	-0.00213003	-0.01478	-0.38381	-0.57465	-0.80453	0.61444	0.7614	0.641099	-0.0822501	-0.59783	-0.61746	-0.0337667	-0.014267	0.0480328	-1.24291	-1.13661	-1.21214	-0.0769968	0.0725336	0.207033	-0.411587	-0.748767	-0.589396
SEPT4	-0.0555768	0.0767236	-0.0211468	0.201103	-0.108547	0.0829034	0.242484	0.250103	0.0438933	0.863923	0.913673	0.933733	-0.0251737	0.0400562	-0.0148835	-0.287894	-0.219024	-0.214664	0.115216	0.129516	0.550896	1.37793	1.42692	1.58815
SERPINB1	-0.164557	0.124832	0.0397224	0.0881824	0.235612	-0.167957	0.0662727	0.545202	0.237682	1.00678	0.775883	0.889822	-0.0136957	-0.0280466	0.0417442	-1.0884	-1.16572	-1.16356	-0.118056	-0.0763264	0.277354	1.04724	0.837944	1.02204
SERPINB7	0.0474005	0.0316305	-0.0790296	0.400651	0.28153	0.152451	-0.17815	-0.00916958	0.0858707	-1.41693	-1.60112	-1.11356	0.0162764	-0.0377636	0.0214863	-0.0351839	0.00954628	0.0201559	-0.936614	-0.564123	-0.242104	-1.45109	-1.45887	-1.36062
SERPINB8	-0.0751462	-0.0240064	0.0991535	1.5496	1.51572	1.23373	-0.673236	-0.116296	-0.275167	0.163074	-0.0470662	-0.0259862	0.209756	-0.155854	-0.0539036	0.909866	0.632156	0.749246	-0.907534	-0.788914	-0.285734	-0.152764	-0.277264	-0.120144
SERPINE1	0.0123329	-0.0534668	0.0411329	0.827233	0.743233	0.766633	-0.0763664	0.0846329	-0.0658665	-0.354767	-0.368466	-0.331767	0.0636568	-0.00909328	-0.0545635	1.07642	1.06612	0.978717	-0.542974	-0.349613	-0.222913	-0.867053	-0.884334	-0.896673
SERPINH1	0.159934	-0.0232658	-0.136665	0.676134	0.489835	0.531434	-0.333066	-0.249566	-0.225865	-0.145765	0.0378342	0.00723457	0.1864	-0.1299	-0.0565004	1.5963	1.6285	1.4602	0.2412	0.1056	0.4243	0.2075	0.1551	0.2302
SERPINH1P1	0.130874	-0.0172968	-0.113577	0.515754	0.751823	0.495873	-0.350256	-0.0761967	-0.101377	0.154634	-0.060276	0.080224	0.142797	-0.0612631	-0.0815325	1.27068	0.993727	1.20784	-0.134593	0.0797167	0.145617	-0.135853	-0.124163	0.123047
SERTAD1	-0.0235729	0.0247569	-0.00118303	0.764427	0.726417	0.851307	-0.278253	0.106857	-0.306883	0.141547	0.172037	0.0321069	0.0585966	-0.0706134	0.0120168	1.76434	1.76444	1.63685	-0.505483	-0.373593	-0.078733	-0.469433	0.112417	0.393737
SESN2	-0.0361266	0.209733	-0.173606	0.235933	0.140964	-0.0427365	0.195583	0.274643	0.258893	1.19199	1.18493	0.985254	0.107226	-0.0636435	-0.0435834	1.04378	1.10505	1.05098	0.459656	0.184336	0.573666	1.46651	1.49189	1.53529
SESN3	-0.262823	0.0655668	0.197257	0.189557	-0.00194311	-0.105103	-0.558093	0.385797	0.843917	0.732927	-0.0297933	-0.544073	0.189313	0.0596435	-0.248957	1.15025	1.14643	1.41974	-0.448057	-0.108837	-0.0303266	0.0676033	-0.536027	-0.0625167
SFN	0.0291004	-0.0403004	0.0112	0.5082	0.3318	0.5418	-0.3221	-0.2248	-0.2378	-1.63812	-1.43216	-1.50573	0.0575666	-0.0245333	-0.0330334	0.450767	0.451266	0.445267	0.00236702	-0.173233	0.0337667	-0.972034	-1.03793	-0.753333
SFTA1P	-0.00928974	0.0961008	-0.0868092	-0.62816	-0.711869	-0.63814	-0.405449	0.0635405	-0.0294495	0.1703	0.228661	0.192281	0.10487	-0.05584	-0.0490298	-0.37567	-0.39724	-0.30757	0.37453	0.44998	0.60095	1.16816	1.11552	1.05414
SGK1	-0.14823	0.0759201	0.07231	1.47394	1.65369	1.1753	-0.4565	-0.4253	-0.11064	-0.80288	-1.01837	-0.56051	0.0951695	-0.17879	0.0836196	1.25966	1.16033	1.18311	-1.25258	-1.12563	-0.53877	-1.54189	-1.61132	-1.31988
SGMS2	-0.0123701	0.0606594	-0.0482903	1.35639	1.19872	0.992339	-0.0759206	-0.0796103	-0.0429201	-0.366011	-0.61547	-0.55618	-0.00378323	-0.0994034	0.103187	1.01964	0.862767	1.08634	-0.552453	-0.323513	0.0960364	-0.634973	-0.942933	-0.754243
SGOL2	-0.38347	0.30431	0.0791602	-0.15163	0.0778399	-0.55777	-1.13647	-0.49633	-0.55043	-1.34345	-1.82537	-1.57141	-0.10037	-0.0215302	0.1219	-0.70162	-0.54795	-0.43077	-1.15863	-0.78935	-0.78073	-0.98312	-2.01701	-1.27953
SHCBP1	0.0958996	-0.1065	0.0106001	0.0888996	-0.1146	-0.0757999	-0.1991	-0.0460997	-0.0537004	-1.59282	-1.90118	-1.77175	0.0336323	0.0360327	-0.0696678	-0.0196676	-0.00646782	-0.159568	-0.414067	-0.452968	-0.295868	-1.26567	-1.3627	-1.44595
SHMT2	-0.0182333	-0.00763321	0.0258665	-0.0618334	-0.455434	-0.273434	0.168066	0.134867	0.0499668	0.538866	0.602567	0.620167	0.0806665	-0.0395336	-0.0411339	0.271067	0.273566	0.169367	0.806666	0.612566	0.811366	1.42657	1.33527	1.36207
SHROOM3	0.0773535	-0.0271463	-0.0502062	-0.305926	-0.522196	-0.558556	-0.200776	-0.237236	-0.276806	-0.0551863	0.0490837	-0.243526	0.201277	-0.118914	-0.0823631	-0.957724	-1.14205	-1.21869	-0.015583	-0.293533	0.280147	0.250196	-0.0293732	0.248036
SIM1	-0.015214	0.00153637	0.0136766	-0.696914	-0.904094	-0.869004	0.120707	0.338696	0.208177	-0.409353	-0.244634	-0.269223	0.0318069	-0.00756359	-0.0242434	-1.22979	-1.19717	-1.3115	0.191246	0.147086	0.380446	-0.00700378	-0.256393	-0.380013
SIN3A	0.159057	-0.126353	-0.0327034	-0.108503	-0.456883	-0.481753	0.159766	0.348967	0.176486	-0.296063	-0.313264	-0.315623	0.196007	-0.162123	-0.0338831	-1.07067	-1.02441	-1.04515	0.0139475	0.0780468	0.407607	-0.125692	-0.393943	-0.298122
SKP2	0.0918131	-0.0812969	-0.0105171	0.630803	0.590103	0.361593	-0.185266	0.171173	0.0998335	-0.586447	-1.0101	-0.983167	0.0491543	-0.0277863	-0.0213661	-0.579746	-0.612416	-0.689346	-0.349526	-0.324446	-0.0288162	-0.898466	-1.38627	-1.28124
SLC12A2	0.0450201	-0.00411987	-0.0409002	1.20172	1.10347	0.87173	-0.58197	-0.18795	-0.16023	-0.34692	-0.33773	-0.0795002	0.0938668	0.0744061	-0.168273	0.567676	0.542527	0.604256	-0.483824	-0.462264	-0.0527334	-0.227484	-0.429794	-0.385434
SLC12A8	-0.0257339	0.0306168	-0.00488377	0.603416	0.502477	0.485617	0.564766	0.762766	0.927946	1.68233	1.73013	1.78688	0.053813	-0.00571728	-0.0480967	-0.622357	-0.527567	-0.567757	0.0497627	0.109153	0.338902	0.925503	1.00341	0.951033
SLC16A1	-0.209333	0.0890064	0.120327	-0.0463734	0.217397	-0.177433	0.00167656	0.358147	0.0795565	2.15061	2.02035	2.28508	0.200656	-0.229523	0.0288668	0.290906	0.0719767	0.235297	0.184997	0.311656	0.828166	1.9245	1.70698	2.09195
SLC16A1-AS1	-0.066227	0.147993	-0.0817666	-0.0315866	-0.0285668	-0.304677	0.253013	0.890713	0.481323	1.47573	1.05098	1.40037	-0.202513	-0.108503	0.311017	-0.422293	-0.459173	-0.776753	-0.125834	-0.320774	0.159717	0.735507	0.848456	0.329407
SLC19A2	0.199493	-0.0755572	-0.123937	1.04856	0.902083	0.563413	-0.204787	0.457153	0.470923	0.157513	-0.354547	-0.293167	-0.0127401	0.0699401	-0.0572	1.12432	1.15606	0.92319	-0.25042	0.21498	0.48801	-0.30316	-0.31631	-0.1191
SLC1A3	0.24333	-0.16737	-0.0759597	0.49278	0.35131	0.27974	-0.16178	-0.0704598	-0.13844	0.00142002	-0.1128	-0.11422	0.0474963	-0.187093	0.139596	1.5766	1.65062	1.56508	-0.123593	0.0831466	0.349446	0.390586	0.138977	0.322347
SLC1A4	0.0600629	0.0591531	-0.119217	0.583973	0.452913	0.0972729	-0.0817871	0.384313	0.293303	1.08565	0.719383	0.918003	-0.0664501	0.0981002	-0.0316501	0.36426	0.28203	0.30729	0.66097	0.55008	1.02476	1.69324	1.52125	2.02999
SLC22A15	0.0838938	-0.0420465	-0.0418463	0.297323	-0.0829763	-0.0173464	0.127113	0.315904	0.170794	1.09584	1.10424	1.03729	0.208637	0.031117	-0.239753	-0.0730534	-0.0212731	-0.371663	0.0294266	0.353287	0.452887	1.31928	1.1298	1.05892
SLC25A21-AS1	0.0956135	-0.0967264	0.00111341	-0.358176	0.0291438	-0.541876	0.00364351	0.286563	-0.127417	0.624614	-0.0290165	0.394934	0.00551319	0.0124135	-0.0179267	0.00969362	0.194743	0.346643	0.234793	0.377654	0.898034	1.28642	1.15305	0.645373
SLC2A10	-0.0975733	0.0217266	0.0758467	0.138977	0.0899267	-0.270453	-0.0171833	0.153976	0.100576	0.918957	0.726757	0.665246	-0.391513	0.211517	0.179996	-0.229753	0.00358677	-0.256353	0.111347	-0.0027833	0.396297	1.18273	0.900237	0.942477
SLC2A14	0.112584	-0.114016	0.00143433	0.0863237	-0.141706	-0.188126	0.288174	0.375654	0.448234	0.785374	0.870674	0.856374	0.0418739	-0.100476	0.0586033	-0.369126	-0.313227	-0.256936	0.292813	0.465203	0.768173	1.1769	1.01824	1.1135
SLC2A3	0.0998392	0.00766945	-0.107511	0.0700693	-0.0505009	-0.144811	0.313359	0.46452	0.460969	0.871769	0.894069	0.917369	0.0738964	-0.0113029	-0.0625935	0.0338669	-0.293193	-0.032403	0.553197	0.728287	0.842357	1.52501	1.25886	1.44047
SLC30A1	0.0582166	-0.0638137	0.00559664	2.50211	2.28098	2.24797	0.329556	0.385587	0.240097	0.898456	0.852466	0.882516	0.0697904	-0.0339994	-0.0357895	1.68851	1.67292	1.67622	0.2366	0.188241	0.385391	1.20384	0.81825	0.806771
SLC35D1	-0.14712	0.0197601	0.12736	1.24689	1.16063	0.97437	-0.18554	0.2999	0.41437	0.50652	0.23633	0.28279	-0.0736098	0.0819502	-0.00833988	0.38825	0.42407	0.49385	-0.51259	-0.40693	0.06633	-0.0135098	-0.40118	-0.17656
SLC35E2	0.108127	0.0503368	-0.158463	-0.422543	-0.753333	-0.622303	0.366967	0.449677	0.475167	1.09199	1.02137	1.09099	-0.0308237	0.030427	0.000396729	-0.746743	-0.722143	-0.944473	0.277737	0.116426	0.542027	1.01441	0.800346	0.886587
SLC35E2B	0.13076	0.03901	-0.16977	-0.39921	-0.64916	-0.68334	0.49533	0.552609	0.56366	1.18278	1.14165	1.24014	-0.0282831	0.0423164	-0.0140333	-0.879733	-0.826493	-1.00581	0.261477	0.115627	0.502787	1.08965	0.851117	0.870407
SLC38A2	-0.0452003	-0.0122004	0.0573997	0.0476999	0.332899	-0.2137	0.349899	0.481299	0.5617	1.0941	0.9655	1.1189	-0.0563002	0.0306997	0.0256004	-0.0848999	0.0762005	0.0855999	-0.2549	0.0141001	0.1049	0.5231	0.2227	0.5521
SLC39A10	0.0341778	0.118893	-0.153071	-0.418912	-0.222162	-0.709862	-0.421922	-0.179317	-0.0329065	-0.958697	-1.33389	-1.13282	-0.0990801	-0.00784016	0.10692	-1.37888	-1.43804	-1.03377	-0.676065	-0.570205	-0.204616	-0.875185	-1.075	-0.915695
SLC3A2	0.0504332	0.0149336	-0.0653667	0.966133	0.935433	0.954233	0.288033	0.356633	0.356934	1.10703	1.27413	1.24553	0.116333	-0.0933666	-0.0229673	1.37713	1.30453	1.22173	0.527533	0.335533	0.556433	1.28663	1.30813	1.45393
SLC41A2	-0.232337	0.269013	-0.0366764	1.17012	1.33913	0.900673	-0.0274167	0.476274	0.00787354	0.372354	0.372623	0.757993	-0.0385032	-0.108693	0.147197	0.0997372	0.361187	0.311377	-1.28995	-0.589763	-0.0484929	0.023067	-0.480843	0.026567
SLC43A1	0.048727	0.0800867	-0.128813	-0.086123	-0.460783	-0.366893	0.0152669	0.226097	0.256407	0.645657	0.766817	0.797757	0.317073	-0.199967	-0.117107	0.211313	0.224793	0.133703	0.786093	0.894463	1.2673	1.65866	1.62712	1.73267
SLC6A9	0.0896969	-0.125083	0.035387	-0.171483	-0.184183	-0.108723	-0.138273	0.188697	0.0540867	1.30121	1.2228	1.2304	-0.0186529	0.041997	-0.0233431	-0.0958428	0.111987	0.191827	0.439437	0.287687	0.497647	1.43926	1.40875	1.5071
SLC7A11	0.0767632	-0.0412569	-0.0355072	0.0631933	-0.210657	-0.202177	0.704003	0.537103	0.496503	1.3142	1.2268	1.2258	-0.0235138	0.0422068	-0.0186939	0.946616	0.915816	0.822717	0.849216	0.914816	0.966216	1.96632	1.69342	1.62952
SLC7A5	0.0903931	-0.0226669	-0.0677271	1.01893	0.885533	0.889934	0.211343	0.427934	0.432933	0.835433	0.899933	0.980033	0.102811	-0.10755	0.00474072	1.36027	1.35707	1.30447	0.729071	0.751181	1.03017	1.71547	1.57517	1.74617
SLC7A5P2	0.0792341	-0.0346661	-0.0445662	0.572534	0.386534	0.555734	0.0916338	0.221734	0.287233	0.510334	0.481733	0.575634	0.0621672	-0.029933	-0.0322332	0.726267	0.691167	0.598167	0.578167	0.396967	0.669567	1.08797	1.03387	0.893067
SLC9A2	0.10235	0.26161	-0.36396	1.86462	1.98879	1.42263	-0.37278	0.34449	0.0830898	0.87534	0.46677	0.67855	0.218707	-0.127493	-0.0912132	1.3453	1.31683	1.48646	-0.465094	0.0389967	0.134236	0.659437	0.326636	0.424787
SLC9A7P1	-0.17303	-0.0146303	0.18766	-0.0313802	0.24132	0.0534997	0.0406098	0.44609	0.34931	0.47592	0.82381	0.66337	0.135477	-0.107823	-0.0276532	-1.04602	-1.11813	-0.907393	-0.0477433	-0.124973	0.328026	0.396527	0.313507	0.430947
SLF1	0.0612569	0.135607	-0.196863	0.596487	0.802087	0.417047	0.0668769	0.0737271	0.333087	-0.846993	-0.859303	-0.930533	-0.142847	-0.124497	0.267343	-0.0189166	0.264623	0.067153	-0.632697	-0.106307	0.319373	-0.921857	-1.22884	-1.00598
SLFN5	-0.0325136	0.0520267	-0.0195131	-0.569774	-0.699043	-0.872354	0.313176	0.422216	0.390337	1.50435	1.40615	1.21095	0.0606594	-0.0218801	-0.0387802	-0.18224	-0.18373	-0.38329	0.453659	0.633109	0.935869	1.95868	1.83138	1.82878
SLPI	-0.115187	0.0940132	0.0211735	1.18009	1.20141	1.03023	-0.0631466	0.483063	0.397763	1.47846	1.6561	1.31359	0.00552654	-0.00905323	0.00352669	0.450807	0.352207	0.325857	-0.00434303	-0.444473	0.286177	1.97184	1.93874	2.13934
SMAD3	0.0875969	0.0505867	-0.138184	0.193157	-0.0195131	0.064517	0.133377	0.262127	0.304867	0.881237	0.858877	0.965647	0.157117	-0.160733	0.00361633	-1.5966	-1.61261	-1.56208	-0.196953	-0.00588322	0.0207167	0.272817	0.282017	0.237717
SMC2	0.0684671	-0.0297232	-0.038743	0.323187	0.195917	-0.154903	-0.297773	-0.105733	-0.318653	-1.19116	-1.36042	-1.21148	0.128917	-0.0979533	-0.0309634	-0.0583234	-0.0582633	0.0856366	-0.643523	-0.528264	-0.111293	-0.884353	-1.37486	-1.27947
SMOX	0.0519667	-0.122704	0.0707364	0.208817	0.00121641	0.304926	-0.0837836	-0.137563	0.0798664	0.351306	0.468626	0.274796	-0.0457869	0.114423	-0.0686369	0.633443	0.619553	0.528053	0.298403	0.132453	0.404383	1.01584	1.1222	1.02899
SNAI2	0.0034132	-0.039237	0.0358229	1.90065	1.74745	1.82595	-0.347617	-0.0851364	-0.201807	1.08805	0.768064	0.649893	0.134871	-0.0710001	-0.0638695	1.05356	1.16976	1.11416	-0.529099	-0.24726	0.0827904	0.63198	0.26174	0.36393
SNORA11	0.572773	-0.405667	-0.167107	0.315453	0.263563	0.138163	0.865343	1.43249	1.16289	0.0793533	0.345513	0.442923	0.0881472	-0.163653	0.0755072	1.67954	1.44214	1.59984	-0.0667934	-0.0761528	0.189867	0.994857	1.83439	0.817767
SNORA14B	0.15982	0.0436497	-0.20347	0.184619	0.12063	0.0553198	-0.2231	0.18953	0.18624	-0.00404024	-0.06567	0.0271897	0.141193	-0.025527	-0.115666	0.277113	0.434653	0.123174	-1.45964	-0.980106	-1.09417	-0.931726	-0.206616	-1.02765
SNORA17	0.0957437	-0.0528564	-0.0428863	0.242004	0.0686336	0.0807238	-0.0525961	0.329034	-0.0684962	0.00989389	-0.0165663	-0.199036	0.306313	-0.670587	0.364273	0.731543	-0.693527	-0.448637	-1.2709	-1.33026	-1.492	-1.58091	-1.12617	-1.16338
SNORA17A	0.00566006	-0.05797	0.05231	-0.22039	-0.37667	-0.48297	0.0320396	-0.00424004	-0.175591	1.15689	1.00448	1.00071	0.0176411	-0.0219593	0.00432014	0.437551	0.417971	0.276151	0.556371	0.39074	0.631281	1.39908	1.24524	1.43528
SNORA31	0.218047	0.0106063	-0.228653	-0.407423	-0.405183	-0.216233	-0.455173	-0.365374	-0.469704	-1.02732	-1.04732	-1.01875	0.326324	-0.362857	0.0365334	0.606743	0.729904	0.302343	0.104064	-0.0714364	-0.515557	-0.437927	-0.509826	-0.363106
SNORA38B	0.352174	-0.173966	-0.178206	-0.244496	-0.459476	-0.553886	0.312114	1.02741	0.891434	-0.700867	-0.622056	-0.311477	0.245667	-0.174233	-0.071434	0.798766	0.761867	0.753066	-2.62522	-2.49812	-2.38665	-2.5885	-1.59889	-2.69004
SNORA40	0.0447931	-0.111997	0.067203	-0.440017	0.0518231	-0.728257	-0.404757	-0.327737	-0.137017	-0.042347	-0.777267	-0.157237	0.0577664	-0.0815434	0.0237765	-0.194793	-0.453824	-0.000703335	-1.16431	-1.08921	-0.967924	-0.504483	-0.841854	-0.355043
SNORA47	-0.0817003	0.12743	-0.0457306	0.35181	0.239309	0.202419	-0.149281	0.0833893	0.12466	0.68336	0.7491	0.79492	0.211773	-0.111417	-0.100357	0.647743	0.697104	0.624273	0.650164	0.512524	0.784014	0.940523	0.903463	1.35454
SNORA65	-0.0667133	0.175737	-0.109023	-0.287943	-0.441223	-0.391793	-1.24815	-0.929053	-0.986633	-0.202923	0.061347	-0.00932312	0.204937	-0.146812	-0.0581226	0.211227	0.183787	0.095397	-0.276493	-0.424023	-0.110183	-0.094883	-0.109173	0.164627
SNORA71A	0.142613	-0.084466	-0.0581465	0.862594	0.557433	0.596463	0.0519838	-0.223506	-0.102576	0.989393	1.07959	0.710773	0.131571	-0.15344	0.0218706	1.04992	0.930921	0.682421	0.129531	-0.0141392	0.430961	1.0789	1.06647	1.013
SNORA75	0.0626302	0.0168705	-0.0794997	0.469591	0.73222	0.502491	-0.8266	-0.48599	-0.48457	-0.20528	-0.121799	-0.185699	-0.174344	0.0188761	0.155466	1.20217	1.3935	1.18601	-0.528944	-0.690934	-0.403394	-0.628334	-0.313914	-0.314794
SNORA81	0.123563	0.133113	-0.256677	0.387283	0.430773	0.083353	0.146003	-0.106137	0.0325732	-0.835027	-0.231117	-0.214797	-0.0953836	-0.0625334	0.157917	1.16735	1.03305	0.847106	-0.283544	-0.254633	-0.121964	-0.505923	-0.782194	-0.795243
SNORD115-1	-0.00730991	0.22019	-0.21288	0.62393	0.8095	0.58182	-0.0212402	0.01791	0.51039	0.87986	1.03462	1.17419	-0.00522375	-0.0492535	0.0544763	0.657166	0.665206	-0.00534391	-0.00488377	0.155576	0.302346	0.798976	1.09098	1.17176
SNORD115-10	-0.112653	0.250117	-0.137463	0.913837	1.06799	0.765627	0.0442371	0.498837	0.462507	1.21691	1.4054	1.59419	-0.0253401	-0.06106	0.0864	0.51889	0.68153	0.68309	0.07125	0.18372	0.20572	0.71835	1.22492	1.34112
SNORD115-11	0.0884829	0.0732932	-0.161777	0.664543	1.03696	0.630823	-0.138907	0.408633	0.425823	1.344	1.43124	1.51733	0.075037	-0.0770435	0.00200653	0.643967	0.605206	0.710156	0.0173864	0.167996	0.330207	0.744697	1.17211	1.29561
SNORD115-12	0.145427	0.125267	-0.270693	0.879437	1.10747	0.751807	-0.167373	0.399967	0.455057	1.29332	1.47101	1.57317	0.0372038	-0.0839863	0.0467834	0.595344	0.616544	0.715644	-0.000966072	0.179093	0.309114	0.674543	1.12724	1.30354
SNORD115-14	0.0554466	0.185196	-0.240644	0.708856	0.912886	0.602827	0.0188165	0.226956	0.274927	1.00958	1.34652	1.44492	0.0867338	-0.0761166	-0.0106163	0.599863	0.634604	0.711023	-0.100717	0.153613	0.0200634	0.785813	1.23773	1.31833
SNORD115-15	-0.171906	0.368544	-0.196636	0.741094	0.806963	0.649394	-0.234187	0.146364	0.319724	1.02804	1.22424	1.40767	0.0560999	-0.0862207	0.0301199	0.290669	0.58151	0.518439	-0.19061	-0.11854	0.19453	0.62455	1.0896	1.14784
SNORD115-16	0.0503831	-0.0199871	-0.0303969	0.596813	0.825523	0.597953	0.010963	0.033133	0.484463	0.866033	1.06148	1.24426	0.0176835	-0.0519762	0.0342937	0.660264	0.627424	0.0745134	-0.0391164	0.106164	0.229104	0.782624	1.1607	1.26137
SNORD115-17	0.0100935	0.216984	-0.227077	0.755934	0.910673	0.280943	-0.399707	0.397993	0.156743	1.15956	1.2594	0.808383	0.293096	-0.0928335	-0.200264	0.463216	0.211976	0.615246	-0.301383	-0.0345435	0.138056	0.421036	0.916636	1.2081
SNORD115-18	0.0100935	0.216984	-0.227077	0.755934	0.910673	0.280943	-0.399707	0.397993	0.156743	1.15956	1.2594	0.808383	0.293096	-0.0928335	-0.200264	0.463216	0.211976	0.615246	-0.301383	-0.0345435	0.138056	0.421036	0.916636	1.2081
SNORD115-19	0.0100935	0.216984	-0.227077	0.755934	0.910673	0.280943	-0.399707	0.397993	0.156743	1.15956	1.2594	0.808383	0.293096	-0.0928335	-0.200264	0.463216	0.211976	0.615246	-0.301383	-0.0345435	0.138056	0.421036	0.916636	1.2081
SNORD115-2	-0.0232863	0.0710936	-0.0478063	0.566624	0.886024	0.482374	-0.336146	0.328174	0.276884	1.34002	1.2866	1.39579	0.0411501	-0.0682497	0.0271001	0.69597	0.76313	0.74491	-0.241	0.09027	0.33519	0.57234	1.11975	1.31184
SNORD115-22	0.129174	0.0435038	-0.172676	0.725394	1.01386	0.584414	-0.355216	0.467474	0.362404	1.32652	1.41765	1.55301	0.0504436	-0.0589962	0.0085535	0.632323	0.556084	0.660503	0.0102835	0.187234	0.326023	0.737763	1.18192	1.28462
SNORD115-25	-0.0586834	0.115547	-0.0568633	0.323077	0.978437	0.363217	0.0535769	0.391016	0.276767	0.989297	0.987687	1.25855	-0.0576329	0.0421772	0.0154572	0.382467	0.542957	0.680547	-0.00536299	0.0663972	0.450197	0.303547	0.601077	1.48741
SNORD115-29	0.0884829	0.0732932	-0.161777	0.664543	1.03696	0.630823	-0.138907	0.408633	0.425823	1.344	1.43124	1.51733	0.075037	-0.0770435	0.00200653	0.643967	0.605206	0.710156	0.0173864	0.167996	0.330207	0.744697	1.17211	1.29561
SNORD115-3	0.0507336	0.179074	-0.229806	0.475954	0.872144	0.524974	-0.158937	0.466994	0.175904	1.0853	1.185	1.21077	0.113533	0.0344834	-0.148017	0.545253	0.288333	0.619093	-0.150957	0.0553932	0.312253	0.604113	0.930643	0.907163
SNORD115-36	0.0884829	0.0732932	-0.161777	0.664543	1.03696	0.630823	-0.138907	0.408633	0.425823	1.344	1.43124	1.51733	0.075037	-0.0770435	0.00200653	0.643967	0.605206	0.710156	0.0173864	0.167996	0.330207	0.744697	1.17211	1.29561
SNORD115-38	-0.0455565	0.119733	-0.0741768	0.663713	0.696123	0.607293	-0.207447	0.0201535	0.239003	0.939313	0.883973	1.22813	0.157007	-0.157973	0.000967026	0.504837	0.690417	0.614357	-0.146193	-0.0369334	0.176287	0.428417	1.11901	1.35497
SNORD115-4	0.0469866	0.256057	-0.303043	0.839586	1.13152	0.861146	0.0500064	0.449427	0.478376	1.27402	1.53284	1.85862	0.0388298	-0.0573997	0.0185699	0.52062	0.70042	0.70132	0.0288401	0.13689	0.20302	0.65192	1.09462	1.32012
SNORD115-43	0.0884829	0.0732932	-0.161777	0.664543	1.03696	0.630823	-0.138907	0.408633	0.425823	1.344	1.43124	1.51733	0.075037	-0.0770435	0.00200653	0.643967	0.605206	0.710156	0.0173864	0.167996	0.330207	0.744697	1.17211	1.29561
SNORD115-5	0.145427	0.125267	-0.270693	0.879437	1.10747	0.751807	-0.167373	0.399967	0.455057	1.29332	1.47101	1.57317	0.0372038	-0.0839863	0.0467834	0.595344	0.616544	0.715644	-0.000966072	0.179093	0.309114	0.674543	1.12724	1.30354
SNORD115-6	-0.19303	0.3438	-0.15077	0.66363	0.94667	0.75296	0.13903	0.2164	0.27115	1.18426	1.22118	1.45828	-0.0790167	-0.0435667	0.122583	0.355124	0.672024	0.607954	0.0158834	0.0344734	0.169724	0.602114	1.08715	1.3526
SNORD115-8	-0.0177665	0.0959635	-0.0781965	0.746044	0.928083	0.745974	-0.0954165	0.133794	0.291203	1.07771	1.17643	1.55563	0.178863	-0.0942869	-0.0845771	0.648093	0.639184	0.860203	-0.0917869	0.155743	0.134053	0.512733	1.20492	1.40473
SNORD115-9	0.145427	0.125267	-0.270693	0.879437	1.10747	0.751807	-0.167373	0.399967	0.455057	1.29332	1.47101	1.57317	0.0372038	-0.0839863	0.0467834	0.595344	0.616544	0.715644	-0.000966072	0.179093	0.309114	0.674543	1.12724	1.30354
SNORD14E	0.517444	-0.190116	-0.327326	1.26628	1.29598	1.0694	0.363984	0.917723	0.705724	-0.619706	-0.682926	0.0797539	0.14876	-0.0639801	-0.0847797	0.70629	0.86578	0.7796	-0.99438	-0.577539	-0.186	-1.37327	-0.78301	-0.606999
SNORD3D	0.0453997	0.0581999	-0.1036	0.5613	0.553	0.5569	-1.27012	-0.9464	-0.94545	-0.49723	-0.41685	-0.2558	0.109101	-0.0823994	-0.0266991	0.878101	0.916601	0.738801	-0.354199	-0.237599	-0.324599	-0.613819	-0.900099	-0.758989
SNRNP25	0.0632792	0.00101948	-0.0643005	0.18574	0.0483494	0.111269	-0.51173	-0.361371	-0.292391	-1.35822	-1.29035	-1.26263	0.213276	-0.140874	-0.0724039	0.538706	0.400455	0.466716	-0.579824	-0.607184	-0.237764	-1.56208	-1.28625	-1.31763
SNRPA1	-0.0216331	-0.0600328	0.0816669	0.0949669	0.259967	-0.016633	-0.588933	-0.377433	-0.290533	-1.11224	-1.25624	-1.2128	-0.0287666	0.0369329	-0.00816727	-0.106267	-0.102367	-0.0307674	-0.543467	-0.418367	-0.267067	-0.738967	-0.971267	-0.687067
SNRPG	-0.0791607	0.10112	-0.0219603	0.0220594	0.363009	-0.13223	-0.32123	-0.1664	0.0106401	-0.890591	-0.90386	-0.713241	0.0159168	-0.107162	0.0912476	-0.145473	-0.207163	0.054657	-0.895793	-0.566732	-0.331432	-1.36413	-1.35372	-0.995953
SNRPGP10	-0.0426636	0.0559664	-0.0133038	-0.0206432	0.176766	-0.150363	-0.168233	-0.145694	-0.139214	-0.694373	-0.718734	-0.519353	0.0250664	-0.110333	0.0852661	-0.0958338	-0.131634	0.048666	-0.630103	-0.527594	-0.491963	-1.08469	-0.945523	-1.02097
SNTB1	0.0332899	-0.13542	0.10213	0.15173	0.20252	-0.0172501	-0.64654	-0.09484	0.36495	0.6357	0.57018	0.64068	-0.0732002	0.0204797	0.0527201	-0.22733	-0.32291	-0.25167	0.0425897	-0.29355	0.55683	1.31862	1.20913	1.40961
SOD2	0.0922899	-0.0953197	0.00302982	1.31174	1.01852	1.04424	0.23789	0.37488	0.37047	1.49048	1.48318	1.46318	-0.0101404	-0.06462	0.0747595	0.95516	1.01869	0.847939	0.471889	0.49794	0.69774	1.06832	0.802589	0.863259
SORBS2	-0.0799465	0.162344	-0.0823965	0.948574	0.808363	0.690434	0.0288239	0.0624838	0.618664	0.581794	0.848954	0.655854	0.0440235	-0.178987	0.134964	-0.983087	-0.844027	-1.2176	-0.510717	-0.649667	0.0663133	0.0682135	-0.393927	-0.229137
SPAG5	0.041317	0.0230865	-0.0644026	-0.567563	-0.276543	-0.782033	-0.843513	-0.613443	-0.467953	-1.44075	-1.31827	-1.35227	0.181514	-0.167706	-0.0138063	-0.273546	-0.230937	-0.113906	-0.578036	-0.517566	-0.248147	-0.761276	-0.749566	-0.486106
SPATA5	0.00437307	0.264963	-0.269337	0.329603	0.556093	-0.168887	0.446793	-0.0906668	0.663233	0.0319233	-0.355557	-0.735627	0.360757	-0.293463	-0.0672927	-0.440833	-0.145893	-0.554722	-0.795972	-0.553742	0.252907	-1.12531	-1.63277	-0.894073
SPC24	0.00437641	0.0449066	-0.049284	-0.496054	-0.746304	-0.529914	-0.223114	-0.239014	-0.262074	-1.1042	-0.993033	-1.22241	0.0666275	-0.0609827	-0.00564289	-0.264812	-0.247943	-0.0226231	0.372377	0.247437	0.294707	-0.362873	-0.279263	-0.527403
SPC25	-0.0459175	0.0393229	0.00659275	0.360542	0.407473	0.0799322	-0.167697	-0.144228	-0.0451078	-1.34319	-2.19689	-1.63353	-0.00471401	-0.0118437	0.0165558	-0.157014	-0.125144	-0.167614	-1.4319	-0.568584	-0.497534	-1.76981	-1.46229	-1.42719
SPDL1	-0.0181007	0.0230999	-0.00500011	-0.0560007	-0.0386	-0.2029	-0.64072	-0.369801	-0.315101	-1.31231	-1.50845	-1.30243	-0.0750332	-0.0414333	0.116467	-0.565033	-0.529533	-0.434333	-0.965853	-0.750233	-0.537733	-1.38647	-1.36	-1.32486
SPHK1	-0.0316896	0.0443506	-0.01266	1.46582	1.32832	1.39862	-0.297709	-0.11065	-0.11547	-0.00568962	-0.20017	0.0977507	-0.0271368	-0.0887365	0.115873	1.17343	1.15783	1.15833	0.163664	-0.0291262	0.207434	0.105273	0.132673	0.0577936
SPRY4	-0.11345	0.0424004	0.0710502	1.17849	1.46634	0.81055	-0.49555	-0.29405	-0.39074	0.13166	0.0699401	-0.15064	0.230131	-0.10012	-0.13001	0.47719	0.53498	0.9935	0.0235405	0.28464	0.49851	0.7871	0.526431	0.77517
SPTLC3	0.0198531	-0.0882568	0.0684032	0.585733	0.662153	0.207863	-0.381757	0.327683	0.308013	0.324233	-0.124437	0.208943	0.141853	0.0266037	-0.168457	-1.28009	-0.914186	-0.819166	-1.02864	-0.585616	-0.254316	-0.379946	-0.655976	-0.235646
SPX	-0.0076766	0.0780535	-0.0703769	0.202763	0.153793	-0.151747	-0.140417	0.141173	-0.193487	2.29757	1.99691	2.03772	0.250924	-0.112667	-0.138257	0.296474	0.0656934	0.0306635	0.125174	0.533574	1.07094	2.30875	1.72404	2.07344
SQSTM1	-0.0123672	-0.00276661	0.0151329	1.22993	1.03993	1.09443	0.128833	0.210533	0.163633	1.22163	1.17263	1.08713	0.0794668	-0.0822334	0.00276661	1.11967	1.02577	1.09277	0.325167	0.170366	0.418567	0.898267	0.840067	0.739467
SRF	0.0168233	0.0102134	-0.0270367	1.34735	1.09025	0.774673	-0.410537	-0.148417	-0.459377	-0.118486	-0.262687	-0.212996	0.202907	-0.204093	0.00118685	0.783576	0.756796	0.609037	-0.186763	-0.201563	0.0913668	-0.330593	-0.229483	0.0445366
SRGN	-0.12461	-0.0160999	0.14071	0.13153	-0.0334101	-0.30424	-0.40708	-0.11649	-0.550981	-0.78602	-1.09631	-1.15762	-0.0666432	-0.0174632	0.0841064	0.433756	0.351747	0.550447	-0.166033	-0.0613136	-0.0549736	-0.0708332	-0.282504	-0.175513
SRSF6	0.0381002	0.0473204	-0.0854197	1.34931	1.27631	1.14751	-0.34594	-0.14747	-0.0823603	0.41811	0.33341	0.21691	-0.0206003	0.0217991	-0.00120068	0.701599	0.6628	0.555699	-0.71689	-0.66236	-0.507351	0.2371	-0.00150013	0.150599
SRSF7	0.0920639	-0.117657	0.0255938	1.26148	1.19188	0.990284	-0.214776	0.0459738	0.00676346	-0.231856	-0.727496	-0.681096	-0.0931225	0.128617	-0.0354929	0.768817	0.687217	0.624417	-0.411833	-0.329673	-0.0731831	-0.321583	-0.685973	-0.572313
ST3GAL6	-0.0776401	0.0114703	0.0661702	0.8638	0.55999	0.31552	-0.29469	-0.0256901	-0.12255	0.18618	0.40035	0.28199	-0.17531	0.14292	0.0323896	1.04135	1.17363	0.95193	-0.50511	0.0460896	0.1354	0.0410995	-0.26466	-0.0761304
STARD13	-0.0868769	0.0721731	0.0147028	-0.510587	-0.322537	-0.435337	-0.226207	0.196813	0.115893	-0.523537	-0.531957	-0.699847	0.0748501	-0.0711198	-0.00372982	-1.24355	-0.92856	-0.9171	-0.71901	-0.27839	0.19093	-1.0844	-1.31833	-0.94049
STC2	-0.0639029	-0.028163	0.0920668	0.347177	0.252007	0.118017	0.157907	0.316856	0.260877	1.54058	1.37998	1.58048	0.1003	-0.0480995	-0.0522003	0.8144	0.7974	0.7475	0.4347	0.3866	0.5537	1.6593	1.5399	1.6011
STIL	0.0215273	0.0257368	-0.0472631	0.258257	0.359827	-0.0550833	-0.217253	0.0587072	0.00584698	-0.770463	-1.15005	-1.1554	0.0951633	-0.103407	0.00824356	-0.340636	-0.326847	-0.181147	-0.704667	-0.528287	-0.219477	-0.743386	-1.26499	-0.937197
STK32A	0.131747	-0.166823	0.0350769	0.0499668	0.181067	-0.224153	0.243567	-0.0386231	0.127067	1.53241	1.00068	1.40109	-0.0535336	0.0674064	-0.0138736	-0.274643	-0.0677536	-0.152793	0.616036	-0.189274	0.720296	0.823857	0.679027	1.2484
STXBP6	0.0944433	-0.0750961	-0.0193462	-0.125756	-0.380567	-0.308666	-0.323687	-0.130547	-0.258677	-0.965886	-1.21221	-1.14831	0.0160933	0.0112734	-0.0273666	0.188083	0.110963	0.0461931	-0.351607	-0.450997	-0.107707	-0.768987	-1.03655	-1.24518
SYCP2L	0.0767033	0.0511835	-0.127887	-0.423997	-0.0697067	-0.320407	-0.205557	0.155653	1.04032	0.288944	0.268533	0.814883	0.130013	-0.125447	-0.00456667	-0.227917	0.299683	0.208723	0.662253	0.379023	0.741083	0.983963	1.14212	1.062
SYNGAP1	-0.0139198	-0.0131497	0.02707	-0.0211501	-0.0332799	-0.11869	0.18349	0.46954	0.56654	0.40834	0.485	0.48677	-0.0445995	0.128221	-0.0836191	-1.08782	-1.04004	-1.13862	-0.614069	-0.235459	0.0940008	0.0412903	0.163931	0.0695906
SYNPO	0.119366	-0.0736537	-0.0457139	0.086256	0.0835161	0.115396	0.0331163	0.0278764	0.117476	1.03828	1.20245	1.25958	0.18355	-0.16465	-0.0188999	-0.05968	0.0503998	-0.42763	-0.00387001	-0.32631	0.07795	0.62681	0.76989	0.80238
SYT16	-0.0998135	0.133837	-0.0340233	0.142047	-0.118143	-0.271003	-0.481293	0.277157	0.256967	-0.179403	-0.0957232	-0.243743	0.0152726	-0.100017	0.084743	-1.42225	-1.16187	-1.43022	-0.582607	-0.716157	-0.173467	-1.07168	-1.49615	-0.971187
TACC3	-0.0377674	0.0874319	-0.0496674	-0.686977	-0.715467	-1.03021	-0.472458	-0.223767	-0.219357	-1.20108	-1.15135	-0.894777	0.15633	-0.116139	-0.0401897	-0.39899	-0.47314	-0.58875	-0.24484	-0.29863	-0.0227194	-0.77355	-0.68469	-0.38136
TAGLN	-0.00677681	0.00318336	0.00359344	1.33685	1.40595	1.34725	0.456883	0.620354	0.643523	-1.40399	-1.38623	-1.32927	0.00345707	0.075037	-0.0784931	1.55742	1.61632	1.63532	0.757297	0.671597	0.987317	-0.844433	-0.947353	-0.752993
TARDBP	-0.0129004	-0.0586004	0.0714998	0.0415993	0.2028	-0.124801	-0.146501	-0.0924006	-0.00390053	-0.610221	-0.709511	-0.806231	0.00390053	0.00970078	-0.0135994	-0.330599	-0.3502	-0.2744	-0.493599	-0.395	-0.0271997	-1.01947	-1.03079	-1.01745
TAS2R30	-0.0780268	-0.197536	0.275563	0.179663	0.536294	-0.0801268	0.298293	0.721733	0.376063	-0.0863566	-0.325457	0.171834	-0.0406065	-0.00385666	0.0444632	0.272373	0.198423	0.0717235	-0.578387	-0.682567	-0.271117	-1.36848	-1.15666	-0.511096
TBL1X	0.104237	-0.0992136	-0.00502348	0.0171566	-0.308673	-0.388053	0.311226	0.465557	0.481626	1.06961	0.985997	1.05218	0.05474	-0.0710196	0.0162802	-0.12952	-0.13826	-0.13266	0.519041	0.372301	0.82536	1.68068	1.25507	1.41781
TBX2	-0.0119567	-0.0404267	0.0523834	0.881063	0.783194	0.659063	0.181883	-0.0558066	0.102423	0.216114	0.424973	0.479843	-0.0881734	0.0122666	0.0759068	1.14615	1.18623	1.28685	0.418207	0.172457	0.401647	0.518066	0.364296	0.351257
TBX3	0.0872636	-0.00456619	-0.0826964	0.604494	0.742834	0.344334	-0.713186	-0.167216	-0.0152164	-0.0695763	0.0661035	0.0705237	0.145974	-0.148767	0.00279331	2.1704	2.28911	2.09351	-0.172347	0.0838137	0.150973	-0.533667	-0.375017	-0.276267
TCERG1	0.0886064	-0.171914	0.0833063	-0.0373936	0.646416	-0.00693369	-0.303864	0.256756	0.355636	-0.136744	-0.348604	-0.224304	0.1698	0.0113001	-0.1811	-0.34443	-0.44212	-0.0441999	-0.25775	-0.78257	-0.5598	-1.35534	-1.25411	-1.06999
TCF19	-0.000993729	-0.00841427	0.00940609	0.551626	0.458216	0.390136	0.00941563	0.102286	0.167696	-1.22123	-1.29536	-1.62049	0.0630302	-0.0745697	0.0115404	-0.0829892	-0.184509	-0.0410795	-0.206969	-0.300789	0.0656605	-0.437989	-0.805789	-0.627399
TCP11L2	0.0184698	0.16285	-0.18132	-0.52129	-0.4983	-1.06438	0.475389	0.71057	0.54168	1.92759	1.70348	1.55797	0.145067	-0.0361032	-0.108963	-1.01344	-0.775973	-0.776793	0.493527	0.709217	0.973187	1.89997	1.45214	1.66031
TFPI2	0.111866	-0.160933	0.0490665	1.20107	0.941566	0.952267	0.365666	0.315967	0.249367	-0.131534	-0.394733	-0.645934	-0.00966644	0.0403328	-0.0306673	0.419633	0.421433	0.258533	0.0303335	0.115733	0.131333	0.0902328	-0.250167	-0.291467
TFRC	0.0162868	0.00729656	-0.0235834	1.11587	1.06925	0.817137	-0.754503	-0.421714	-0.435953	-0.382644	-0.671774	-0.344454	-0.0129662	0.0557337	-0.0427666	0.164833	0.297033	0.136634	-0.725376	-0.725866	-0.228507	-0.861007	-0.994556	-0.907117
TGFB2	0.051219	-0.0912304	0.0400095	1.46917	1.23257	1.20177	0.146019	0.411989	0.34186	0.238029	-0.00250053	0.126369	0.0389738	-0.0505962	0.0116234	-0.319026	-0.265286	-0.206666	-0.497967	-0.605856	-0.404826	-0.00119591	-0.422136	-0.321937
THAP2	0.135357	-0.098393	-0.036963	-0.225253	-0.195413	-0.942753	0.191007	0.248137	0.249307	0.502647	0.376137	0.297627	-0.233694	-0.00715351	0.240847	0.430567	0.667137	0.908196	0.429337	0.577456	0.981367	1.42735	0.923906	1.21814
THBS1	0.0129337	-0.00616646	-0.00676632	1.55383	1.39043	1.39473	-0.810206	-0.509027	-0.557857	-1.03101	-1.03398	-0.982017	0.0744333	-0.0659676	-0.00846672	0.877033	0.863832	0.811033	-0.667367	-0.718467	-0.490367	-1.14957	-1.26647	-1.11247
THRAP3	-0.310349	0.2691	0.0412502	0.49423	0.63513	0.0745502	0.0385704	0.52553	0.34436	-1.19214	-0.36203	-0.81508	0.067513	-0.134727	0.0672131	-0.622727	-0.0140471	-0.639707	-0.694277	-0.674007	0.0681629	-1.12065	-1.15298	-0.998657
TIMM21	-0.11414	0.0570803	0.0570602	0.78825	0.94806	0.67	-0.09869	0.00185013	0.0861797	-0.93422	-1.19062	-1.15752	-0.0794935	0.112947	-0.0334539	0.317307	0.434107	0.498576	-0.752964	-0.301614	-0.0353136	-1.12851	-1.25858	-1.01156
TIPIN	-0.12999	0.10947	0.0205202	0.38438	0.632951	0.150391	-0.227409	0.16248	0.14076	-0.51107	-1.25004	-0.97407	-0.0914669	0.0154028	0.0760632	0.0720625	0.161323	0.199403	-0.451207	-0.254518	-0.085947	-0.976567	-1.24964	-1.11751
TK1	-0.0320997	0.0818005	-0.0496998	-0.1425	-0.285299	-0.0819998	-0.283199	-0.2086	-0.154699	-1.18867	-1.03929	-1.04078	0.0902014	-0.109299	0.0191011	0.216601	0.213701	0.146901	0.173902	-0.107598	0.212101	-0.723899	-0.708299	-0.576299
TKT	0.0179329	-0.0378666	0.0199327	0.0465326	-0.203467	-0.0610666	0.133833	0.142233	0.167433	0.698633	0.733033	0.759933	0.145599	-0.0866003	-0.059	0.3692	0.2724	0.1946	0.6453	0.472899	0.677899	1.1049	0.992	1.0581
TLR3	-0.154346	-0.0242467	0.178594	1.34913	0.835033	0.778503	0.157643	0.0661936	0.278374	1.44441	1.33201	1.39023	-0.242957	0.134344	0.108613	-0.984097	-0.735066	-1.02738	-1.04555	-0.437807	-0.400537	0.282023	-0.0923166	0.243614
TM2D3	0.0508902	0.13004	-0.18093	0.70119	0.26523	-0.27649	0.2833	-0.26468	-0.32385	0.31042	0.21649	0.16941	0.35166	-0.13869	-0.21297	1.7893	1.64217	1.82097	-0.0493703	0.0176597	0.33155	0.47662	-0.08954	0.0578299
TMEM139	-0.0333929	0.0521574	-0.0187626	-0.420512	-0.518692	-1.05425	-0.0322924	0.217427	0.0772572	-0.144103	-0.364492	-0.0802622	0.12288	-0.11038	-0.0124998	-1.1994	-1.17141	-1.23611	-0.17662	-0.14287	0.32646	-0.38572	-0.193069	-0.23079
TMEM255A	0.0357304	-0.11152	0.0757904	0.80277	0.66583	0.56061	0.16971	0.14386	0.0887098	0.50126	0.36572	0.35003	0.101744	-0.127876	0.0261335	-1.01247	-0.994467	-1.04112	-0.671967	-0.534417	-0.290406	0.0205536	-0.179256	-0.0808163
TMEM9B-AS1	-0.0218172	-0.00632715	0.0281429	-0.345257	-0.000687122	-0.363707	0.230073	0.133513	0.230783	0.838813	1.01997	0.550223	0.137593	-0.126737	-0.0108566	-0.860257	-0.623436	-0.647937	0.197953	0.290154	0.650144	1.47207	1.17762	1.38892
TNFAIP2	-0.031136	0.0116138	0.0195236	0.303334	0.218014	0.403444	-0.0484262	0.0231838	-0.0792661	0.993654	1.16253	1.16195	0.0472865	-0.0968833	0.0495963	-0.0246234	-0.0865536	-0.0264535	-0.0505934	-0.327844	0.108946	0.795957	0.739067	0.827336
TNFAIP3	0.106793	-0.0451264	-0.0616665	1.93294	1.76026	1.80524	-0.172287	0.0353937	0.0150237	1.72815	1.69168	1.74838	0.135109	-0.14204	0.0069294	0.948189	0.95114	0.68442	-0.36507	-0.37114	0.329579	1.18198	1.13427	1.11248
TNFRSF10D	0.0278039	-0.211796	0.183994	1.46352	1.44226	1.3389	-0.0524158	-0.0768862	-0.288816	0.292604	0.190494	0.217894	0.0520535	0.0471334	-0.0991869	2.46886	2.66774	2.62973	-0.225687	-0.402697	0.0258732	0.241963	-0.213167	-0.0979166
TNFRSF9	-0.0310001	0.0847297	-0.05373	1.96758	1.70702	1.56383	-0.39651	-0.10044	-0.11816	1.64184	1.54592	1.51512	-0.0432467	0.0233731	0.0198731	1.23795	1.1352	1.0423	-0.261157	-0.0572667	0.136253	1.17478	1.16222	1.03835
TNRC6B	-0.0238075	-0.0244074	0.048213	0.158473	0.0200825	-0.217127	0.199923	0.412093	0.344852	0.468523	0.395073	0.480853	0.119487	-0.0553637	-0.0641232	-1.12361	-1.0883	-0.929113	-0.268353	-0.468524	-0.0347538	-0.356474	-0.612634	-0.375334
TOPBP1	0.0231934	-0.0513268	0.0281334	0.424443	0.455543	0.180543	-0.128357	0.0803432	0.215943	-0.638677	-0.958087	-1.00314	-0.0583992	0.0165005	0.0419006	-0.205899	-0.132099	-0.0183992	-0.648339	-0.60104	-0.2161	-0.941139	-1.06285	-1.05266
TPCN1	0.173314	-0.0140266	-0.159286	0.367014	0.221114	0.134844	-0.181176	0.0408936	0.131034	1.4287	1.45605	1.40815	0.29811	-0.15107	-0.14704	0.17111	0.0370202	-0.0522203	0.11702	0.26154	0.742219	1.46931	1.49502	1.43946
TRIB1	0.0684967	-0.126413	0.0579166	1.75179	1.45652	1.51876	0.0765162	0.251606	0.112066	0.722126	0.442556	0.600467	0.0200195	-0.0681696	0.0481501	1.68882	1.69992	1.63832	0.32152	0.11675	0.3088	0.63892	0.50835	0.23654
TRIB3	0.0776067	-0.149384	0.0717764	0.0343266	-0.196213	-0.226113	0.223456	0.249887	0.174956	2.43644	2.49938	2.56522	0.0125198	-0.11367	0.10115	0.49631	0.61178	0.60526	0.68291	0.63673	0.75904	3.04202	2.71521	3.19692
TRIM16L	-0.173783	0.103217	0.0705671	0.955397	0.970127	1.09566	-0.0168428	-0.142663	0.0230074	0.509767	0.611687	0.648627	0.107717	-0.0755234	-0.0321932	0.920337	0.746657	0.810747	0.241397	0.0360966	0.076767	0.602247	0.557927	0.570367
TRIM25	-0.144843	0.102477	0.042367	0.438807	0.460447	0.302487	-0.251833	-0.0767927	0.0987873	1.46526	1.60066	1.63706	0.134313	-0.113657	-0.0206575	-0.133977	-0.151577	-0.0343275	-0.0755177	-0.116847	0.166802	0.846493	0.651593	0.896193
TRIM26	0.0505495	0.0321503	-0.0826998	0.51123	0.487229	0.41811	-0.156651	-0.0997105	0.0550098	0.11921	0.18132	0.10119	0.0869198	0.0044899	-0.0914097	1.61227	1.49467	1.55845	0.22374	0.0891399	0.28412	0.38054	0.30262	0.34492
TRIM55	-0.0704799	-0.0216398	0.0921202	0.51426	0.49627	0.45493	-0.29529	-0.20977	-0.35141	-0.45485	-0.61498	-0.51386	0.0806303	-0.0720091	-0.00861931	-0.197	-0.228819	-0.355079	-0.686389	-0.606839	-0.171009	-1.12461	-1.51695	-1.41851
TRIML2	0.0774164	0.0117965	-0.0892134	1.3059	1.57915	0.946186	0.152456	0.196126	0.433626	-0.0206237	-0.245304	0.0163264	0.00944996	0.0437703	-0.0532198	1.17515	0.93541	1.18757	-0.10197	-0.0567799	-0.0276198	0.0890803	-0.22553	-0.00171995
TRIP13	-0.00911713	-0.022687	0.0318022	0.152793	0.243213	-0.0761871	-0.271217	-0.158628	-0.133477	-1.587	-1.69239	-1.72884	-0.0045433	0.0211468	-0.0166035	0.140957	-0.0507526	-0.00782299	-0.591203	-0.356693	-0.110203	-1.26906	-1.4563	-1.06257
TSC22D3	0.188633	-0.0938368	-0.0947967	0.0645933	-0.240617	-0.125867	0.166333	0.0619931	0.164743	0.682323	0.753654	0.604593	0.0533433	-0.125767	0.0724235	-0.125697	-0.138337	-0.159497	0.0307636	0.0331836	0.234173	1.4045	1.11965	1.21349
TTF2	-0.0422297	-0.0158501	0.0580797	0.0441904	0.0490904	-0.19243	-0.12006	0.12075	0.11712	-1.19437	-1.23445	-1.27895	-0.0216236	0.00188637	0.0197368	-0.519524	-0.374733	-0.249514	-0.514503	-0.462314	0.0371866	-0.845443	-1.26572	-0.945983
TTK	0.0158005	-0.0320997	0.0163002	-0.164399	-0.2511	-0.4064	-0.2624	-0.213499	-0.237399	-0.827999	-1.1332	-1.0543	0.00400066	-0.0053997	0.00139999	-0.294999	-0.354199	-0.383699	-0.6782	-0.4288	-0.266299	-0.3439	-0.648999	-0.5848
TUBA1A	-0.0216007	0.0019989	0.019599	-0.0419006	0.0499992	-0.0779009	-0.228501	-0.169101	-0.189101	-1.133	-1.0193	-1.088	0.0798664	-0.074934	-0.00493336	-0.101833	-0.0897331	-0.0775337	-0.291734	-0.269733	-0.105933	-0.900434	-0.863234	-0.619034
TUBAP2	0.0672655	-0.0546341	-0.0126343	-0.176535	0.193866	-0.111135	-0.276434	-0.0196342	-0.230735	-1.17511	-1.36435	-1.20421	0.00156689	-0.0377331	0.0361671	-0.297632	-0.226933	-0.131332	-0.537832	-0.190733	-0.579533	-1.42328	-1.21466	-1.05977
TUBB3	0.00458622	0.0172663	-0.0218534	0.470057	0.383226	0.351686	-0.220444	-0.197974	-0.345493	-0.913664	-1.01114	-1.13143	0.0941801	-0.0552406	-0.0389404	0.856979	0.87418	0.67177	0.0677395	0.00590992	0.21569	-0.35063	-0.43803	-0.25542
TUBB4B	0.0737	-0.125701	0.0519991	0.0550995	-0.0880003	-0.0106001	-0.2657	-0.263	-0.289201	-1.0218	-0.9953	-1.0035	0.100234	-0.0578661	-0.042366	0.340734	0.286633	0.307533	0.0292339	-0.0796661	0.051734	-0.382067	-0.476167	-0.342866
TUBB4BP1	-0.18413	0.12285	0.0612803	-0.173659	0.14815	-0.19024	-0.370999	-0.4453	-0.25878	-1.198	-1.25761	-1.15667	0.0381031	-0.0616169	0.0235128	0.0460129	0.0345631	0.119594	-0.394176	-0.204627	-0.0165873	-0.712417	-0.908637	-0.622066
TUBB8	-0.0593472	-0.0310268	0.090373	-0.0484867	0.105093	-0.0979166	-0.362937	-0.144667	-0.234937	-1.05561	-1.02911	-1.06245	-0.0582571	0.0294828	0.0287733	-0.0180874	0.132743	0.216473	-0.106347	-0.232277	0.137853	-0.690057	-0.595527	-0.275877
TUBD1	-0.1543	0.13532	0.01898	0.51003	0.38481	0.08671	-0.0183096	0.40257	0.31455	-0.21468	-0.12138	-0.23739	0.187346	-0.193474	0.0061264	-0.407584	-0.311153	-0.345084	-1.05591	-0.588124	-0.0873442	-1.18186	-1.46736	-0.758814
TXNIP	0.00687599	-0.111074	0.104196	-0.371914	-0.157254	-0.943874	1.53311	2.04781	1.84503	-1.64172	-1.60218	-1.57229	0.0148969	-0.0410032	0.0261068	-1.4536	-1.45535	-1.61911	0.114477	0.468757	0.727037	-1.97117	-2.45327	-2.43674
TXNP1	-0.0693007	0.0669994	0.00229931	-0.0207005	0.162299	0.0259991	-0.1532	-0.0268002	0.0882998	-0.664371	-0.774851	-0.44392	0.0307331	-0.0927668	0.0620337	-0.137866	-0.151366	0.0981331	-0.747907	-0.383627	-0.182966	-1.23956	-1.13816	-0.876077
TYMS	-0.0176668	-0.0810671	0.0987329	0.247933	0.0898333	0.0165329	0.00403309	-0.0446672	-0.00646687	-0.911367	-1.07457	-1.26691	-0.0174332	-0.0139332	0.0313673	-0.00643253	-0.0752325	-0.0336332	-0.225833	-0.203632	-0.113233	-0.645533	-0.896333	-0.782133
U6	-0.0326209	-0.0069809	0.0396023	-0.152014	-0.272841	-0.347728	0.135029	0.110142	0.0463057	-0.111278	-0.361304	-0.256948	-0.0228124	0.100804	-0.0779924	-0.782682	-0.836626	-0.810029	-0.466102	-0.500162	-0.350449	-0.826969	-0.878846	-0.752949
UBE2L4	-0.121097	0.169153	-0.0480566	-0.0163069	0.687973	-0.0996366	-0.219647	0.0313735	-0.0815268	-0.0554466	-0.241697	0.0252433	-0.145887	0.0224528	0.123433	-0.693137	-0.537207	-0.263077	-1.10409	-0.238507	-0.494627	-1.73093	-1.50233	-0.713987
UBE2T	-0.0174332	-0.0682335	0.0856667	0.0405664	-0.0422335	-0.146934	-0.291033	-0.151633	-0.132433	-1.30608	-1.4882	-1.48106	0.00983334	0.025733	-0.0355673	-0.181867	-0.0887671	-0.160067	-0.141567	-0.0169668	0.231133	-0.961957	-0.922297	-0.753197
UGCG	-0.00580025	-0.0339003	0.0396996	-0.3817	-0.4521	-0.7192	0.129	0.2349	0.1846	0.5569	0.437	0.4854	0.0548668	0.00766754	-0.0625334	-1.09596	-1.06355	-1.19968	0.126367	0.243567	0.345367	0.551967	0.315467	0.415967
UHRF1	-0.0166903	0.00159931	0.01509	0.13979	0.0578899	0.0107899	-0.0101404	0.01859	-0.0304098	-1.1729	-1.19094	-1.04006	0.0918999	0.0372992	-0.129201	0.2407	0.1361	0.1838	0.0761995	-0.1758	0.1423	-0.71049	-0.79833	-0.87837
ULBP1	-0.156963	0.00894642	0.148016	-0.296844	-0.509953	-0.723003	0.274186	0.292856	0.130466	0.623297	0.651196	0.530847	0.148113	-0.0879164	-0.0601959	-0.232786	-0.224287	0.023344	0.539924	0.627113	0.813944	1.73302	1.42258	1.35399
ULBP2	0.0139198	-0.04105	0.0271301	0.7927	0.87799	0.53892	-0.27263	0.0923104	-0.33565	-0.39971	-0.37837	-0.54841	0.0999165	-0.103364	0.00344658	1.42959	1.22363	1.46061	-0.283954	-0.377823	-0.0525036	-0.149573	-0.406084	-0.512834
ULBP3	0.0409565	-0.0741739	0.0332165	1.04736	0.907287	0.704186	-0.607754	-0.353953	-0.571194	-0.250894	-0.286674	-0.269454	0.0935898	-0.11845	0.0248594	1.10834	1.06962	1.11588	-0.286691	-0.157781	0.30332	0.16426	-0.39231	0.0827799
ULK4P2	0.0995598	0.0393996	-0.13896	-0.40988	-0.22746	-0.62345	-0.406661	0.0130296	-0.0220704	-0.26928	-0.55358	-0.63951	0.0903034	-0.0371065	-0.0531964	-1.1886	-1.12093	-0.898417	-0.655657	0.147913	0.0575533	-0.485547	-0.745986	-0.688756
UNG	-0.162996	0.0551634	0.107834	0.125434	0.290423	-0.0831165	0.138723	0.251134	0.347733	-0.487007	-0.409516	-0.522147	0.180004	-0.0976658	-0.0823364	-0.213266	0.00882435	0.157524	-0.203206	-0.127606	0.222274	-1.26919	-1.42009	-1.00249
UTP20	-0.168753	0.0845575	0.084198	0.640927	0.752317	0.216078	-0.236233	-0.104842	-0.222352	-0.0290422	-0.565912	-0.384683	0.0860138	-0.064786	-0.0212259	0.0693836	0.186464	0.423923	-0.924966	-0.598506	-0.168756	-1.12302	-1.33439	-1.20169
VEGFA	3.62396e-05	-0.0745535	0.0745163	0.708857	0.547366	0.433506	0.282826	0.487276	0.362216	1.87783	1.72693	1.76493	-0.0494556	0.0113935	0.038064	0.649604	0.552274	0.650304	0.462024	0.426874	0.660404	2.00175	1.71755	1.69605
VHL	-0.0903635	0.0913162	-0.000953674	0.242196	0.0905666	0.155867	0.0203362	-0.0773935	0.175206	1.05985	0.903116	1.17372	-0.10025	0.20358	-0.10333	0.0549097	0.13909	0.15468	0.26492	0.30863	0.58129	1.39457	1.14737	1.28254
VLDLR-AS1	0.0484135	0.137964	-0.186377	0.136483	-0.172756	-0.0428665	-0.107786	-0.101387	0.334974	0.894104	0.434664	0.687193	-0.147863	0.148977	-0.00111318	0.0185468	0.0199969	0.0515268	-0.170313	-0.0637031	-0.0554931	0.822017	1.09014	1.27386
VN1R83P	0.0244665	0.0245366	-0.0490036	0.319967	-0.0229836	0.116237	0.310737	0.213757	0.402367	0.0746965	-0.694513	-0.397954	0.0398302	-0.26273	0.2229	-0.91609	-0.48883	-0.69279	-0.50386	-0.22155	0.27006	-1.13411	-1.44557	-1.03845
VN1R84P	0.0340471	-0.0172129	-0.0168328	-0.107213	-0.264303	-0.399243	0.267177	-0.0780029	0.142297	-0.455263	-0.746123	-0.474573	-0.0327802	-0.10931	0.14209	-0.849821	-0.28423	-0.31509	-0.78548	-0.2025	-0.137041	-0.79591	-1.3136	-0.8938
VRK1	-0.0859776	0.0705328	0.0154428	0.547913	0.659403	0.368962	-0.370937	0.0505724	0.0538921	-1.12536	-1.49024	-1.45971	-0.0868273	0.0555925	0.0312328	-0.0314474	0.0988827	0.242373	-0.815907	-0.410257	-0.242127	-0.664598	-0.983147	-0.798368
VTRNA1-1	0.159793	0.00516319	-0.164957	0.0835032	0.330413	0.133603	-0.523597	-0.162017	-0.608977	-0.327917	-0.344867	-0.121897	-0.1908	0.14009	0.0507107	0.95531	0.778181	1.24937	-1.1453	-0.780119	-1.28618	-0.89795	-0.358009	-0.470349
VTRNA1-2	0.222247	0.212537	-0.434783	-0.156833	-0.108823	0.251487	-0.576083	-0.482713	-0.637863	-0.0892534	-0.526343	-0.412853	0.2831	-0.3597	0.0766001	1.07529	0.94496	1.00563	-0.78487	-0.7891	-0.10702	-0.74129	-0.67343	-0.99949
VTRNA1-3	-0.11482	0.18679	-0.0719695	0.38658	0.555351	-0.0808296	-1.29384	-0.652009	-0.94476	-0.906199	-0.731329	-0.17705	0.194047	-0.097043	-0.097003	1.09873	1.32994	1.37252	-0.0858831	-0.426983	-0.0531831	-0.330223	-0.210883	0.0867066
WAC-AS1	-0.0251136	0.115386	-0.0902739	-0.128464	0.0980763	-0.456334	-0.299874	0.415706	0.441726	0.857316	0.479336	0.350296	0.0194273	-0.058413	0.0389872	-1.29999	-0.699953	-1.21549	-0.337033	-0.0712729	-0.270083	0.150307	0.248157	0.562167
WARS	0.040267	0.0110664	-0.0513334	0.240367	0.203366	0.0815668	0.0389662	0.117766	0.193566	1.07667	0.956766	1.10017	0.0153341	-0.0279655	0.0126343	-0.0909653	-0.153766	-0.211566	0.128434	0.108134	0.403734	0.994635	0.997134	1.01583
WDHD1	-0.0219297	-0.00317955	0.0251102	-0.1054	-0.166409	-0.42095	0.18857	0.23627	0.3827	-1.06506	-1.2063	-1.08442	-0.0473633	0.0945568	-0.0471926	-0.535753	-0.531613	-0.581133	-0.203393	-0.241583	0.0783567	-0.913053	-1.14208	-1.19906
WDR45	-0.0610199	-0.0496697	0.11069	0.45463	0.17162	0.16653	0.0954499	0.24098	0.18339	0.8158	0.952	0.91067	0.200216	-0.136854	-0.0633636	-0.180783	-0.136824	-0.272714	0.340277	0.221197	0.643667	1.01303	0.829596	1.16173
WDR76	-0.198633	0.0960569	0.102576	0.175477	0.495867	0.162376	0.112637	0.345427	0.396657	-1.08934	-0.820953	-0.714183	0.0868826	-0.0991669	0.0122833	-0.545527	-0.528637	-0.293687	-0.414227	-0.401587	-0.171057	-1.38733	-1.52442	-0.974637
WDR77	0.0285664	-0.0337334	0.00516605	0.357266	0.209766	0.259967	-0.216233	-0.045433	-0.0504332	-0.831964	-0.726084	-0.790533	0.0715437	-0.0669861	-0.00455666	0.413764	0.347664	0.368963	-0.0232468	-0.109467	0.190714	-1.09961	-0.984157	-0.951906
WDR78	-0.23577	0.340569	-0.1048	0.592289	0.32532	-0.0911102	0.20579	0.503139	0.60979	2.00877	1.51663	1.71588	0.362914	-0.119317	-0.243597	-0.324556	-0.122217	-0.320646	-0.817477	-0.216187	0.183144	0.820533	0.604214	1.11031
WI2-87327B8.2	0.0810795	-0.0908604	0.00977945	-0.522911	-0.64211	-0.170711	-0.0237904	0.0360198	-0.11639	0.60721	0.4528	0.366469	-0.0818868	0.0057435	0.0761433	-0.692647	-0.324607	-0.297597	0.551423	0.437973	0.259974	1.20916	1.18072	1.20834
XRCC2	-0.0194559	0.0305443	-0.0110865	0.386644	0.203464	0.0702944	0.260664	0.386504	0.467894	-1.22191	-1.20066	-1.2335	-0.0203667	-0.0077467	0.0281134	0.378414	0.364214	0.345714	-0.256227	0.0899334	0.253613	-0.637446	-1.03037	-0.789896
XRCC4	-0.0203772	0.00370312	0.0166731	0.0925131	0.0351629	-0.103287	-0.345917	-0.237097	-0.299587	-1.02775	-1.34008	-1.3809	-0.0754395	-0.00408936	0.0795298	-0.0207596	0.1152	0.10906	-0.82217	-0.425079	-0.13375	-0.80789	-1.05845	-0.91967
XRCC5	-0.444336	0.476314	-0.0319767	0.556983	0.467803	0.124143	0.248663	0.562833	0.447783	0.0180435	-0.380836	-0.146276	0.0716233	-0.0760365	0.0044136	-0.608097	-0.563277	-0.339147	-0.529616	-0.842536	0.194933	-1.01716	-0.936147	-1.30808
XRCC6P2	-0.167037	0.082653	0.084383	-0.125587	0.407613	-0.307687	-0.288337	-0.0244174	0.0181727	-0.723077	-0.681427	-0.410417	0.00646925	-0.0613203	0.0548496	-0.466371	-0.37181	-0.0366406	-0.661311	-0.31775	-0.391691	-1.53555	-1.12607	-0.676061
XX-C2158C6.3	0.15478	0.00125027	-0.15603	0.23019	0.126471	0.40291	0.31597	0.45606	0.46747	1.11691	0.82115	1.08023	0.136503	-0.201717	0.0652132	0.299743	0.249923	-0.0259666	0.502584	0.288423	0.286563	1.06925	0.911433	0.680604
YARS	0.0672159	0.0038166	-0.0710335	-0.492534	-0.550854	-0.565184	-0.105783	0.0878162	0.0926161	0.432316	0.467216	0.404416	0.159983	-0.0376768	-0.122307	0.0474329	0.0426235	0.0379934	0.612883	0.556483	0.863383	1.04058	1.13658	1.09628
YIF1B	-0.000376701	0.00299358	-0.00261593	-0.550567	-0.632236	-0.819346	-0.192467	-0.232186	-0.183916	0.278124	0.335254	0.446923	0.11398	-0.0265303	-0.08745	-0.1958	0.0101099	-0.12642	0.60279	0.39729	0.90097	1.10322	0.94152	1.21991
YPEL1	0.165133	0.0994635	-0.264596	-0.660567	-0.723526	-0.822337	0.188493	0.523013	0.494083	0.605613	0.230053	0.116034	0.10634	-0.20095	0.0946102	-0.85361	-0.89681	-0.52233	0.38402	0.318881	0.69593	0.87595	0.97013	1.22946
YPEL3	-0.0205574	-0.0866671	0.107224	-0.631437	-0.796777	-1.03004	0.582283	0.670193	0.449633	1.31717	1.11231	1.04907	-0.0142298	-0.00150967	0.0157404	-1.0403	-1.37072	-1.22115	0.62391	0.48981	0.817301	1.8064	1.372	1.674
YWHAQP2	0.14145	0.12935	-0.2708	0.41451	0.88549	0.20448	-0.32233	0.36691	0.43158	-0.2011	-0.3624	-0.29007	0.0277038	0.166424	-0.194127	-0.373626	-0.358216	-0.285336	-1.17047	-0.260326	-0.347346	-1.58926	-1.25858	-0.608986
Y_RNA	-0.094522	0.155527	-0.0610042	0.0352597	0.193417	-0.187893	-0.0643659	0.429814	0.392929	-0.269855	-0.227934	0.0436306	0.0673671	-0.0703726	0.00300503	-0.590923	-0.470071	-0.441567	-0.969695	-0.653498	-0.58829	-1.11406	-0.95951	-0.595934
Z98750.1	-0.368597	0.329573	0.0390234	0.0719032	0.460913	-0.136147	0.830563	1.29825	0.720893	-0.0191169	-0.0242567	0.0177932	-0.067203	0.203687	-0.136483	-0.851073	-0.636233	-0.731263	-1.10868	-0.454713	-0.447853	-1.27867	-1.14201	-1.31452
ZBTB20	0.102127	0.0664763	-0.168603	0.476416	0.405126	-0.00767374	0.455416	0.811666	0.713067	0.930036	0.842927	1.07503	0.176557	-0.140043	-0.0365133	-1.10159	-1.16367	-1.18442	-0.635714	-0.766924	-0.395984	-0.360023	-0.353434	-0.217073
ZBTB25	-0.105543	0.0978575	0.00768661	-0.290353	-0.158193	-0.547283	0.0559969	0.500007	0.338297	0.683197	0.520487	0.383867	0.131987	-0.190343	0.0583572	-1.56036	-1.57815	-1.36916	-0.134183	0.0892372	0.342916	0.458197	0.295917	0.335277
ZC3H12A	0.0159235	0.0467634	-0.0626864	0.619063	0.695283	0.335623	-0.120797	0.0870433	-0.0615668	0.245433	0.158093	0.214724	-0.00671721	0.00641251	0.000302792	1.02299	1.40585	1.20084	0.164843	0.294513	0.453343	0.395833	0.398493	0.113303
ZC3HAV1	0.00594997	0.0681696	-0.0741205	1.26294	1.09984	1.09384	0.0345402	0.20796	0.21533	0.308889	0.27151	0.39945	0.0276842	-0.0158463	-0.0118361	1.25201	1.13721	1.03651	-0.157596	-0.482226	-0.00116634	0.187414	-0.308096	0.00841427
ZFAND2A	-0.0126829	0.108897	-0.0962133	0.959947	0.951647	0.816777	-0.397703	-0.305503	-0.264283	-0.169434	-0.214113	-0.211153	0.0967731	-0.0993271	0.00255299	2.08093	2.04613	2.11883	-0.536047	-0.479697	-0.234327	-0.443977	-0.238127	-0.227487
ZFP69B	-0.0874734	0.0468869	0.0405869	0.966577	0.939137	0.593667	-0.0885134	0.274047	0.229117	1.05748	0.881137	1.38319	-0.154727	-0.0233364	0.178063	0.698083	0.826334	0.682064	0.150873	0.0620232	0.807273	1.67912	1.16062	1.43677
ZGRF1	-0.0681138	0.0984168	-0.0303035	0.314657	0.365616	-0.0790434	0.129487	0.480246	0.610036	-1.13772	-1.67644	-1.24931	-0.00854015	-0.0722799	0.0808201	-0.61637	-0.42534	-0.33307	-0.72608	-0.66118	-0.19608	-1.3441	-1.51439	-1.49758
ZNF10	-0.251017	0.302203	-0.051187	0.992253	1.04732	0.432673	-0.601437	0.405213	0.045383	0.218643	0.244923	0.395043	-0.0802999	-0.0138698	0.0941701	1.36794	1.03844	1.2935	-0.22136	-0.09377	0.81068	0.31124	0.0109301	0.2835
ZNF107	-0.00162029	-0.00559998	0.00722027	0.17245	0.51849	0.0375004	-0.17047	-0.08568	-0.0146999	-0.94421	-1.25434	-1.16915	-0.0549498	-0.0213299	0.0762806	-0.133389	-0.0590591	-0.21338	-0.76719	-0.689469	-0.26769	-1.00668	-1.45315	-1.0609
ZNF217	0.0376005	-0.0220003	-0.0156002	-0.2718	-0.4825	-0.53923	-0.0794001	-0.0931997	0.0318003	-0.161099	-0.0921001	-0.1217	0.0235329	-0.0427666	0.0192327	-1.10945	-0.986577	-1.2267	-0.0082674	-0.0386667	0.115133	0.278533	0.0261326	0.137233
ZNF326	0.0294666	-0.0605335	0.0310669	0.406267	0.478767	0.271767	-0.592893	-0.352193	-0.394583	-0.582943	-0.727953	-0.865723	0.106857	-0.039093	-0.0677624	0.495837	0.457737	0.388037	-0.592993	-0.538233	-0.271003	-0.928133	-1.14161	-1.04508
ZNF33B	-0.0419664	0.0188932	0.0230732	0.160203	0.131173	-0.0979567	0.0889235	0.308213	0.284043	1.1297	0.877314	1.00061	0.0560331	-0.014967	-0.0410671	-0.395447	-0.428987	-0.396867	-0.301297	-0.165517	0.171594	0.914083	0.613584	0.579083
ZNF367	-0.0107236	0.0263662	-0.0156436	0.170197	0.289356	0.00470638	0.0866165	0.402846	0.0684361	-1.09157	-1.16261	-0.781424	-0.0201969	-0.029747	0.049943	0.087543	-0.292517	0.207833	0.131723	0.169633	0.309673	-0.430197	-0.598297	-0.408627
ZNF425	-0.112177	0.148593	-0.036417	0.213443	0.286953	-0.311357	-0.0331669	0.328913	0.0505633	1.48739	1.49863	1.29585	0.20925	-0.21597	0.00672007	0.22536	0.65945	0.67776	0.16782	0.11866	0.90051	1.56999	1.15331	2.04922
ZNF473	-0.098937	0.000513077	0.098423	1.11144	0.892873	0.668123	-0.125237	-0.261157	-0.0327473	-0.245417	-0.0889568	-0.157067	0.171453	-0.195467	0.0240135	1.49212	1.16935	1.37521	-0.176747	-0.0480766	0.237693	0.0863428	-0.185877	-0.126616
ZNF519	-0.0119267	-0.0929565	0.104883	-0.0828762	-0.297207	-0.387576	-0.0336161	0.169634	0.0718136	-0.855367	-1.09452	-1.09955	-0.0202007	0.0359488	-0.0157509	-0.101491	0.0145388	-0.00743103	-0.408031	-0.150051	-0.0139208	-0.63794	-0.707291	-0.64387
ZNF561-AS1	0.0850201	0.0664001	-0.15142	0.11678	-0.11	0.17608	-0.31685	-0.29802	-0.33738	0.46361	0.31725	0.45616	-0.0486832	0.191147	-0.142463	0.474117	0.289037	0.348977	0.259577	0.553177	0.644557	1.23977	0.917987	0.892347
ZNF638	-0.0557003	0.12898	-0.0732803	-0.11409	-0.29561	-0.4817	0.0492001	0.46728	0.39705	-0.30736	-0.80199	-0.23511	0.0416069	0.106187	-0.147793	-0.745673	-0.594603	-0.521113	-0.912433	-0.600193	-0.163553	-1.29765	-1.14186	-0.605453
ZNF681	-0.084383	0.0635967	0.0207872	0.0118275	0.154267	-0.245773	-0.144753	0.094367	0.211987	-0.787413	-0.890783	-0.688483	-0.0110559	-0.0199261	0.0309839	-0.437447	-0.588457	-0.382997	-0.648356	-0.312777	-0.258996	-0.959486	-1.15171	-0.921796
ZNF804A	0.0445232	0.00285339	-0.0473766	-0.00176668	0.341243	-0.0285368	-0.0586667	-0.241497	-0.225877	-0.101987	-0.551367	-0.630647	0.132567	-0.101933	-0.0306334	0.644797	0.661887	0.687947	-0.756053	-0.659023	-0.332383	-0.870103	-1.62546	-0.781823
ZNF85	0.0260839	-0.0205765	-0.00550652	0.145464	0.0416231	-0.203437	-0.135277	-0.187487	-0.038126	-1.01448	-1.28024	-1.15527	-0.106443	0.122156	-0.0157137	-0.121664	-0.145524	-0.0814238	-0.602724	-0.273674	-0.205674	-0.380314	-0.813284	-0.661014
ZNF91	-0.0773497	0.235001	-0.15765	-0.10681	0.0148802	-0.28143	-0.16017	0.16494	0.1319	-0.128449	-0.26848	-0.23179	0.156394	-0.0301466	-0.126246	-0.654606	-0.721946	-0.721877	-0.654496	-0.197716	-0.181576	-0.997986	-1.0668	-1.34591
ZNF92	-0.0597935	0.107117	-0.0473232	0.411996	0.635296	0.278107	-0.527943	-0.112553	-0.125854	-0.861073	-0.876253	-1.48713	0.0297337	-0.0116863	-0.0180464	-0.0331068	0.0802937	-0.113377	-0.945597	-0.511827	-0.373817	-1.05622	-1.6288	-1.3168
ZSCAN31	0.01262	-0.0429296	0.0303102	1.59417	1.52724	1.19298	0.54038	0.89268	0.8754	1.59351	1.41915	1.51325	-0.00242329	0.129677	-0.127254	0.853397	0.806777	0.801847	-0.304623	-0.121343	0.428077	0.827537	0.831336	1.03144
ZWILCH	-0.0453396	-0.0359292	0.0812707	0.417941	0.43785	0.16427	-0.310309	-0.329909	-0.129879	-1.27434	-1.39015	-1.57132	-0.00898647	0.0231829	-0.0141964	0.0837231	0.0672636	0.311563	-0.775377	-0.700657	-0.228167	-1.1637	-1.1803	-0.893227
ZWINT	0.0115309	-0.00804901	-0.003479	0.386091	0.299691	0.161791	-0.198568	-0.169569	-0.103179	-1.31219	-1.30266	-1.38919	0.0760736	-0.0964661	0.0203934	0.172264	0.071764	-0.0314665	-0.393476	-0.414856	-0.200576	-1.00621	-1.13533	-1.16384
bapluby	-0.27119	0.24603	0.0251598	0.16087	0.7744	0.57105	0.3401	0.50307	0.21335	0.65686	-0.23936	0.24427	-0.534897	0.150063	0.384833	-0.0911274	-0.479227	0.00458288	-1.49352	-0.759267	-1.03595	-0.732847	-1.61437	-0.791687
barer	0.0220995	-0.1184	0.0963001	-1.58332	-1.96945	-1.7961	-0.2884	-0.1296	-0.2256	-1.41194	-1.6697	-1.70535	0.0228901	0.00514984	-0.0280399	-0.48896	-0.45933	-0.58843	0.27037	0.14189	0.16483	-0.24489	-0.42318	-0.76125
bawbeybu	0.0779634	0.249943	-0.327907	-0.0726967	0.398143	-0.0189266	0.866844	0.744703	1.20634	0.731763	0.160964	0.202154	0.34882	-0.2956	-0.0532203	-2.02503	-1.73352	-1.75019	-1.6191	-1.19128	-0.16944	-0.74706	-1.00272	-0.562201
bawgabu	0.0754328	0.117723	-0.193157	-1.07332	-0.182297	-0.991767	-0.412537	-0.729077	-0.216037	-0.785097	-1.18722	-1.72159	0.305536	-0.264934	-0.0406036	-0.753203	-0.749023	-0.571134	-0.640584	-0.534113	0.214797	-0.572824	-0.917543	-0.674583
bawgloy	0.1737	-0.0974798	-0.0762196	0.64148	0.42573	0.23044	0.12183	0.60989	0.65213	0.0637102	-0.31848	0.11219	0.0263796	0.10841	-0.13479	-0.25356	-0.0527201	-0.82509	-0.42647	-1.10459	-0.88023	-1.25719	-1.31142	-1.2043
bawspeybu	-0.151627	0.210653	-0.0590267	-0.997177	-0.226467	-0.892237	-0.253947	0.226763	-0.723807	-1.12303	-0.467267	-0.435697	0.267507	-0.317773	0.0502667	-0.619813	-0.335433	-0.869473	-0.600003	0.220237	0.143397	-1.71174	-1.13679	-0.943763
bawworbu	-0.21885	-0.0728598	0.29171	-0.0976996	0.20178	-0.46744	0.00813055	0.2762	-0.115819	-0.12859	-0.12372	-0.0283995	-0.354771	-0.00586081	0.36063	-0.442171	-0.507471	-0.155481	-1.17519	-0.505201	-0.917241	-0.864221	-1.43734	-0.793931
bazaw	-0.231897	-0.0709767	0.302873	-0.205397	-0.544167	-0.101487	0.0283732	0.328873	0.485753	-0.301427	0.123053	-0.141067	-0.0418534	0.0575466	-0.0156937	-0.795013	-0.766004	-0.744753	-0.849264	-0.605783	-1.31722	-1.09886	-1.30108	-0.808613
beeflawby	-0.209494	0.204206	0.00528669	-0.140274	-0.184114	-0.241734	-0.100823	-0.259233	-0.0866036	-0.916304	-1.30012	-1.12399	-0.212373	0.106477	0.105896	-0.816204	-0.975453	-0.659703	-0.439333	-0.557953	-0.746733	-1.23427	-0.913233	-0.826183
beepabu	0.0398436	-0.265727	0.225883	1.2315	1.10665	0.681223	-0.335186	-0.610217	0.160493	0.399163	0.612423	0.383113	-0.00140762	-0.100177	0.101583	0.488243	0.264832	0.518473	-1.34165	-1.22956	-0.905627	-1.18654	-1.31288	-1.10312
beeskar	-0.26421	0.0861101	0.1781	-0.44548	0.15691	-0.14864	0.20768	0.72212	0.0166602	-0.40835	-0.47773	-0.75742	0.0791731	-0.101367	0.0221934	-0.232757	-0.206277	-0.453207	-0.323637	-0.532507	-0.430537	-1.54122	-1.02436	-1.00372
beewabu	-0.444243	0.819946	-0.375703	0.873116	0.647516	0.368146	-0.237833	0.574916	1.07763	-1.65961	-1.40345	-1.73091	0.137114	-0.0944567	-0.0426564	-0.134216	0.264574	0.135744	-1.18882	-0.624106	-0.426076	-1.80954	-1.36969	-1.71759
berpoby	0.0583968	-0.0616632	0.00326681	-0.386373	-0.715373	-0.509403	0.575777	0.338017	0.524537	-0.560873	-0.335533	-0.384363	0.195267	-0.222983	0.0277166	-0.715203	-0.822303	-0.720623	-0.308063	-0.187293	-0.321873	-1.01844	-1.20606	-1.22038
bersta	-0.309457	0.315903	-0.00644684	1.33045	2.15335	0.489523	-0.0389571	0.209273	0.454343	-0.157427	-0.955137	-0.921607	-0.01542	-0.00831032	0.0237298	0.7189	0.53043	0.75514	-0.88507	-0.41995	-0.6053	-1.53065	-1.90396	-1.84808
beyfey	0.117643	-0.106807	-0.0108371	0.371303	0.522433	0.460703	-0.0449967	-0.041347	1.07137	-0.347457	-0.140927	-0.334547	0.04849	-0.22122	0.17273	-0.33488	-0.42389	-0.74792	-0.80065	-0.98889	-0.23884	-1.34198	-1.12945	-1.43834
blaglawbu	-0.554373	-0.103453	0.657827	1.21578	0.683967	0.678307	0.0834169	0.414907	0.100067	-0.414853	-0.561583	-0.454673	0.462287	-0.122563	-0.339723	1.16716	1.28111	1.0057	0.0326669	-0.675613	-1.07056	-0.392353	-0.0018332	-0.462193
blarbey	-0.226063	0.483507	-0.257443	0.252427	0.723516	0.206187	0.395257	1.1885	0.772747	0.491307	0.456137	-0.0678835	-0.07023	0.16112	-0.0908904	-1.07342	-1.03231	-1.11506	-0.9753	-0.87156	-0.29718	-0.54635	-0.13335	-0.4872
blarklee	0.0868168	0.139677	-0.226493	0.346927	0.181567	0.00954676	0.700537	1.06196	1.27968	0.0154066	-0.745503	-0.567783	-0.0165496	-0.11044	0.12699	-0.873219	-0.71784	-0.68482	-1.11153	-0.79928	-0.56233	-1.44479	-1.84572	-1.63587
blarmo	-0.0281701	0.0734596	-0.0452905	0.0433998	0.35998	0.16067	-0.0724101	0.74458	0.413	-0.1807	0.0165896	-0.36873	-0.0111103	-0.12606	0.13717	-0.33466	-0.43686	-0.24434	-0.15792	-0.88198	-0.0946803	-1.26529	-0.50882	-1.34192
blawslabu	0.0816264	-0.0898838	0.00825644	-0.541704	-0.687364	-0.608694	0.494686	1.06987	-0.800464	0.485826	-0.258124	0.0638261	-0.0130367	0.0131235	-8.67844e-05	-2.03415	-1.53473	-1.32129	-1.02283	-0.422287	0.381233	-1.30665	-0.110816	-0.359197
blawslarbu	-0.144376	-0.000166416	0.144544	0.643084	0.321124	-0.0184765	0.123424	0.714653	0.645654	-0.414376	-0.974317	-0.793827	0.452723	-0.763777	0.311053	-0.919147	-0.243557	-0.591267	-1.34789	-0.0147471	-0.280907	-1.39074	-1.71661	-0.756127
bleykeeby	-0.0772133	0.158097	-0.0808835	-0.950123	-0.152633	-0.661633	-0.293493	-0.0626631	0.103617	0.0647869	-0.119553	-0.384604	-0.0825334	0.112707	-0.0301733	-0.939893	-1.33374	-0.826053	-0.626513	-0.152943	0.130747	-0.569283	-0.484433	-0.659273
blorfeebo	-0.180553	0.548897	-0.368343	0.0920668	0.0965967	0.319667	-0.302493	0.180367	0.474307	-0.238083	-0.866793	-1.21075	-0.325517	0.160033	0.165483	-0.951397	-1.03789	-0.485787	-0.971987	-0.395827	-0.506977	-1.41251	-0.916387	-0.764497
bloybawby	-0.257597	0.532893	-0.275297	0.760053	0.536703	0.631543	0.385073	0.475663	0.930363	-0.214737	-0.636087	0.208003	0.152363	0.0652032	-0.217566	-0.495337	-0.432277	-1.11373	-1.35945	-1.57251	-1.91859	-2.4704	-2.12056	-1.97596
bloyree	0.025743	-0.105367	0.0796232	-0.251807	-0.696887	-0.536357	0.379163	0.600443	0.195763	0.477843	0.624513	0.731603	0.0608997	-0.1725	0.1116	-1.01821	-0.91846	-1.16299	-0.61314	-0.31313	-0.12943	0.49736	-0.0135503	-0.02075
bloyter	0.08845	-0.0206001	-0.0678501	-0.000130177	-0.0499802	0.44263	0.40803	0.48868	0.54326	0.15055	0.21311	0.17427	-0.170973	0.158107	0.012867	0.925047	1.21146	1.7013	0.275467	0.450707	0.220207	0.377977	0.291777	0.318287
blubar	0.0407467	0.201297	-0.242043	0.308827	0.875377	0.369257	1.15289	1.51461	2.04385	1.03651	0.686597	0.687987	-0.0692	0.08638	-0.01718	-0.39089	-0.21323	0.02212	-0.87909	-0.54475	-0.25494	-0.83115	-1.30344	-0.83189
blugorby	-0.90311	0.83242	0.0706902	0.48118	-0.90749	-0.60023	0.0781603	1.03772	0.68716	-0.77233	-1.03053	-1.09982	0.328016	-0.365104	0.0370865	-0.999894	-0.978564	-0.575933	-1.94789	-0.978524	-0.934974	-2.08018	-1.87502	-1.46216
blukeeby	0.05547	-0.0376301	-0.0178399	-0.0577402	0.0172701	-0.63308	0.00141001	0.19273	0.33709	-0.10325	-0.2783	-0.22043	-0.0163665	-0.0865169	0.102883	-1.22128	-0.747237	-1.11563	-0.889447	-0.153507	-0.0660567	-0.392497	-0.732147	-0.719487
blusleebu	-0.0910029	0.0345473	0.056457	0.335767	0.470007	-0.0620127	0.243307	0.624347	0.760687	-0.256413	-0.247243	-0.748223	0.0212965	0.225687	-0.246984	-0.0859933	0.590096	-0.248243	-0.176074	-0.239803	-0.410994	-1.24491	-1.27727	-0.789693
borflaw	-0.5287	0.28159	0.24711	0.40001	0.65534	0.60125	0.22978	-0.46412	-0.32592	-0.85354	-0.92136	-1.16825	0.0423393	-0.0678706	0.0255294	-1.26704	-1.53723	-0.973521	-1.59812	-1.78034	-1.2495	-2.19735	-1.48675	-2.0932
borgawby	-0.0852137	0.363647	-0.278433	0.143096	-0.0508184	-0.355598	-0.0159636	0.176231	0.181336	-0.349314	-0.623398	-0.576104	0.0480566	0.0423017	-0.0903583	-0.283328	-0.195963	-0.586138	-0.830993	-1.09151	-0.645188	-1.61401	-1.27915	-0.917958
boror	0.500187	-0.0751028	-0.425083	0.557057	0.359717	-0.331333	0.482007	0.298197	0.312637	0.0969872	-0.706403	0.141437	-0.0422263	0.0713634	-0.0291367	-0.815927	-0.261016	-1.75425	-1.47582	-0.942546	-0.323116	-1.27902	-1.94677	-1.08913
boyshar	0.0570667	0.115577	-0.172643	0.516697	0.514577	0.260887	0.249947	0.275717	0.162957	0.724757	0.214547	0.451537	-0.32745	-0.0420799	0.36953	-1.5984	-1.28458	-1.19783	-0.79631	-0.84589	-0.43944	0.10322	-0.77582	-0.75412
buslaby	0.0369768	0.0449767	-0.0819535	-0.0128832	0.0754066	-0.319833	0.436747	0.740147	0.455817	0.245596	0.315697	0.262637	0.0803366	0.0703764	-0.150713	-1.43782	-1.18787	-0.832953	-0.690154	-0.420233	-0.457633	-0.488633	-0.534033	-0.393734
bygar	0.0369234	0.0832834	-0.120207	-0.277566	-0.00436687	-0.383477	0.468463	0.574893	0.681304	0.165963	0.100244	0.216243	0.22543	-0.15788	-0.0675497	-1.39559	-1.1301	-1.35858	-0.0889997	-0.22799	-0.22809	-0.614429	-0.81635	-0.506639
bykorby	-0.30906	0.58932	-0.28026	0.29868	-0.20792	0.50554	-0.0868196	0.64837	1.01269	-0.46399	-0.50562	-0.652339	0.136143	0.130313	-0.266457	-0.517787	-0.972476	-0.604076	-1.43555	-0.307567	-1.31295	-1.15829	-1.54177	-1.80197
byslu	-0.265669	-0.00997972	0.275651	0.0862503	0.226561	-0.263969	-0.11634	0.14951	0.129661	-0.68132	-1.01708	-0.656089	-0.0353003	-0.26453	0.29983	-0.12469	-0.31548	-0.30644	-0.53602	-0.36833	-0.43887	-0.8828	-0.95147	-1.19994
byvorbo	0.0201402	-0.05654	0.0364003	0.2376	0.37593	-0.00918007	0.15925	0.38056	0.5126	-0.23043	-0.16286	-0.26079	-0.0991869	-0.237747	0.336933	-0.681347	-0.420597	-0.0521669	-0.952707	-0.677347	-1.0809	-1.43113	-1.06896	-0.713517
chaleebo	-0.0340133	-0.198653	0.232667	-0.322363	0.0799968	-0.447953	0.275057	0.696947	-0.0373032	0.970107	1.30219	0.537877	0.08605	0.10127	-0.18732	0.36954	0.37994	0.46518	0.61157	0.2682	0.41471	0.85384	1.31146	1.14468
chargor	-0.170477	0.166703	0.00377321	-0.520147	-0.0968871	-0.275797	0.379483	0.672553	0.670033	-0.250727	-0.489797	-0.518717	0.0671563	-0.189544	0.122386	-0.693734	-0.458934	-0.356004	-1.29207	-0.141554	0.180316	-2.00188	-1.13242	-0.813644
charloby	-0.103817	0.0417032	0.0621133	-0.890907	-0.265447	-0.669617	0.0305233	0.0159431	0.296173	-1.09895	-1.14348	-0.794047	-0.152153	-0.108084	0.260236	-0.766253	-0.615794	-0.289834	-0.744514	-0.189054	-0.537933	-1.40729	-1.27563	-1.02955
charshor	0.0448132	0.113803	-0.158617	0.679583	0.510973	-0.034987	-0.198427	0.393173	0.203163	-0.0183468	-0.112927	-0.192497	-0.0188131	-0.00626278	0.0250769	-0.499793	-0.664393	-0.667623	-1.15758	-1.18911	-1.36464	-0.969873	-1.2968	-0.964813
chateebo	-0.05019	0.28589	-0.2357	-0.18251	0.20958	0.0753999	0.24906	0.95749	-0.0443797	0.1271	0.62357	0.24567	0.106226	-0.0689435	-0.0372834	-0.938354	-1.41456	-0.850363	-0.153694	-0.294814	0.0209866	0.461886	-0.157003	0.320927
chawdabu	-0.0507698	0.20491	-0.15414	0.4294	0.45562	-0.22577	0.46676	0.62924	0.65378	0.06218	-0.11316	-0.1241	0.0912905	-0.0421596	-0.0491295	-0.0555897	-0.0822897	0.0427604	-1.87526	-1.66776	-0.18439	-1.61729	-1.7567	-1.38831
chaworbu	-0.20009	0.15711	0.0429797	0.75533	0.83632	0.35173	0.27734	0.80354	0.38528	-0.53972	-0.698	-0.25957	0.14872	-0.64636	0.49764	-0.28649	0.338019	-0.29794	-1.35187	-0.513121	-0.61196	-1.36522	-1.21331	-1.4694
chawwa	-0.13664	0.21758	-0.0809402	-0.18615	0.54505	-0.12008	-0.0110002	1.10359	0.45311	-0.0844002	-0.0994	-0.0507903	0.0747232	-0.232317	0.157593	-0.632987	-0.859347	-0.469347	-0.996667	-0.592497	-0.620667	-1.14767	-0.782257	-1.5788
cheenar	-0.0530005	0.0659194	-0.0129204	0.343579	-0.106451	0.0608697	0.37478	0.351679	0.3934	-0.0907407	-0.271851	-0.442811	0.0134635	-0.278906	0.265444	-0.221447	-1.31084	-0.683476	-0.637246	-1.19191	-0.483737	-1.76027	-1.61602	-1.33766
cheespee	0.0450702	-0.0122399	-0.0328298	-0.37179	-0.29462	-0.0569401	-0.5407	-0.38313	-0.29954	-1.29191	-1.31486	-1.04582	0.071763	-0.194427	0.122663	-0.320237	-0.00528669	-0.192807	0.109983	-0.104517	0.241853	-0.764057	-0.531037	-0.681167
cheespoyby	0.143776	-0.179883	0.0361066	0.666327	0.549387	0.775627	-0.0055337	0.0791864	-0.354844	-0.159674	-0.615883	-0.190864	-0.334987	0.133883	0.201103	0.111873	-0.184087	-0.300867	-0.558067	-0.305777	-0.302237	-0.777497	-1.51493	-0.910317
cheeworby	-0.376944	0.149936	0.227006	1.0384	0.871447	0.450226	0.612726	0.874386	0.851566	-0.550204	-1.38043	-0.517573	-0.00200987	0.11699	-0.11498	-0.14085	-0.51684	0.18206	-1.38777	-0.89031	-1.02733	-0.86165	-1.34082	-1.40578
cherfoy	-0.0512071	0.279793	-0.228587	0.499593	0.311843	0.246533	1.1064	1.19666	1.52894	-0.277757	-0.416957	-0.0970874	0.118873	-0.351517	0.232643	-0.602067	-0.615547	-0.566587	-1.10336	-0.583397	-0.593687	-0.815357	-0.753707	-1.08978
chergy	-0.12331	0.22527	-0.10196	0.0944102	0.99145	0.24838	0.63014	1.60605	1.25293	-0.136	0.3143	0.0850401	-0.198007	0.103084	0.0949235	-0.606766	-0.711617	-0.252107	-0.931866	-2.11201	-0.622457	-0.908666	-1.67143	-1.22558
cheykuby	-0.0661569	-0.174127	0.240283	0.780943	0.586353	-0.208417	-0.234347	0.162273	0.682913	-0.265087	-0.701107	-0.735927	0.0192037	0.116814	-0.136016	-0.256526	0.383064	-0.0712261	-0.771946	-0.849316	-0.388836	-1.22319	-0.798966	-1.20184
chofarby	-0.325747	0.441113	-0.115366	0.300683	0.622243	-0.197237	0.540164	0.787473	0.760783	-1.52337	-1.32214	-0.813587	-0.265887	-0.265477	0.531363	-1.04128	-0.555686	-0.673027	0.0137534	-0.0706468	0.555994	-1.87601	-1.60214	-0.772336
chomuby	-0.14763	0.16263	-0.0149999	0.24156	0.39225	0.25181	1.09262	0.6813	0.61406	0.20444	-0.56653	-0.16338	0.37985	-0.14448	-0.23537	-0.63661	0.02491	-0.42835	-0.88431	-0.29922	-0.89421	-1.29627	-1.1655	-0.93805
chorduby	0.179956	-0.213023	0.0330665	0.523316	0.562126	0.0936065	0.110096	0.696577	0.706096	0.0202365	0.0882566	0.422337	0.580647	-0.0203733	-0.560273	-0.839553	-0.732003	-1.23355	-1.2626	-1.04661	-0.988423	-1.17671	-1.2099	-0.869373
chordybo	-0.0577469	0.206013	-0.148267	0.438763	1.10608	0.391803	-0.360247	0.475613	-0.164427	-0.297087	-0.610757	-0.518047	-0.224963	-0.193974	0.418936	1.23777	0.882586	1.37277	0.0630264	0.0569563	0.231546	0.248416	-0.552344	0.0457163
chormarby	0.0680799	-0.0645504	-0.00353003	-0.53202	-0.57947	-0.85881	-0.27298	0.46823	-0.0237603	0.78025	0.39297	0.79286	0.11125	0.0674205	-0.178669	0.27455	-0.0869694	-0.32273	0.343921	1.03239	0.69554	1.26259	1.04159	1.48165
chorslar	-0.20429	0.13084	0.0734501	-0.25559	0.25285	-0.43838	-0.27855	0.26172	0.15801	-0.44031	-0.30378	0.24455	0.16021	-0.05478	-0.10543	-1.42614	-0.92427	-1.45155	-0.46813	-0.15532	0.26242	-0.77376	-0.48087	-0.55271
chorwarby	-9.63211e-05	0.0931635	-0.0930667	0.488723	0.286754	0.0960736	0.151033	0.791624	0.757184	-0.211707	-0.469097	-0.804137	-0.10214	0.0202003	0.0819402	-0.73314	-0.3793	-0.55591	-0.71031	-0.71139	-0.38654	-1.0619	-1.00553	-2.15945
choymeeby	-0.0427599	0.1783	-0.13554	-0.0268402	0.0382299	-0.171599	-0.0246401	0.50354	0.18494	-0.849299	-0.81505	-1.03997	0.121943	-0.137726	0.0157843	-0.869646	-0.672586	-0.668846	-0.697086	-0.720336	-0.344687	-1.36718	-1.80969	-1.27511
chuchee	-0.06109	-0.0277801	0.08887	-0.30917	0.0192399	-0.43602	0.34552	0.87392	0.82929	-0.53838	-0.69779	-0.51484	0.147631	-0.264559	0.11693	-0.989089	-1.01242	-1.99093	-1.1283	-1.09681	-0.594619	-1.10504	-2.00957	-1.79589
chujawbo	0.206276	-0.0999334	-0.106344	-0.939034	-0.461004	-1.50662	-0.753114	-0.140293	-0.434273	0.837337	0.873927	-0.395133	0.00337672	0.279577	-0.282953	0.301777	0.0730567	0.567267	0.462237	-0.0370531	0.522997	1.45376	1.02875	1.38347
chuno	0.173384	0.0904436	-0.263826	-0.0257664	-0.977956	-0.592046	-0.350646	0.363954	0.416714	-0.987926	-0.955426	-1.54547	-0.095747	0.101653	-0.00590658	-0.629387	-0.0740967	0.150953	-0.381787	0.099493	0.261383	-1.15553	-1.23637	-0.501737
churaw	0.267054	-0.0115466	-0.255507	-0.389416	-0.289486	-0.344067	0.0734034	1.22127	0.931293	0.176464	-0.0832763	-0.102906	-0.0820365	-0.188297	0.270333	-1.34427	-1.16945	-1.25869	-1.01102	-1.26956	-0.302717	-1.04188	-0.587027	-0.835057
chuwee	0.41545	-0.31748	-0.09797	-0.88474	-0.18409	-0.5581	0.31152	-0.31136	-0.0325999	-0.43907	-0.68559	-0.19748	0.32543	-0.0680499	-0.25738	-0.79525	-0.89657	-0.82679	-0.93296	-0.96832	-0.56929	-1.42596	-0.95383	-1.50472
chybloby	-0.278476	0.107823	0.170654	0.455894	-0.299437	-0.195046	-0.817416	-0.500866	-0.701716	-0.381557	-1.58611	-1.40806	0.254513	-0.498237	0.243723	-0.411977	-0.178697	-0.0585966	-0.415206	-0.249357	-0.171097	-0.504297	-0.0732164	-0.423347
chyglu	-0.119757	-0.0345564	0.154314	-0.241746	0.0790734	0.103933	-0.200366	0.0774536	0.359734	-0.0386968	-0.458107	-0.0651565	0.500233	-0.443577	-0.0566568	-1.21442	-0.431257	-0.866497	-1.22765	-0.925627	-0.424727	-1.77961	-0.991067	-0.704287
darklee	-0.142257	0.203483	-0.0612268	-0.362057	-0.157007	-0.572837	0.415603	0.264723	0.120223	-0.234367	-0.420257	-0.941307	-0.31713	0.0580902	0.25904	-1.01312	-1.17948	-1.13433	-1.00398	-0.58821	-0.44283	-0.860199	-0.75354	-0.874549
darveeby	0.0164671	0.114477	-0.130943	-0.0613332	0.0565867	-0.281193	0.517367	0.699447	0.995657	-0.198973	-0.514633	-0.102633	0.281203	-0.210937	-0.0702667	-0.810107	-0.584077	-0.337047	-0.881827	-0.648007	-0.244347	-0.737357	-1.40886	-1.07621
dastuby	0.0753908	0.00187111	-0.0772591	0.168131	0.0278511	0.011941	0.142151	0.300641	0.436201	-0.534979	-0.693069	-0.623739	0.247643	-0.131686	-0.115956	-0.801106	-0.661166	-0.817476	-1.248	-1.21862	-0.702526	-1.56384	-1.5565	-1.58304
dawflorby	0.10791	-0.0516806	-0.0562305	0.7827	0.23821	-0.20215	0.0869894	0.296309	0.398469	-0.10884	-0.43602	-0.56493	-0.0495429	-0.131403	0.180947	-0.0912833	-0.0398731	0.187287	-0.578683	-0.543823	0.438187	-1.00752	-0.802203	-1.2737
dawjer	0.124037	-0.280453	0.156417	0.945217	0.868017	0.611407	0.505987	0.762637	0.574967	0.197886	0.187607	0.512136	0.0384831	-0.0227566	-0.0157266	-0.573226	-0.445977	-1.16939	-1.11691	-1.04354	-0.652687	-1.05161	-1.22142	-1.00681
dawskoyby	0.323327	-0.0224433	-0.300883	0.0958369	0.143777	0.383567	0.0158267	0.372167	1.03364	1.01624	1.49055	1.63771	-0.23074	-0.0936699	0.32441	-0.45572	0.11494	0.18561	-0.56277	-0.0525198	-0.19435	0.57585	0.41678	0.43578
deedoybu	0.290007	-0.0554733	-0.234533	0.309627	0.526206	-0.127234	0.255647	0.255317	0.689657	-0.147503	-0.133234	-0.0356035	0.11963	-0.00874996	-0.11088	0.0998998	0.00705004	-0.31983	-1.51114	-0.64682	-0.4446	-1.45561	-1.65731	-1.58332
deekey	0.155474	-0.134807	-0.0206666	0.282534	-0.213787	-0.0147467	-0.00250626	0.0681839	0.176304	-0.221867	-0.142557	-0.259666	0.0519629	-0.170307	0.118343	-0.942217	-0.751027	-0.897457	-0.710247	-1.07551	-0.762447	-1.10585	-1.13347	-1.02827
deykleyby	-0.19937	0.23155	-0.0321803	0.1006	0.14382	-0.28154	0.85814	1.16059	1.09944	0.279419	0.131229	0.281489	-0.201117	-0.0258265	0.226943	-0.0735364	-0.374116	-0.274257	-0.478507	0.0720534	0.0620136	0.246163	0.0382032	0.136714
deyroybu	0.192766	-0.109674	-0.0830936	0.318336	0.149766	-0.124534	-0.360974	0.488126	-0.212193	0.148356	-0.266324	-0.668643	-0.0579095	0.12349	-0.0655794	-1.39391	-1.15751	-1.41556	-1.21699	-0.591229	-0.347849	-0.98423	-1.16291	-0.235039
deyshy	-0.0495768	-0.0594668	0.109043	-0.737137	-0.765047	-0.824107	0.520543	0.737183	0.524223	-0.119317	0.0100532	-0.120887	0.213956	-0.0344439	-0.179513	-1.27115	-1.01342	-1.24765	0.194807	0.0126262	0.206126	-0.364933	-0.619374	-0.339354
dobey	0.215527	-0.0045433	-0.210983	-0.0354834	0.115157	-0.0452533	0.607937	1.00033	0.475307	1.00581	0.947357	1.05553	-0.0699363	-0.0575466	0.127483	1.1666	1.39976	1.50597	0.888944	0.792644	0.729003	1.60545	1.60688	1.27447
donarby	0.0960503	0.0683503	-0.1644	-0.23893	0.12541	-0.23912	0.00840998	0.0413103	0.0464101	-0.16352	-0.35417	-0.10558	-0.06429	-0.13841	0.2027	1.24746	1.56148	1.55377	-0.49989	0.31919	-0.23352	0.12359	-0.69185	-0.16351
dorjoy	0.329767	0.133077	-0.462843	0.203197	0.164667	-0.396263	0.266747	0.610637	0.443137	-0.0797529	-0.375183	-0.357023	0.17997	-0.27835	0.0983801	-0.74373	-0.1511	-0.51218	-1.50435	-0.91357	-0.39277	-1.23553	-1.42869	-1.30346
dorny	-0.19831	0.27584	-0.0775301	-0.58865	0.29467	-0.42205	0.5856	1.00381	1.39793	1.00142	0.31127	0.79218	0.360963	0.012413	-0.373377	-1.54094	-0.756367	-0.905377	-0.423797	-0.425877	0.0845032	-0.612997	-0.609847	-0.660267
dorwoy	-0.37495	0.47395	-0.0990005	-0.18768	-0.74485	-0.31295	0.2919	-0.71319	0.0310798	-1.37805	-1.55408	-0.74146	0.371303	-0.347037	-0.0242667	-0.458197	-0.512667	-0.556997	-0.707217	-0.463347	-0.447437	-0.834007	-0.705747	-0.706557
doybobo	-0.167956	0.279933	-0.111977	0.379663	0.0169735	-0.147576	-0.250347	0.414023	0.165664	-0.372197	-0.679457	-0.439106	0.0701938	-0.0155463	-0.0546465	-0.408006	-0.311666	-0.416396	-0.907436	-0.519096	-0.438706	-1.21731	-1.53851	-0.997586
doygarbu	-0.327053	0.225757	0.101297	1.00204	1.65547	1.60807	0.0378671	-0.439443	0.045537	1.30798	0.702687	0.793357	0.0558867	0.00124645	-0.0571332	-0.750174	0.0382867	-0.403513	-1.35159	-0.698363	-0.903313	-1.03127	-1.45362	-0.926094
dutarby	-0.107663	0.242957	-0.135293	0.011837	0.530057	0.082777	-0.420413	0.224057	-0.261693	-0.223743	-0.572253	-0.448903	-0.169667	0.043643	0.126023	-0.528517	-0.0361767	-0.558507	0.0943131	-0.328207	-0.259817	-1.26365	-0.869137	-1.079
duvoyby	0.24962	-0.07616	-0.17346	0.72382	0.75666	0.48826	0.26548	0.8886	0.91765	0.45169	0.0736799	0.11095	0.0925069	-0.245003	0.152497	0.225247	0.0797668	-0.0333629	-1.13522	-1.15998	-0.802653	-1.50523	-0.957123	-0.793983
dymerbo	0.0603237	-0.148817	0.0884938	0.802814	0.834383	0.838154	0.0932436	0.488444	0.687434	-0.532466	-1.03844	-0.729676	0.139883	-0.342837	0.202953	0.195213	-0.0643973	0.247603	-0.940317	-0.569927	-0.303847	-1.0333	-1.08025	-1.30246
fartar	0.15766	0.34599	-0.50365	-0.6721	0.2055	-0.0713296	0.16478	0.62684	0.62941	-0.16284	-0.32066	-0.26135	0.161397	-0.190403	0.029007	-0.771273	-0.312243	-0.360013	-0.431013	-0.309223	0.352557	-1.11036	-0.623743	-1.48863
faslorby	0.0609937	0.194064	-0.255056	0.311224	-0.289687	-0.395866	-0.165566	0.449173	0.424623	-0.636006	0.112164	-0.647417	0.34364	-0.24616	-0.0974793	-0.71068	-0.400819	-0.60603	-1.43584	-0.969689	-1.16478	-0.65947	-1.72444	-1.0947
fasnubu	0.109044	0.230964	-0.340006	0.379854	0.465954	-0.169206	-0.342276	0.406944	-0.108716	-0.682106	-0.750966	-0.498656	0.130416	-0.414274	0.283856	-0.682674	-0.694983	-0.865884	-0.904494	-1.15958	-0.702304	-1.08584	-1.74614	-0.765174
fawdaw	-0.0977468	0.0615029	0.036243	-0.075717	-0.242897	-0.346377	-0.278427	0.234463	0.172293	-0.765457	-1.26522	-0.675157	0.012526	0.00840616	-0.0209336	-1.83536	-1.23517	-1.28997	-0.559584	-0.439704	-0.500214	-0.709374	-1.16802	-1.48214
fawru	0.148614	-0.134706	-0.0139065	0.223624	-0.217806	-0.304166	-0.0933661	-0.167396	0.0131035	-1.04921	-1.11851	-0.927636	0.301364	-0.140636	-0.160726	-0.521146	-0.801016	-0.823676	-1.07391	0.0614939	-1.04301	-0.025106	-0.653626	-0.565016
fawwoy	0.0759997	-0.0755606	-0.000440598	0.396309	0.493229	-0.12307	-0.180161	0.0347195	0.20797	0.16689	-0.49429	-0.17979	0.0155063	-0.208333	0.192826	-0.512114	-0.729944	-0.706604	-0.949474	-1.12873	-1.41742	-0.924904	-1.0042	-0.753184
feedor	-0.340147	0.228973	0.111173	1.17473	0.984173	0.161863	0.181093	0.407083	-0.145207	0.265183	-0.735437	-0.136057	-0.0334868	0.0809231	-0.0474367	0.0270329	0.499373	-0.00679684	-0.938527	-0.945297	-0.340587	-0.753927	-2.06788	-0.972777
feekloy	-0.255373	0.473186	-0.217813	-0.117433	-0.199043	-0.299353	0.277017	-0.382873	0.680947	-0.896673	-0.349953	-0.761943	0.4349	-0.22191	-0.21299	-1.24658	-0.87996	-1.25371	-0.42387	-0.22621	-0.25817	-0.86858	-1.43826	-1.00056
feeplo	0.20862	-0.27519	0.06657	-0.30914	0.13429	-0.38321	0.47436	0.43016	0.31326	-0.14835	0.2107	-0.13974	0.12557	-0.28743	0.16186	-1.39523	-1.12177	-1.33454	-1.02392	-0.49242	-0.63018	-0.55634	-1.25833	-1.11581
feesko	-0.0266299	0.0381799	-0.0115499	-0.16654	-0.50196	-0.84096	0.56813	0.68306	0.58963	0.45155	0.45586	0.20203	0.146383	-0.194607	0.0482235	-1.76863	-1.72495	-0.918727	-0.103877	-0.100897	-0.140297	0.164553	-0.333877	0.176943
fergoybu	0.0443134	-0.0637364	0.0194235	0.887464	0.604963	0.394924	-0.200787	0.409503	-0.144937	0.305684	0.303224	0.595263	-0.0357666	-0.0480967	0.0838633	0.0240636	-0.0700765	0.183033	-0.374506	-0.109207	-0.355457	-0.702697	-1.12671	-1.21926
fermy	0.103147	0.179827	-0.282973	0.562227	0.541287	0.204667	0.339007	0.917337	0.999217	-0.062273	-0.549663	-0.147493	0.183017	-0.0725236	-0.110493	-1.06053	-0.959203	-0.937684	-0.754263	-0.207223	0.000236511	-1.2687	-1.77234	-0.999164
ferraw	-0.482677	0.372233	0.110443	0.286413	0.377663	-0.413517	0.792363	1.18189	0.610493	0.528083	-0.109797	-0.526697	0.0824265	-0.224264	0.141837	-0.887973	-1.27973	-0.754293	-1.65655	-1.09649	-0.788303	-1.69616	-0.948864	-1.47502
ferslawbu	-0.0351133	-0.0687232	0.103837	0.304077	-0.336753	-0.100934	0.193097	0.425386	0.711327	-0.940444	-2.01726	-1.2195	0.19462	-0.27074	0.0761199	-0.10775	0.22315	0.21078	-1.36105	-1.96286	-0.82506	-2.29687	-2.84776	-1.679
ferzorbu	0.48476	-0.27665	-0.20811	0.24281	-0.12735	0.15338	0.37135	0.3257	0.41723	0.44692	-0.28704	0.25378	-0.112867	0.0610933	0.0517731	-1.27983	-1.05714	-1.12309	0.198323	0.233343	0.135553	0.181213	-0.203447	-0.584867
feyfa	-0.0309434	0.0772266	-0.0462832	1.08114	1.15982	0.687267	-0.0178533	0.543417	0.204327	-0.746263	-1.8139	-0.795463	-0.406357	0.293663	0.112693	-0.100867	-0.332337	0.253743	-1.2074	-1.12912	-0.516637	-1.99769	-1.57813	-1.8007
feysmeebu	0.00549698	0.0598168	-0.0653133	0.409797	0.297787	-0.338123	-0.241703	0.404317	0.367167	-0.224623	-0.318053	-0.355413	0.04251	-0.34776	0.30525	-0.86941	-0.36686	-0.54619	-0.94348	-0.529	-0.52294	-1.11093	-1.36995	-1.17452
flafy	0.0107167	-0.234583	0.223866	-0.106593	0.103497	-0.0946035	0.409736	0.919997	1.05644	0.210016	-0.172913	-0.545774	-0.10943	-0.37236	0.48179	-0.81987	-1.1199	-1.25233	-1.32602	-1.43174	-0.69211	-1.76073	-1.26275	-1.63612
flarchoy	0.0304108	0.0396004	-0.0700092	-0.111629	0.7033	-0.32662	-0.49446	-0.00779915	0.0862904	-0.47376	-0.42744	0.0545406	-0.0765905	-0.11686	0.19345	-0.51508	-0.15437	0.04809	-0.969891	-0.58954	-0.411321	-1.1264	-1.47716	-0.85529
flarsmar	0.21852	-0.10477	-0.11375	0.36656	0.33692	0.1426	-0.21971	0.1031	-0.20952	-0.000189781	-0.29678	-0.1768	-0.155993	0.0121164	0.143877	-0.443923	-0.0164037	0.135797	-0.738023	-0.782773	-0.654143	-0.985184	-1.65401	-1.06064
flatar	-0.0758133	0.169587	-0.0937734	-0.570193	-0.462123	-0.720704	-0.221933	0.480977	0.181867	-0.526274	-0.685853	-0.593884	0.191253	0.0207434	-0.211997	-1.57825	-0.667867	-1.3227	-0.577977	-0.627347	-0.205797	-0.457087	-0.676097	-0.469767
flawkerbu	-0.102817	-0.022337	0.125153	-0.174627	-0.354737	-0.724037	0.148413	0.366943	0.0719528	-0.923517	-1.14289	-1.92832	0.19507	-0.0905299	-0.10454	-0.21802	0.0393701	0.0648499	-0.0827303	0.1834	0.0262198	-1.22447	-0.69766	-0.74891
fleepubo	-0.17843	0.48773	-0.3093	-0.33737	0.55568	-0.32024	-0.12552	0.32129	0.64091	-0.22268	-0.23299	-0.18874	-0.0105968	-0.278287	0.288883	-1.41429	-1.04675	-1.93104	-1.5227	-0.929337	-0.497837	-1.88224	-2.11994	-1.50134
fleeswarby	0.289803	-0.329947	0.040143	-0.247867	0.593333	0.197483	0.470693	0.199803	0.0806928	0.929713	1.55823	1.47858	0.154503	0.163613	-0.318117	-0.277146	-0.501176	-0.565806	-0.885447	-0.944477	-0.410087	-0.0943666	0.130593	0.0491533
fleewarby	0.129303	-0.0307369	-0.098567	-0.0807071	-0.0727272	-0.546517	0.116193	0.325673	0.414553	-0.0536671	-0.161627	-0.190447	-0.0109463	-0.075016	0.0859642	-1.25998	-1.12141	-1.07494	-1.11258	-0.944026	-0.858816	-0.820686	-1.38789	-0.862046
flerchey	0.0478601	0.14332	-0.19118	0.17974	0.10879	0.10923	0.53224	0.48263	0.64266	0.51814	0.34258	0.51116	0.09903	-0.15721	0.0581803	-1.2779	-1.35964	-1.2224	-0.0730996	-0.0983396	0.33001	0.73836	0.30487	0.52687
flerka	-0.0833297	0.146091	-0.0627594	0.40127	0.26642	-0.251359	-0.0444393	0.68539	0.14815	-0.84904	-0.98288	-1.0126	0.0879769	-0.150853	0.0628767	-0.409353	-0.305863	-0.362743	-0.859943	-1.01096	-1.35988	-1.01737	-1.29166	-1.47431
flobler	0.0780592	-0.0683908	-0.00967026	0.854309	0.76761	0.67454	0.0274191	0.128479	0.11992	-0.3346	-0.39533	-0.503881	0.0174093	0.079669	-0.0970802	-0.26189	-0.335151	-0.24573	-0.54563	-0.522	-0.52558	-1.03754	-1.12151	-1.09406
floparbo	-0.0133595	0.27509	-0.26173	-0.15195	-0.68912	-0.55203	0.1434	0.37984	0.33063	-0.964849	-1.01362	-1.0466	0.171483	-0.148047	-0.023437	-1.4662	-1.52975	-1.28034	-0.976327	-0.423737	-0.137527	-1.44734	-1.66157	-1.54365
florfobo	-0.364547	0.230003	0.134543	0.763093	0.967703	0.211213	0.391393	0.950813	0.435303	0.336443	-0.582777	-0.889216	0.118693	-0.116777	-0.00191689	-0.320477	-0.390487	-0.0969367	-1.32723	-1.53324	-0.726857	-0.846657	-1.04829	-1.42157
florgar	0.0369234	0.0832834	-0.120207	-0.277566	-0.00436687	-0.383477	0.468463	0.574893	0.681304	0.165963	0.100244	0.216243	0.22543	-0.15788	-0.0675497	-1.39559	-1.1301	-1.35858	-0.0889997	-0.22799	-0.22809	-0.614429	-0.81635	-0.506639
flormy	0.0904036	0.0653834	-0.155787	0.643343	-0.417497	-0.190796	0.200193	-0.0895762	0.241144	0.0842137	0.216043	-0.0381165	0.0387936	-0.0365467	-0.00224686	-0.858237	-1.01771	-0.630967	-1.12218	-0.905157	-0.836437	-1.4797	-1.14395	-0.832417
florslarby	-0.3974	0.32929	0.0681105	0.00908041	-0.15257	-0.62835	-0.13294	0.65606	0.56616	-0.57094	-0.75705	-0.58728	0.148703	-0.00288677	-0.145817	-0.717597	-0.941597	-0.268367	-1.4174	-0.665187	-0.159257	-1.43616	-1.7014	-1.01509
flotar	-0.455054	0.148276	0.306777	-0.775304	-1.00906	-0.389863	0.314986	1.08885	0.890757	0.596467	0.624506	0.520586	0.0883131	-0.163257	0.0749431	-1.30109	-1.84508	-1.63028	-0.944377	-0.372267	-0.910887	0.318843	-0.377637	-0.940176
floyklorby	-0.301887	-0.357217	0.659103	0.648853	0.794014	-0.405767	0.553943	0.469763	1.0826	-0.0190969	-0.173517	0.252703	0.167284	0.0919833	-0.259266	-0.583837	-0.413406	-0.686407	-0.492496	-0.526317	-1.10515	-0.743987	-1.43496	-1.59817
flujor	-0.024323	0.0412569	-0.016933	-0.149603	-0.194903	0.258367	0.547687	0.687967	0.691667	0.281017	-0.0658031	-0.199863	0.107727	-0.381413	0.273686	-0.443684	0.113476	0.0509162	-0.253543	-0.195653	-0.537764	-0.919414	-1.23336	-0.978184
flybler	0.104257	-0.00653362	-0.097724	0.714036	0.672286	0.565617	0.0496359	0.111406	0.0712566	-0.312774	-0.281094	-0.233594	0.0917902	-0.0904799	-0.00130939	-0.144199	0.0599298	-0.32595	-0.55989	-1.00108	-0.3469	-0.94146	-1.09169	-1.00492
flymerby	-0.248633	0.454096	-0.205463	-0.726553	-1.40215	-1.61155	0.424457	0.750826	0.0325565	-0.521173	-0.154974	0.0515766	-0.0396099	0.00468016	0.0349302	-1.66945	-1.31459	-1.30739	-0.37908	0.43754	0.49385	-0.66816	-0.0874896	-0.0373497
flytoyby	-0.0206599	0.0615401	-0.0408797	1.14851	1.03501	0.99975	0.1119	0.70531	0.54015	0.56207	0.4019	0.2799	0.107547	-0.00491333	-0.102633	0.503467	0.394617	0.797057	-1.09538	-0.477523	-0.735093	-1.13829	-1.01244	-0.841603
foboy	-0.371693	0.284067	0.0876269	-0.0921135	0.573967	-0.0730534	0.526227	0.608927	0.251997	-0.149014	-0.194803	-0.0931535	0.0299964	0.0508265	-0.0808234	-0.562133	-0.805473	-0.957813	-1.00055	-0.600204	-1.52096	-1.05693	-0.972923	-0.699294
forja	-0.185624	0.131166	0.0544562	-0.290614	0.268456	-0.957854	-0.312624	0.767746	-0.100254	0.0137563	-0.470054	-0.360594	0.154314	-0.240487	0.0861735	-1.17928	-1.35435	-1.37927	-1.05881	-1.39347	-0.186586	-0.762197	-2.06507	-1.37525
forveybo	0.201547	0.0975065	-0.299054	0.339477	-0.0339136	0.0365367	0.386646	0.249267	0.0327063	0.190856	-0.181233	-0.144794	0.236663	-0.256557	0.0198932	-1.18611	-1.0181	-1.465	-0.881817	-0.240127	-1.00491	-1.31343	-0.935397	-2.00394
foshoy	-0.165717	0.380143	-0.214427	0.533753	0.679743	-0.0524869	0.197713	0.466693	0.200213	-0.223187	-0.996207	-0.822597	-0.0881701	-0.00186014	0.0900297	0.4342	0.40903	0.43057	-0.59464	-0.7314	-0.15143	-0.84704	-1.55549	-1.00194
foydo	-0.40479	0.1291	0.27569	-0.3444	-0.51889	-0.0806401	0.58567	0.91923	0.75694	1.30376	1.23491	1.06441	-0.148483	0.249457	-0.100973	0.156197	0.173977	-0.157553	0.433047	0.512167	-0.151553	0.777347	0.655107	0.660127
fusny	0.196096	-0.132423	-0.063673	0.274957	0.214477	0.107147	0.364977	0.559037	0.499247	-0.153684	-0.503324	-0.410123	0.0440636	-0.0196762	-0.0243864	-0.700187	-0.705027	-0.946567	-0.695606	-0.754066	-0.392306	-1.11227	-1.46368	-1.20874
fustyby	0.0505133	-0.165087	0.114573	-0.106457	-0.115607	-0.600027	0.143673	-0.106907	0.387013	-0.412367	-0.327227	-0.208927	0.13899	0.00737	-0.14636	-0.77744	-0.32431	-0.39584	-0.62667	-0.79093	-0.73357	-1.35787	-0.9091	-0.84102
fuzyby	0.180276	0.125077	-0.305354	0.476216	0.534896	0.372507	0.199027	0.561127	-0.0165734	-0.584424	-0.0117736	0.0857067	0.103487	-0.363503	0.260017	-0.925233	-0.642623	-0.995263	-1.00641	-1.51519	-1.0222	-1.1736	-0.831883	-1.47962
fyblar	-0.161223	0.140826	0.0203962	-0.800874	-0.813573	-0.855974	0.0639362	0.601047	0.286316	-0.452374	-0.451134	-0.217664	0.031383	0.0813131	-0.112697	-2.04176	-0.919067	-1.28265	0.272123	0.120303	0.625873	0.0953732	-0.559267	-0.418137
gapla	0.20109	-0.0506997	-0.15039	0.10734	-0.39272	0.29607	0.41039	0.88005	1.00517	-0.50524	-0.44445	-0.25017	-0.18119	0.0498405	0.13135	-0.45811	-0.29311	-0.63395	-0.66577	-0.96105	-0.77404	-0.68059	-1.45766	-1.04268
garfabo	-0.0373664	0.260303	-0.222937	0.195683	0.0902634	-0.567926	0.328873	0.470943	0.977143	0.311964	0.150263	0.130213	0.20901	-0.0673404	-0.14167	-1.48695	-1.13265	-1.103	-0.5617	-0.64428	-0.37563	-1.8093	-1.64828	-1.2181
garker	0.0242534	0.283803	-0.308057	0.637983	0.609863	-0.0778866	-0.411127	-0.668877	0.242933	-0.736377	-0.0125766	-1.04503	0.32937	-0.51534	0.18597	-0.493351	-0.49674	-0.98795	-0.48895	-0.54976	-0.7093	-0.87567	-1.19754	-0.99415
gawna	0.0663733	-0.458027	0.391654	0.208603	-0.0127869	-0.615077	-0.399927	0.222833	0.212924	-0.376157	-0.795397	-0.736836	-0.135676	-0.0262365	0.161913	-0.421926	-0.122477	-0.317186	-0.885036	-0.672377	-0.153996	-1.30618	-0.729657	-1.1828
geeteebo	0.0145764	0.249496	-0.264074	1.63011	1.07108	0.499806	-0.101704	0.518906	-0.475854	0.250096	-0.115444	0.0323062	-0.111706	0.118224	-0.00651646	1.72872	1.75285	1.63564	-1.29428	-0.388976	-0.522216	-0.356956	-0.579666	-0.117266
glary	-0.09303	-0.0674601	0.16049	0.31232	0.65422	0.0029397	0.56582	0.16223	0.60653	0.15063	-0.15844	-0.2843	0.168393	-0.152537	-0.0158567	-1.03616	-0.601737	-0.379797	-1.29334	-0.877067	-0.625407	-1.32444	-0.920067	-1.08746
glaskaw	-0.034297	0.303263	-0.268967	-0.215427	0.070683	-0.0802569	0.065773	0.408723	0.319483	0.0166631	-0.475737	0.103643	0.13703	-0.0259595	-0.11107	-0.50687	-0.85482	-0.42532	-0.48315	-0.6844	-0.771399	-1.33025	-0.95153	-0.90468
glaskybu	0.240596	0.0657063	-0.306304	-0.482094	-0.842714	-1.14916	-0.0412836	1.0138	0.886516	0.773136	0.400877	0.426466	0.175907	-0.135493	-0.0404134	-0.715714	-0.360233	-0.142104	-1.28379	-1.17976	-0.946844	0.0502567	-0.536784	-0.101113
glasnarby	-0.0651999	-0.302249	0.36745	0.744411	0.52547	0.10443	0.10175	0.7861	0.346941	-0.18791	-0.22308	-0.398119	-0.15896	-0.03407	0.19303	-0.059	-0.94231	-0.67952	-0.57743	0.0522199	-0.56628	-0.79725	-1.03533	-1.55236
gleekee	0.0218968	0.120617	-0.142513	0.232917	0.0882969	-0.116883	0.118727	0.512997	0.653457	-0.451113	-0.331973	-0.400593	-0.00131035	0.0211596	-0.0198503	-0.33136	-0.0639105	-0.44752	-1.03722	-0.66149	-0.24732	-1.09188	-1.22359	-0.944
glerkor	0.216987	0.096467	-0.313453	0.129367	0.446007	-0.242703	0.170077	0.554097	0.376427	-0.499623	-0.262263	-0.607983	-0.0668468	-0.0283365	0.0951834	-0.328747	-0.623947	-0.614547	-0.783737	-0.714937	-0.249547	-0.839227	-1.02143	-1.20737
glernoy	-0.35043	0.41066	-0.0602303	0.67325	1.39064	0.0864997	0.00820971	0.56634	0.1232	0.45438	-0.0726204	-0.46276	-0.167676	0.0509734	0.116704	-0.946647	-0.738897	-0.763186	-1.44683	-0.895827	-0.684077	-1.81977	-2.44873	-1.68904
glerswerby	-0.136764	0.193417	-0.0566535	-0.105443	-0.0226035	-0.362013	0.448817	0.265467	0.206807	0.108606	-0.258153	-0.183424	0.146599	-0.26922	0.12262	-1.28772	-0.977221	-1.78463	-1.65232	-1.25792	-1.10521	-0.932341	-0.77343	-1.12086
gleyplo	-0.112767	-0.0375671	0.150333	0.281134	0.147733	0.0638332	0.319233	0.299533	0.246333	0.772933	0.846933	0.810033	0.0536337	-0.0331669	-0.0204668	0.445833	0.310233	0.431533	0.914933	0.758533	0.788033	1.07693	0.969833	1.03413
glorboybo	-0.29167	0.56839	-0.27672	-0.46202	-0.1108	-0.32099	-0.45213	0.15631	-0.12159	-1.01841	-1.35347	-1.43598	0.193177	-0.00881338	-0.184363	-0.421893	-0.269443	-0.116773	-0.498893	-0.319283	0.157127	-1.28696	-1.00168	-1.41572
gloynorby	1.09172	-0.571983	-0.519733	-0.495594	0.0828166	-0.435063	-0.409993	-0.412593	-0.152024	0.232777	-0.612113	-0.229944	0.47243	-0.30314	-0.16929	-1.89761	-1.63748	-1.8559	-1.07193	-0.715971	-0.37261	-0.72348	-1.3055	-0.79413
gluglybu	-0.0469398	-0.0699897	0.11693	0.81718	1.66632	0.368	-0.0271397	0.16478	0.14142	-0.41797	-1.31919	-0.36446	-0.10501	0.0775199	0.0274897	0.39943	1.01526	0.85867	-0.95958	-0.99737	-0.78205	-1.08246	-1.49004	-0.90127
glunobu	-0.0907593	0.17508	-0.0843191	-0.163489	0.195661	-0.160529	-0.11471	0.44587	0.000720024	-0.188999	-0.427569	-0.225579	0.151123	-0.132007	-0.0191164	-0.689417	-0.586607	-0.371037	-1.20137	-0.962617	-0.809607	-1.5847	-1.22893	-0.659957
glustoybu	0.0909796	-0.0904002	-0.000580311	0.83619	0.62415	0.32665	0.0715199	0.11945	-0.53003	-0.0416102	-0.30854	-0.29677	-0.212813	0.358417	-0.145603	0.336137	0.318147	0.408087	-0.446373	-0.664613	-0.167383	-1.63381	-1.15576	-1.30549
gluvubu	-0.0931435	0.0955467	-0.00240326	1.29414	1.02276	0.808347	0.585007	0.443587	0.609107	0.567256	0.325457	0.305027	-0.0114264	0.0908937	-0.0794663	0.176643	-0.0848265	0.292543	-1.43762	-0.719196	-0.162436	-0.221556	-1.01159	-0.814877
glyplu	0.0300336	-0.100187	0.0701532	-0.379237	-0.0620365	-0.135527	-0.290747	-0.0658965	-0.100027	-1.12114	-1.45431	-1.0907	-0.0826268	-0.131337	0.213963	-0.550967	-0.355717	-0.847767	-0.142087	-0.561787	-0.107107	-0.325027	-0.861517	-0.636387
glyzyby	0.145483	-0.315567	0.170084	-0.0487666	-0.391057	-0.630466	-0.484267	0.405503	0.607924	-0.583877	-0.645077	-0.490097	-0.112904	0.0520563	0.0608463	-0.490664	-0.925754	-0.361403	-0.923423	-0.788824	-0.863093	-1.14117	-1.21316	-1.30651
goker	-0.392837	0.390523	0.00231314	0.583913	0.609613	0.142673	-0.019227	0.303493	-0.102337	-0.756027	-0.290867	-0.736327	0.17457	-0.22966	0.05509	-0.43888	-0.80082	-0.60558	-1.03986	-1.41367	-0.75183	-1.75112	-1.63013	-1.71153
gorfoy	-0.195476	-0.266416	0.461894	0.787804	1.10463	0.107774	0.316294	0.713224	-0.105476	1.55534	1.06236	0.818074	-0.00865316	-0.183663	0.192317	-0.197663	0.0489268	0.329307	-0.359483	-0.140953	-0.119473	0.249477	0.0123067	0.229727
goro	0.249977	-0.377773	0.127797	0.332306	0.797517	0.627107	0.0560865	0.274327	-0.0120134	0.298606	0.331357	0.0310068	-0.666767	0.165174	0.501594	0.739513	0.406074	0.100003	0.571454	0.235764	-0.0753665	0.979804	1.3588	1.01124
gorpubu	0.19208	-0.2866	0.0945201	0.91966	0.52669	-0.0554199	0.17244	0.07094	0.45726	-0.145	-0.6961	0.0626597	-0.236953	0.215307	0.021647	-0.810783	-0.453983	-1.36473	-1.08858	-0.740643	-0.757443	-1.13168	-0.886273	-1.43518
gorzawbo	-0.03334	-0.14932	0.18266	0.91546	0.44589	0.05056	-0.17063	0.39992	0.17014	0.79378	0.82768	0.62728	0.521399	-0.444541	-0.0768604	1.50882	1.59666	1.49878	0.13951	-0.0351901	0.45963	0.62796	0.89545	0.89094
goygla	-0.19916	0.05479	0.14437	0.2595	0.0273199	-0.4369	0.16631	0.31184	0.62096	-0.35929	-0.82332	-0.64819	0.109206	-0.224934	0.115726	-0.621513	-0.687634	-0.713014	-0.167304	0.00122643	0.754837	-0.821064	-1.27102	-1.16487
goyseyby	-0.0155535	-0.0767336	0.0922866	-0.356224	0.142576	-0.251574	0.918226	1.11841	1.4456	0.243126	-0.155293	-0.297083	0.0433965	-0.204174	0.160776	-0.284894	-0.166314	-0.0387239	0.0197163	-0.0265536	0.181566	-0.315304	-0.169844	-0.187824
goywaby	-0.0582471	0.018033	0.0402131	0.200513	0.434243	0.242523	-0.774507	-0.312827	-0.262997	-0.198257	-0.403067	-0.477937	0.0625033	-0.242816	0.180314	-0.555897	0.0681233	-0.422417	-2.16577	-1.04156	-0.735307	-0.978317	-1.527	-1.13781
gugy	-0.39921	0.03971	0.3595	0.24077	-0.0248799	-0.0348001	0.67562	-0.20067	0.67197	-0.10828	-0.55471	0.0546999	0.112073	0.0635931	-0.175667	-0.317037	-0.0167367	-0.505127	-0.667577	-0.113077	0.172043	-0.813767	-1.04457	-1.21995
gysu	0.168927	0.0914764	-0.260404	0.0693965	-0.422254	0.171896	-0.247503	0.641477	0.273867	-0.158103	0.0138063	0.248577	0.129616	-0.0123134	-0.117303	-0.628193	-0.218894	-1.05531	-0.748593	-0.198884	-0.341574	-0.955704	-0.826724	-1.32684
hahure	-0.00183678	0.00577307	-0.00393677	0.222943	-0.147937	-0.200357	0.400673	0.747833	0.608323	-0.053267	-0.570187	-0.358297	-0.0188475	-0.0566978	0.0755424	-0.557358	-0.391928	-0.416478	-1.97423	-1.53386	-1.34754	-1.72277	-1.85817	-1.9232
hakare	0.123933	-0.050447	-0.0734868	-0.0453668	0.052763	-0.217037	0.068243	0.0526829	0.533563	-0.449137	-0.293397	-0.050817	-0.0111904	-0.131401	0.14259	-0.56491	-0.437871	-0.226921	-0.77379	-0.425971	-0.60243	-0.84752	-1.06346	-1.17171
hemumi	0.312747	0.533546	-0.846293	-1.02952	-0.722533	-0.542823	0.460737	0.407446	0.0999765	-0.358193	-0.426213	-0.448793	0.0319905	-0.18976	0.15777	-1.51398	-0.81896	-0.971879	-0.5656	-0.4847	-0.24076	-1.07546	-1.50915	-1.10466
hirimu	-0.0288668	0.443393	-0.414526	0.638093	0.707813	-0.0307665	0.972903	1.29726	1.35633	0.0319734	0.241803	0.116953	0.241144	-0.397027	0.155884	-0.401577	-0.0584464	-0.221996	-1.05139	-0.871996	-0.501866	-1.79283	-2.12757	-1.55991
hirure	0.11522	0.0641699	-0.17939	0.82271	0.40153	0.37756	-0.0622797	0.14641	0.0628901	-0.14067	0.11156	-0.16949	0.294907	-0.0598431	-0.235063	2.16673	2.39745	2.12622	-0.250363	-0.599413	-0.0242834	-0.0408034	-0.564993	-0.317683
histone.23	0.0118337	-0.330146	0.318314	1.26055	-0.156906	0.219484	0.146094	-0.223856	0.194304	1.74636	2.12679	1.80157	-0.08179	0.29963	-0.21784	0.42173	0.44691	0.0142298	0.17746	0.17493	0.13817	1.86335	1.97075	2.46394
hosara	-0.24486	0.18082	0.0640402	-0.16301	-0.0185299	-0.2354	0.31242	0.79322	0.58765	-0.30187	-0.70413	-0.38431	-0.443797	0.0514035	0.392394	-0.643446	-0.339226	-1.02816	-1.23627	-0.683706	-1.14293	-1.65877	-1.08906	-1.47995
jawsorbo	0.0894265	0.252166	-0.341594	0.457646	0.746606	0.309396	-0.346884	-0.0693836	0.642477	-0.735934	0.127206	-0.391854	0.133703	-0.0918965	-0.0418067	-0.272787	-0.0593467	-0.655147	-1.27701	-1.49326	-1.41326	-0.997317	-1.46443	-1.59296
jeesnoby	0.11785	-0.0072298	-0.11062	-0.0706401	0.14265	-0.0137596	0.61204	0.6527	0.844	-0.36118	-0.78146	-0.53189	-0.0694299	-0.0588398	0.12827	0.28736	0.30487	-0.0789199	-0.39523	-0.40284	-0.26276	-1.26748	-0.90212	-1.39296
jerrerbo	-0.0423698	-0.0177798	0.0601501	-0.31229	-0.32996	-0.47718	-1.52452	-0.51063	-0.21948	-1.52261	-1.04125	-1.60876	0.494727	0.153677	-0.648403	-0.169724	0.0846567	-0.169643	-0.289943	-0.359324	0.157607	-0.662033	-0.555723	-0.341864
jonoyby	0.0357068	-0.0810633	0.0453568	0.651317	-0.152823	-0.266063	0.349737	-0.0979333	0.355267	1.14453	0.359797	0.580827	0.197923	-0.359317	0.161393	-1.50964	-1.32831	-0.722167	-0.657377	-1.60028	-1.46799	-0.0560069	-0.912627	-0.517077
jorfabo	0.324073	-0.0509863	-0.273087	0.110144	0.189204	-0.406247	0.297334	0.615814	0.774464	0.218894	0.163454	-0.127367	-0.243866	0.0638638	0.180004	-0.765717	-1.42288	-0.986026	-0.615127	-0.688376	-0.654437	-1.02981	-1.3662	-0.957777
jorger	0.25004	-0.28722	0.0371799	-0.29227	-0.09974	-1.05113	1.21681	1.20208	1.15406	-0.70703	-0.84755	-0.63856	0.0423734	0.00951338	-0.0518866	-0.383067	-0.537117	-0.567107	0.0639033	-0.114867	0.151593	-0.448817	-0.771707	-0.757007
jorkarbu	0.162653	0.0975633	-0.260217	-0.345517	0.351493	-0.159597	-0.281387	0.216823	0.442173	-0.620757	-0.139567	-0.896577	-0.0827565	-0.0322967	0.115053	0.157023	0.615493	-0.477507	-1.17581	-1.43002	-0.960417	-1.14344	-1.28786	-0.656437
josabu	0.0456665	-0.0455537	-0.000113487	0.188356	0.277536	0.0419664	0.725776	1.489	1.17299	0.958346	1.07207	1.82279	0.100747	0.0106466	-0.111393	-0.259533	-0.326714	-0.177063	0.135507	0.316386	-0.0308936	0.878866	0.627116	0.467687
joyfer	0.112466	0.0585365	-0.171004	-0.243093	1.20949	0.487436	-0.176754	0.618756	0.723866	0.555406	0.209036	0.0432963	0.00518656	-0.0994534	0.0942664	-1.20521	-0.561763	-0.615654	-1.21563	-0.455694	-1.15375	-1.4815	-0.729884	-1.32916
joyshy	-0.205793	0.334367	-0.128573	-0.579273	-1.02028	-1.09536	0.584857	1.18008	0.599856	0.225787	-0.529963	0.108207	-0.129263	0.0986366	0.0306268	-0.897523	-0.872483	-0.535523	-0.706634	-0.641083	-0.481584	-1.49458	-1.23098	-1.13823
jozybo	-0.130603	-0.133393	0.263997	0.993727	1.17355	1.03121	0.239966	0.141777	0.272727	-0.825603	-0.414073	-1.11275	0.23477	-0.17905	-0.0557199	0.30103	0.48474	-0.01649	-0.61157	-1.28252	-0.79181	-0.82451	-0.16956	-0.81679
jyfo	0.122546	-0.00986385	-0.112684	0.163756	0.511406	-0.172834	-0.00297356	0.223496	0.195636	-0.512274	-0.335524	0.154686	0.00573015	-0.06742	0.0616899	-0.85718	-0.81074	-0.12509	-1.16707	-0.47152	-0.58188	-1.17231	-1.10398	-1.01758
jymoy	0.394883	-0.177927	-0.216957	0.543643	0.375383	-0.188317	0.162163	0.735233	0.932133	-0.352637	0.113473	0.214903	0.199847	-0.371093	0.171247	-0.827404	-0.869003	-1.15043	-1.4811	-0.910383	-0.696893	-1.09271	-1.28599	-0.869214
kahori	0.13155	0.31272	-0.44427	0.07621	-0.15161	-0.0794301	0.35635	0.24304	0.00771999	-0.63349	-0.46937	-0.22936	-0.0300865	0.161674	-0.131587	-1.53729	-1.05569	-0.639926	-1.02742	-1.16228	-0.572267	-1.30398	-0.527647	-1.54006
kakome	-0.0996432	-0.0304933	0.130137	0.839327	0.666487	0.140917	-0.284583	-0.0400429	-0.217803	-0.137343	-0.820033	0.181787	0.14786	-0.1697	0.0218401	-0.0324197	-0.0353398	0.19386	-1.08181	-0.80271	-1.11898	-1.13252	-1.50935	-1.28177
karomu	-0.106396	-0.0796962	0.186094	0.165453	0.180154	-0.357226	-0.920266	-0.551507	-0.0994964	-0.855746	-1.18274	-0.692496	0.0763769	-0.191723	0.115347	-0.0617528	0.0295672	0.071167	-0.765043	-0.504053	-0.180443	-1.27982	-2.04674	-1.17602
karsha	0.0925102	0.20536	-0.29787	0.15531	0.33418	0.01057	-0.50915	-0.18202	-0.0695701	-0.73838	-0.76504	-0.69465	-0.0177765	-0.0209165	0.0386939	-0.233057	-0.134876	-0.435456	-0.772357	-0.247546	-0.905636	-1.15098	-0.973636	-1.25003
kawspaw	-0.367076	0.239944	0.127134	0.254024	0.636014	-0.517816	-0.130426	0.666474	0.564004	-0.0763464	-0.557156	-0.522706	-0.379237	0.193323	0.185913	-0.076817	0.189353	-0.044147	-0.836637	-0.0540867	-1.12102	-1.26884	-1.17181	-1.02032
keeny	0.246053	0.0162435	-0.262297	0.545533	0.221653	-0.467587	0.0796833	0.987283	0.699433	0.0212336	-0.365977	0.00438356	0.295123	-0.195167	-0.099957	-1.24764	-1.37413	-2.07778	-1.26682	-1.29531	-0.940937	-0.800157	-1.54939	-1.4147
kehire	0.18929	0.182	-0.37129	0.17213	0.4052	0.48727	0.79454	1.44797	0.81047	0.13937	0.13861	0.33616	0.0026598	-0.21807	0.21541	-0.43426	-0.22668	0.0787902	-0.89745	-1.05564	-0.9147	-0.92069	-0.42485	-0.86258
kena	0.323427	-0.0754533	-0.247973	-0.705283	-0.163434	-0.830823	-0.0699234	0.0406666	-0.596563	-1.34598	-1.12603	-1.67171	0.513496	-0.297584	-0.215914	-0.885044	-0.237454	-0.697414	-0.526294	0.516486	0.946816	-0.389684	-0.366964	-0.219844
ketara	-0.326227	0.186353	0.139874	0.131563	0.346573	-0.136647	0.138593	0.555883	0.502203	0.189444	-0.0187268	0.135714	-0.0332737	-0.211023	0.244297	-1.01988	-0.893123	-0.534933	-0.843933	-0.644403	-0.449574	-1.28564	-1.57069	-1.00149
ketora	-0.300086	0.388053	-0.0879664	1.19095	1.58727	0.913253	0.255834	0.312994	0.257304	0.208104	-0.0068965	0.252304	0.186153	-0.171907	-0.0142469	0.356433	0.333983	-0.0218768	-0.345007	-0.521377	0.153063	-0.127247	-1.42123	-1.01307
kihere	-0.22344	0.13793	0.0855103	-0.0909796	-0.127029	-0.98225	-0.4409	-0.25463	-0.85955	-1.40817	-0.68061	-0.9166	0.16406	-0.0493698	-0.11469	-0.66496	-1.03179	-1.27325	-0.71356	-0.49491	-0.30075	-0.68295	-0.5808	-1.10729
kinara	0.194953	-0.127837	-0.0671167	0.243843	0.161643	-0.0199866	0.577433	0.521833	0.453943	-0.148147	-0.327757	-0.630547	-0.0118637	0.0949163	-0.0830541	-2.28276	-1.14959	-1.65667	-0.900024	-0.868534	-0.121824	-1.14578	-0.886434	-0.965264
kisira	-0.00614691	0.0810232	-0.0748768	-0.0749669	-0.370937	-0.472427	-0.268057	0.172163	-0.243407	-0.270807	-0.785677	-0.437807	0.14892	-0.32406	0.17514	-1.2934	-1.03806	-0.72901	-0.17464	-0.0741601	-0.33493	-0.62344	-0.64812	-0.54369
klardorbu	-0.0790634	0.113477	-0.0344133	0.540337	0.417542	-0.029448	0.128892	0.489542	0.251212	-0.015213	-0.635053	-0.394368	-0.125978	-0.0190582	0.145037	-0.0592432	0.0435419	0.0467815	-1.04131	-0.847208	-0.458173	-1.13203	-1.71209	-1.12646
klarpleebu	-0.122987	0.287513	-0.164526	-0.667467	-0.00751686	-0.355637	0.193453	0.139093	0.543893	-0.762337	-0.199197	0.0449934	-0.0592704	-0.28693	0.3462	-0.97156	-1.16258	-1.00342	-0.6242	-0.6414	-0.35619	-0.90167	-0.67297	-0.47574
klarsheybu	-0.0144901	0.29856	-0.28407	0.740139	0.93265	-0.45178	-0.10916	0.5478	0.68679	-0.44285	-0.91518	-0.71806	-0.0787168	0.105173	-0.0264568	-0.205966	-0.848447	-0.396767	-0.912796	-1.2783	-0.374637	-1.10351	-1.59811	-1.7465
klarspawbu	-0.108083	0.159596	-0.0515134	1.08998	1.44157	1.05303	0.468596	0.552557	0.843776	-0.0988536	0.653737	0.445517	-0.0201466	0.294093	-0.273947	-0.168087	-0.210686	-0.252136	-0.515146	-0.435507	-0.481677	-0.468277	-0.173267	-0.601496
klawjee	0.0161729	0.0455832	-0.0617571	0.112253	-0.198477	-0.112127	-0.706157	-0.00357676	-0.184767	0.0383129	-0.0836167	-0.299717	-0.11533	0.03406	0.0812697	-1.43383	-0.90419	-0.82716	-0.96434	-0.31847	0.24854	-0.51081	-0.44238	-0.54373
kleejee	0.110967	-0.0445533	-0.0664134	0.147306	0.152097	0.0447364	0.180927	0.526967	0.358646	0.935906	1.30292	0.923246	-0.0750833	0.110527	-0.0354433	-0.126053	-0.190283	-0.433993	0.343256	0.313567	0.233897	0.577517	0.600467	0.758807
kleeplerbu	-0.474467	0.564893	-0.0904269	0.672033	0.294543	0.381313	0.909503	0.319053	0.688673	0.278593	0.153133	-0.266457	0.197413	-0.105037	-0.0923767	-1.06023	-0.346927	-0.660007	-0.941247	-0.498797	-0.658887	-1.28796	-0.968947	-1.4818
klerkly	-0.418363	0.695207	-0.276843	-0.133603	0.189627	0.560307	-0.0489831	-0.177063	-0.0831532	-0.537643	-0.644803	-0.673503	-0.166246	0.00675344	0.159493	0.391054	0.284654	-0.0407066	-1.07147	-0.455707	-1.07876	-1.33627	-1.41106	-1.45451
kleysmeebu	0.066937	-0.0438333	-0.0231032	-0.0502634	-0.187773	-0.717653	0.407907	0.679387	0.471207	-0.517173	-0.423623	-0.548913	0.0729036	-0.153417	0.080513	-0.957367	-0.689847	-0.755836	-0.768307	-0.842796	-0.561767	-0.729076	-1.52221	-1.07105
kleyweybu	0.295423	-0.165597	-0.129827	-1.98737	-2.50479	-2.24283	-3.12835	-2.397	-2.22968	-1.46203	-1.53375	-1.65727	0.12862	-0.35309	0.22447	1.49294	1.99258	2.31155	-1.21621	-1.63126	-1.70976	0.17286	-0.60762	0.18039
klojaw	0.0492864	-0.0694036	0.0201163	0.172916	0.297686	0.282886	0.440716	0.319876	0.427786	0.0579863	0.159656	0.278016	-0.240513	-0.249063	0.489577	-0.638523	-0.574303	-0.577343	-0.859363	-0.346943	-0.176733	-0.953283	-1.17579	-0.970893
klojerby	-0.310477	0.341673	-0.0311966	0.291264	0.255754	0.0776634	0.0676432	0.273123	1.37787	-0.259647	-0.403517	-0.428917	-0.0517163	0.0744238	-0.0227065	-0.890476	-0.470497	-1.10976	-0.482717	-1.22813	-0.668506	-1.12957	-1.75712	-1.36574
klorskoybu	0.226563	-0.289797	0.0632329	-0.00252724	-0.126957	-0.404627	0.0290031	-0.0236173	0.308253	-0.828357	-0.220277	-0.534507	0.0851398	-0.00691032	-0.0782304	-1.20355	-0.87628	-1.03463	-0.36115	-0.64352	-0.3008	-1.27581	-1.27826	-0.88795
klorsteybu	0.250117	0.0681272	-0.318243	0.539137	0.829537	0.389917	-0.0577331	0.646127	0.417617	-1.01472	-1.97075	-0.550143	-0.129469	-0.0210695	0.15054	-0.224299	0.11024	-0.0501194	-0.53138	-1.13334	-0.557809	-1.46732	-2.05134	-1.51357
kloyblarbu	0.0314469	-0.022203	-0.00924301	1.03155	1.22476	0.0975971	0.057817	0.718037	0.692807	0.223517	0.191617	0.168347	0.1358	-0.42308	0.28728	0.21527	0.42024	0.13492	-0.80888	-0.789	-0.18625	-0.81244	-0.8948	-1.37614
kloygeebu	0.107513	0.0245633	-0.132077	-0.795967	0.0779333	-0.566247	-0.0159669	0.218123	0.234373	-1.29607	-1.27996	-0.973557	0.0249834	-0.249947	0.224964	-0.493917	-0.508606	-0.814957	-0.570467	-0.381536	-1.55618	-1.59997	-1.18201	-1.51181
kloyler	-0.314887	-0.0800767	0.394963	1.15606	0.981043	1.04729	0.489013	0.125453	0.175033	0.965463	0.737583	0.349943	0.18936	-0.37368	0.18432	-0.31879	0.38097	0.5481	0.0618401	0.26593	0.43389	0.39149	0.14439	-0.15118
kloyskuby	-0.0641999	-0.0553603	0.11956	0.39209	0.5792	0.26038	0.26408	0.66935	0.59848	0.17554	-0.14745	0.04533	0.183083	-0.132487	-0.0505977	0.0360422	0.220893	0.168862	-0.889728	-0.858938	-0.842957	-0.759977	-1.55869	-0.961998
klukeeby	0.05547	-0.0376301	-0.0178399	-0.0577402	0.0172701	-0.63308	0.00141001	0.19273	0.33709	-0.10325	-0.2783	-0.22043	-0.0163665	-0.0865169	0.102883	-1.22128	-0.747237	-1.11563	-0.889447	-0.153507	-0.0660567	-0.392497	-0.732147	-0.719487
klushu	0.15106	-0.06637	-0.0846901	0.87026	1.22286	0.27395	-0.51157	0.0337896	0.11241	0.62678	-0.70005	0.23402	-0.24178	0.10021	0.141571	-0.0528197	-0.0204797	0.289371	-1.3058	-0.94805	-0.70913	-0.947949	-1.28312	-1.27103
kluslor	-0.00946331	0.117466	-0.108004	0.325177	0.0632467	-0.195084	0.571806	0.744767	0.805707	0.112906	-0.550454	-0.188643	-0.181953	-0.0059433	0.187897	-0.252623	-0.493313	-0.329803	-0.986333	-0.669293	-0.653993	-0.722163	-1.6426	-1.63424
klycherbu	-0.32675	0.29997	0.0267801	0.55624	0.24732	-0.28579	-0.0738497	0.58886	0.34365	-0.44606	-0.69633	-0.41623	-0.0984702	0.00547981	0.0929899	-0.66054	-0.5028	-0.64767	-1.12576	-0.21191	-0.50165	-0.69137	-1.70059	-0.83797
klytyby	-0.19615	0.314291	-0.11814	0.0361104	-0.10926	-0.227109	0.25307	0.5721	0.84604	0.0111103	-0.40713	-0.54298	0.563997	-0.264353	-0.299644	-1.709	-1.38582	-1.98142	-0.998053	-1.28021	-1.47262	-1.64377	-1.87448	-1.11159
klyvoy	0.227073	-0.246367	0.0192933	0.0538235	0.00680304	-0.147637	-0.461897	0.189803	0.0711632	0.179593	0.445463	0.169153	0.24284	0.0599699	-0.30281	-1.52133	-0.91589	-0.68683	-0.53542	-0.08606	0.11964	-0.24153	-0.9267	-0.44071
kochoyby	0.154423	0.0674334	-0.221857	0.285703	0.217663	0.113264	-0.145127	0.716653	0.396264	-0.781106	-0.180037	-0.118397	0.0612168	-0.0291629	-0.032053	-0.0294828	-0.341873	-0.237333	-1.00595	-0.994713	-0.881033	-0.695463	-1.22566	-1.35517
kofarbo	0.0275202	0.16805	-0.19557	0.55538	0.60466	0.39938	-0.24431	0.5722	0.46561	-0.69227	-0.57404	-0.84843	0.24949	0.19976	-0.44925	-1.05691	-0.98696	-1.26418	-0.36597	-0.30872	-0.27382	-0.82908	-0.97302	-1.28026
kohiri	0.103907	-0.0328236	-0.0710835	0.0659165	-0.706023	-0.916974	-0.0871634	0.266867	0.500136	-1.16975	-1.48547	-1.00526	0.220637	-0.454183	0.233547	-1.05116	-1.3223	-0.699983	-0.931933	-0.440023	-0.298313	-0.480683	-0.601953	-0.896093
konome	0.109571	0.131391	-0.24096	0.00249052	-0.31328	-0.613359	0.44243	0.327361	0.19342	-0.0608697	-0.59378	-0.0531597	0.167113	-0.0294466	-0.137667	-1.37298	-1.09411	-1.53078	-0.569487	-0.645757	-0.310377	-1.21242	-0.673397	-0.571617
korfly	-0.727174	0.361627	0.365547	0.871576	0.428767	0.232827	0.862727	1.46722	1.37924	0.359746	0.955777	0.520727	-0.261416	-0.0485067	0.309923	-0.457336	-0.372207	-0.368057	-0.588527	-0.509377	-0.347486	-0.777337	-1.75191	-0.827997
kormoy	-0.108644	0.0914865	0.0171566	0.105077	0.195137	-0.109893	0.393277	0.366677	0.933787	-0.00393343	0.219326	0.305067	0.126997	-0.347363	0.220367	-1.2737	-1.00202	-0.903513	-1.18532	-0.503663	-0.778253	-0.240153	-0.826113	-0.320313
kotero	-0.0987067	0.201473	-0.102767	-0.451307	0.195793	-0.178967	0.089623	0.230123	0.433633	-0.213897	-0.204647	-0.677347	0.0399203	-0.19428	0.15436	-0.56463	-0.30243	-0.27054	-0.40033	0.0413103	0.10164	-1.13589	-0.90314	-1.10165
koweebu	-0.0320435	0.0231566	0.00888681	-0.330204	-0.647203	-0.563923	0.00743675	-0.0803332	-0.314463	-1.01155	-0.686103	-0.310383	0.0765634	-0.0147367	-0.0618267	-0.859097	-0.509527	-0.781416	-0.474717	-0.465587	-0.292787	-0.733377	-1.1675	-1.35894
koyfawbo	0.346807	-0.106133	-0.240674	0.466747	0.522797	0.0916967	-0.0786333	0.485087	0.663997	-0.0486331	-0.487083	0.305747	0.0576134	-0.144787	0.0871735	-0.439917	-0.599857	-0.726177	-1.35312	-0.429937	-0.515507	-0.994576	-1.14796	-1.05326
koyjar	-0.0745664	0.149824	-0.0752563	-0.161427	0.104784	-0.211697	0.584164	0.996153	0.841323	0.440283	0.572363	0.431314	-0.0812335	0.129406	-0.0481734	-1.32795	-0.891114	-1.4391	-0.952653	-0.950384	-0.0448537	-0.747004	-1.21097	-0.641454
koynaby	-0.138567	-0.0526466	0.191213	-0.0973768	0.136173	-0.258927	0.352243	0.0740433	0.124933	-0.198197	-0.125077	-0.324817	-0.0362968	0.0514531	-0.0151572	0.280803	0.762453	-0.192667	-1.3182	-0.974947	-1.33068	-1.10809	-1.16079	-1.13863
koyzawbu	0.433917	-0.524173	0.0902567	1.14757	1.13608	1.12589	0.885327	0.391077	0.272127	0.231207	-0.195073	-0.332333	-0.332793	0.300537	0.0322571	-0.229783	-0.513063	-0.247403	-0.297103	-0.386153	-0.00379276	-0.792153	-0.548883	-1.22876
kufloby	-0.48015	0.40021	0.0799403	0.1621	0.81929	0.0320802	0.41137	0.7927	0.89055	-1.56236	-0.43744	-0.65088	0.10043	0.14235	-0.24278	0.32687	0.428071	0.13658	-0.433579	-0.20611	-0.266	-0.98931	-0.551839	-1.73104
kuforbo	0.0410867	0.289677	-0.330763	-0.206833	-0.290053	-0.258323	-0.386523	0.103137	0.476607	-1.00721	-1.17909	-0.958963	-0.0564499	-0.34406	0.40051	-0.5492	-0.57631	-0.64477	-0.37151	-0.95164	-0.33925	-0.70963	-0.94195	-0.76404
kunaru	-0.252053	0.484677	-0.232623	0.0871868	-0.252163	-0.635443	0.344857	0.372197	0.363007	-0.164313	0.415687	0.303847	-0.260306	0.183743	0.0765634	-1.39542	-0.769486	-0.986897	-0.711007	-0.169497	0.248104	-0.670987	0.00171375	-0.364296
kuwaya	0.141833	-0.0243664	-0.117467	0.356033	0.102734	0.0807333	-0.461866	-0.348606	-0.144067	-0.759267	-0.647197	-0.505366	0.114917	-0.0192833	-0.0956335	-0.305043	-0.473913	-0.422773	-0.535673	-1.0967	-0.388583	-0.997773	-1.25851	-1.02704
kyfoy	-0.06147	-0.37021	0.43168	-0.28441	-0.43697	-0.0931697	-0.31717	0.29917	-0.10381	-0.47426	-0.75483	-0.47907	0.0573902	-0.0441298	-0.0132599	-1.03688	-0.52388	-0.40169	-0.54894	-0.93721	-1.03903	-1.09826	-1.05969	-1.25985
kyveyby	0.240577	0.0549369	-0.295513	0.261647	0.0399466	0.0320168	0.384477	0.662987	0.445707	-0.0398431	-0.586573	-0.185043	-0.118217	0.00647306	0.111743	-0.465757	-0.0480971	-0.407627	-1.53047	-1.23283	-1.1714	-1.48007	-1.7979	-1.69998
larswoyby	0.109193	0.0830131	-0.192207	0.872483	0.772283	0.978933	0.368063	0.0837431	-0.248427	0.256733	-0.174207	0.368083	-0.24022	-0.00297022	0.24319	-0.684	-0.45112	-0.32394	-1.09346	-1.28313	-0.1051	-1.31257	-1.13724	-0.5939
lawgeybo	-0.118403	-0.181143	0.299547	-0.525904	-0.168064	-0.224783	-0.632443	-0.207364	-0.418533	-0.718204	-1.15225	-1.20522	0.114083	-0.0895767	-0.024507	-0.551587	0.070713	-0.437197	0.193663	0.128483	0.180733	-0.490617	-0.559977	-0.129507
laworbu	-0.153956	0.195184	-0.0412264	0.0542436	0.862254	0.00929356	-0.824966	0.177154	0.192924	-0.109076	0.0519934	0.0992336	0.214447	-0.0455537	-0.168893	0.941007	1.40853	0.711196	0.0313663	-0.131174	-0.284624	-0.282854	-0.00320339	-0.369584
leeswaby	-0.0766034	0.0481067	0.0284967	-0.307243	-0.168733	-0.262283	0.0425467	0.159047	-0.0319233	-0.107623	-0.0701032	-0.133783	-0.0156598	0.0646	-0.0489402	-1.74304	-1.93939	-1.42456	-0.77318	-0.85385	-1.08105	-1.31992	-1.19314	-1.12804
leeterbu	-0.12689	0.00787973	0.119009	-0.0430503	0.48045	0.0385795	0.27954	0.53757	0.29133	0.0733094	0.00493956	-0.1287	0.0406637	0.0848331	-0.125497	-0.575897	-0.631367	-0.382126	-0.884246	-0.974506	-1.33203	-1.11263	-1.59336	-1.33565
lerflor	-0.191187	0.252913	-0.0617266	0.255793	0.406213	-0.100787	-0.0799565	0.230183	0.391634	0.00882339	-0.0724969	-0.143697	-0.120724	0.128716	-0.0079937	-0.654174	-0.268604	-0.730433	-0.780253	-0.544713	0.298156	-1.01586	-1.1772	-0.815914
leysmawbu	-0.144454	0.173737	-0.0292835	-0.270624	-0.125463	-0.460934	0.529187	0.437087	0.730186	0.211136	-0.604824	-0.432263	-0.0891905	-0.0844903	0.17368	-0.89655	-1.16539	-0.89797	-1.24996	-0.73162	-0.0901103	-1.38396	-1.12044	-0.954
lorber	0.239117	-0.119173	-0.119943	0.286257	0.314237	0.177507	0.143017	0.665367	-0.00432301	0.969537	1.21512	1.24662	-0.189204	-0.0162034	0.205406	0.0897365	-0.428803	-0.260024	-0.214623	-0.176294	-0.00602341	0.270116	0.574566	0.429236
lorfey	-0.161373	0.110247	0.051127	0.433107	0.605677	0.179827	-1.12711	0.0499167	-0.101103	-1.41228	-0.865843	-0.913393	0.277076	-0.304853	0.0277762	-0.702234	-0.628754	-0.496724	-0.462554	-0.423754	-0.177124	-2.29089	-1.75092	-1.75058
lorjo	-0.14808	0.21066	-0.0625801	-0.15097	-0.57194	-0.0488	0.63492	1.10213	0.83061	-0.83046	-0.18749	-0.33664	0.0959768	-0.00262308	-0.0933533	-0.843413	-0.885953	-1.07448	-0.867803	-0.515303	-0.231233	-1.08441	-2.31683	-1.50391
lorleebo	0.00914001	-0.0301399	0.0209999	0.46451	0.37329	-0.31443	0.35835	0.74341	0.56334	-0.0841699	-0.14165	-0.37013	0.0666199	-0.00720024	-0.0594196	-0.32211	-0.45652	-0.65447	-1.1065	-0.96751	-0.6385	-1.33242	-1.40798	-1.24236
losta	-0.215926	0.112414	0.103514	-0.404006	-0.398336	-0.265556	0.0750237	-0.0999165	0.101274	-2.01285	-2.29009	-1.93026	-0.228147	-0.114597	0.342743	-0.300367	0.453334	0.137193	-0.361387	-0.919077	-0.155357	-0.913277	-1.15753	-0.152687
loydo	0.0422263	0.135187	-0.177413	0.0504265	0.365777	-0.769464	-0.110963	0.535827	0.532836	-0.548364	-1.17541	-0.560254	-0.117277	0.237263	-0.119987	-1.46527	-1.15931	-0.620597	-0.837357	-1.11074	-0.562747	-1.10689	-1.44401	-1.26292
lupabu	-0.0609002	0.20484	-0.14394	-0.31141	0.379	-0.3858	-0.22435	0.83778	0.7337	0.0667696	-0.04005	-0.42457	0.264387	-0.250553	-0.013833	-0.947533	-0.556913	-0.976693	-1.10413	-0.626643	-0.264013	-1.34744	-1.44118	-1.21064
lyber	-0.180177	0.0039134	0.176263	-0.654807	0.143854	0.0286236	0.345233	0.635653	-0.0239863	0.116183	-0.0258565	0.419114	-0.0921202	-0.22317	0.31529	-1.02107	-0.0172501	-0.92715	-0.29899	-0.30785	-0.58628	-1.19278	-0.8036	-1.17453
lyju	0.0309072	0.127327	-0.158233	0.166787	0.426337	-0.251773	-0.110273	0.275347	0.789257	-0.310833	-0.402943	-0.398663	0.196733	-0.160347	-0.036387	0.164493	0.304383	0.255713	-0.762277	-0.723557	-0.337037	-0.949147	-1.04333	-1.14068
magar	-0.19642	0.25867	-0.0622501	-0.67593	0.74486	-0.42402	-0.47565	-0.35553	-0.22002	0.11407	-0.23139	-0.275	0.105387	-0.441503	0.336117	0.981237	1.05554	1.12474	-0.288693	-0.185203	0.0714569	0.0990467	0.189267	0.00166702
mamera	0.18864	-0.26231	0.0736699	0.57699	0.41811	0.50857	0.35141	0.35285	0.37663	-0.58271	-0.35915	-0.00908041	0.0501766	0.0434365	-0.0936136	-0.709363	-0.811513	-0.748534	-0.324374	-0.425683	-0.406864	-0.441344	-1.07596	-1.589
manemo	0.0263963	0.383576	-0.409974	0.761856	0.397246	0.195136	-0.500084	0.0976863	0.103096	-0.858874	-0.392164	-0.751544	0.193256	-0.325414	0.132156	0.216776	-0.150274	0.335176	-0.665954	-0.552363	-0.521873	-1.49164	-1.53976	-1.52591
mawno	0.0607734	-0.0658069	0.00503302	0.983333	1.44837	0.921703	-0.478897	-0.102807	0.0273433	-0.144277	-0.441967	-0.654737	0.0737967	-0.0409837	-0.0328135	0.603237	0.728857	0.898587	-0.336673	-0.328584	-0.333124	-0.186163	0.0568166	-0.549514
mawsloy	0.138073	0.0165133	-0.154587	-0.315587	-0.284377	-0.835437	0.259903	0.397403	0.743104	-0.0138068	-0.356877	-0.266917	0.54116	-0.25525	-0.28591	-0.97511	-1.66496	-1.08853	-0.99646	-0.18834	-1.14935	-0.30158	-0.85671	-0.85952
mazeyby	-0.0346332	0.250197	-0.215563	-0.0248528	0.018837	-0.539813	-0.213193	-0.208703	0.736707	-0.494343	-1.01468	-0.588333	-0.403497	0.303154	0.100343	-0.960947	-1.23064	-1.05459	-0.884497	-0.648887	-0.566207	-0.507977	-0.864247	-0.792417
meezo	0.246733	-0.0702066	-0.176527	-0.445067	0.369623	-0.338157	0.234953	1.1434	0.0166035	-0.657097	-0.613877	-0.687577	-0.49531	0.36908	0.12623	-0.72337	-0.81028	-1.14944	-1.42421	-1.36512	-0.64386	-1.13595	-1.61394	-1.62546
mehumu	-0.03368	0.31039	-0.27671	-0.0969	0.49892	-0.0172701	-0.0558701	0.52058	0.66305	-0.32474	-0.0553699	-0.03544	0.239034	-0.099546	-0.139486	-0.635246	-0.388386	-0.339406	-0.836726	-0.430616	-0.377346	-0.793666	-1.34977	-1.6602
meyku	0.0434103	-0.10608	0.0626702	0.26618	0.0385704	-0.54378	0.44743	0.96157	1.16978	0.76242	0.10484	0.31552	-0.0889463	0.0946336	-0.00568628	-1.32848	-0.823776	-1.34257	-0.126016	0.172224	-0.145206	0.136734	-0.542816	-0.604836
mimaha	-0.0413103	0.302559	-0.26125	0.314819	1.02437	0.40042	0.530109	0.17961	0.127669	-1.39629	-1.94895	-1.40377	-0.172827	0.0796533	0.0931735	0.578393	0.218293	0.354293	-0.962087	-0.727726	-0.335977	-1.29643	-1.18893	-1.62821
mohomu	-0.0163469	0.0861135	-0.0697665	0.0498333	0.120073	-0.305777	-0.561587	0.345143	0.344213	-0.179377	-0.207677	-0.478367	0.157593	-0.182477	0.0248833	-1.02243	-1.01461	-1.30336	-0.792057	-0.916807	-0.481347	-1.22122	-1.07806	-1.2432
morsey	-0.178381	0.165883	0.0124993	0.316266	0.146626	-0.0740042	0.276356	0.826252	0.281753	-0.0894074	-0.0869341	-0.131941	0.235643	-0.150786	-0.0848565	-1.8928	-1.48985	-1.33336	-1.20434	-1.57231	-0.98506	-1.52239	-1.63329	-1.56304
moylybo	0.11352	-0.0254703	-0.0880504	-0.57062	0.03369	-0.38372	0.39563	1.01257	0.82736	-0.6682	-1.02935	-0.67521	0.138777	-0.389983	0.251207	-2.24036	-2.03992	-1.14704	-1.18198	-0.610593	-0.580873	-1.94932	-1.45835	-1.5247
mumure	-0.0669603	0.0805998	-0.0136399	-0.23147	0.10019	-0.39558	0.22013	0.23145	0.57768	-0.44428	-1.05056	-1.09339	0.0214763	-0.0307536	0.00927639	-0.614074	-0.427994	-0.811484	-1.09513	-0.674224	-0.345084	-1.03797	-1.55459	-1.30973
musemo	0.0645504	-0.0171695	-0.0473795	0.130371	-0.0545793	0.113921	-0.0317197	-0.138149	0.0254307	-0.300449	0.0382104	0.184511	0.0591464	-0.174853	0.115706	-0.599194	-0.522654	-0.923223	-0.823773	-0.984754	-1.17017	-1.55612	-1.98183	-1.13626
muslyby	-2.67029e-05	0.215343	-0.215316	0.212803	0.275484	0.251393	0.873514	0.588434	0.580043	-0.456586	-0.559106	-0.195817	-0.0844398	0.16546	-0.0810199	-0.69828	-1.21807	-1.59705	-0.78358	-0.83137	-1.09545	-0.92244	-1.2613	-0.60488
nadorbu	0.195517	0.00488663	-0.200404	0.500686	0.372236	0.0878463	0.227137	0.180407	0.148057	-0.260084	-0.279754	-0.808403	0.050993	-0.141087	0.0900936	-0.859977	-0.995977	-1.1809	-1.08892	-1.41994	-1.32115	-1.57373	-1.57126	-1.38915
nahera	-0.540173	0.686657	-0.146483	0.268377	0.922177	0.758667	0.531307	0.537957	-0.0142632	-0.0420432	-0.186273	-0.290813	0.0337768	0.125157	-0.158933	-0.241003	-0.179643	-0.606253	-1.26963	-0.358573	-0.766823	-0.869163	-1.07943	-1.09326
narjoyby	0.21323	-0.0671699	-0.14606	0.21765	-0.10257	-0.49259	-0.26132	-0.25575	-0.11088	-0.49791	-0.18637	0.04652	-0.110477	-0.160717	0.271193	0.946843	1.2929	1.51856	0.0315034	0.173793	-0.541377	-1.09026	-0.379127	-0.414857
nawglu	-0.02738	0.07547	-0.04809	0.0702901	0.00094986	0.0436196	0.31135	0.34356	-0.0159001	-1.17308	-1.16454	-1.01761	0.211077	-0.130273	-0.0808034	-0.192263	0.0607967	0.00893688	-0.348883	-0.703793	-0.0466032	-1.63168	-1.02277	-1.45055
nawzarbu	-0.34857	0.47467	-0.1261	-0.11878	-0.0638399	-0.61851	0.0579	0.1612	0.3168	-0.95093	-1.24368	-0.8589	0.184057	-0.278163	0.0941072	-1.13431	-0.870663	-0.952623	-1.39875	-1.26308	-1.11756	-1.54732	-1.18489	-0.408163
nazobu	-0.114903	-0.0741334	0.189037	0.835177	0.590117	0.705827	0.0245566	-0.116573	-0.192813	0.0800967	0.013617	-0.373073	-0.147257	-0.045557	0.192813	1.35229	1.00385	1.28718	0.193053	0.592713	0.214003	0.00455332	0.101973	0.470673
neebu	-0.0335565	0.125924	-0.0923662	-0.166667	-0.0673561	-0.120056	0.266233	0.778014	0.546904	-0.342386	-0.627956	-0.526686	0.0563931	0.0330334	-0.089427	-0.229387	-0.466037	-0.530987	-1.17212	-0.820777	-0.814597	-1.0613	-1.29772	-1.00656
neereyby	0.161324	-0.106606	-0.0547166	0.0798836	-0.0673165	-1.00375	0.287263	0.603173	0.441393	0.0535936	-0.119007	0.0320635	-0.0755634	-0.0554037	0.130967	-1.14286	-0.938764	-1.01154	-0.899454	-0.716244	-0.808653	-0.592514	-1.34181	-0.268494
nekeme	0.0770736	0.186624	-0.263697	-0.0865865	-0.593596	-0.935997	0.290663	0.377413	-0.554447	-0.0465765	-0.208776	0.0640635	0.179076	-0.124554	-0.0545235	-1.72896	-1.37647	-1.27081	-1.43925	-0.646574	-0.683614	-0.835684	-1.20911	-1.59132
nerglu	0.50363	-0.32323	-0.1804	0.18197	0.0103903	-0.16816	-0.0461097	0.29704	0.63919	-0.85764	-0.81631	-0.75159	0.30031	0.05756	-0.35787	-0.32958	-0.22907	-0.86289	-1.08989	-0.53072	0.07447	-1.52471	-1.5101	-1.38373
nerroby	0.10343	-0.37086	0.26743	0.47505	-0.3496	0.19801	-0.17549	0.12158	0.38149	-0.2235	-0.90116	-1.10347	-0.108389	-0.134809	0.2432	-0.491469	-0.450789	-0.47805	-0.60717	-1.05701	0.0239105	-1.05622	-1.17344	-1.00653
nerswoyby	0.326237	0.308417	-0.634653	0.583617	-0.0982733	-0.208323	0.164367	-0.288423	0.158507	-0.210143	-0.143813	-0.375153	0.62872	-0.40257	-0.226151	-1.62838	-1.40964	-1.85925	-1.60558	-1.4461	-0.8973	-1.11163	-1.52837	-1.27451
nerzarbu	0.0603538	-0.0721865	0.0118337	-0.183956	-0.347187	-0.697336	-0.0774164	0.313104	-0.0489464	-1.0078	-1.54426	-0.529836	0.21406	0.06352	-0.27758	-0.85954	-0.9362	-0.94222	-0.82545	-0.57115	-0.67293	-1.37	-0.84461	-0.75299
nesiyu	0.1366	0.0855803	-0.22218	0.94956	0.84164	0.80807	0.27771	0.98312	0.51716	0.34962	-0.0518899	-0.41772	-0.156603	0.278027	-0.121423	-1.70683	-0.245013	-0.245873	-0.655334	-1.29106	-0.437294	-1.01277	-1.5838	-1.0825
neymeebo	-0.435453	0.104397	0.331057	-0.00141311	-0.204143	-0.435003	1.4005	2.04215	2.59813	1.44897	1.38311	1.76935	-0.26911	0.0361102	0.233	0.4881	0.2715	-0.00840998	0.34811	0.81083	1.04499	1.32208	0.775	0.99496
nomara	0.187487	-0.139673	-0.0478129	0.092927	-0.443713	-0.132623	0.637017	0.326987	0.276097	0.536807	0.534737	0.631107	0.116566	-0.181474	0.0649061	-0.628194	-1.25061	-1.18725	-0.089314	-0.681894	-0.585084	0.0043664	-0.0353837	-0.222414
norome	-0.0153203	0.0513701	-0.0360503	-0.164	0.10676	-0.18865	0.22378	-0.11764	-0.08989	1.5266	1.13414	0.89939	-0.0893102	0.11013	-0.0208201	0.0432401	-0.21215	-0.3717	-0.33617	-0.0243201	-0.02703	1.40693	0.51586	1.08232
norplawby	-0.214513	0.0987768	0.115736	-0.0624633	-0.162744	-0.0972033	0.283926	-0.0506134	0.225747	-0.0547934	0.228727	-0.0434132	0.255863	-0.449097	0.193233	-0.735897	1.35432	0.537113	-1.68568	-1.86968	-1.20441	-1.31023	-2.05949	-1.919
nosnoby	-0.244	0.20873	0.0352702	0.21183	-0.10996	-0.53893	0.10764	0.78394	0.81527	-0.16952	0.02596	-0.25782	-0.0246902	-0.00750017	0.0321898	-1.07951	-0.89365	-0.94192	-0.62466	-0.85829	-0.52699	-1.17325	-1.15184	-1.12161
noyjo	-0.0352006	0.0850697	-0.0498705	-0.52175	-0.8612	-0.49773	1.41228	1.67893	1.03139	0.17887	0.0287194	0.842	0.33679	-0.53867	0.20188	-0.34152	-0.99254	-0.95159	-0.35264	-0.0392203	0.24082	-0.18188	-0.38163	-0.19157
noymawby	-0.0947833	0.143137	-0.0483537	0.0889168	0.302277	0.0927868	0.00864649	0.190577	0.348476	-0.603544	-0.504993	-0.666633	0.50285	-0.0958996	-0.40695	-0.25339	-0.25883	-0.94326	-1.22545	-1.72135	-1.37767	-1.21764	-1.538	-2.14142
nuda	-0.0748396	0.0845103	-0.00966978	1.26386	1.88661	0.86819	0.672081	0.64387	0.46577	-0.27395	-0.50254	-0.18379	0.195627	-0.0570636	-0.138564	-0.836293	-0.995503	-0.438223	-0.372163	-0.628044	-1.14421	-1.25541	-1.65238	-0.930803
nygo	0.26829	-0.06881	-0.19948	0.27899	0.34307	-0.49221	-0.0355701	0.77658	0.8117	-0.28102	-0.38879	-0.3273	-0.190076	0.165634	0.0244436	-0.868786	-0.387416	-0.545936	-1.15127	-0.533476	-0.565916	-2.14006	-1.22818	-1.36424
nyjeyby	-0.139637	0.377843	-0.238206	0.338044	0.261914	-0.396397	-0.392497	0.556674	-0.186717	-0.115366	-0.389036	-0.0894766	0.115357	-0.201063	0.0857072	-0.813343	-1.3722	-1.04358	-1.12092	-1.1692	-0.261423	-1.68344	-1.86781	-1.01133
pakly	-0.546947	-0.0205264	0.567473	0.183163	0.0240836	-0.692606	0.206063	0.234083	0.257514	-0.208307	-1.14176	-0.644526	-0.08672	0.26299	-0.17627	-0.66595	-0.19907	-1.21905	-1.00143	-1.10126	-0.30363	-1.17163	-0.84668	-1.37033
parchey	-0.162627	0.290063	-0.127437	0.340693	0.304843	0.541423	-0.414327	0.515913	0.685043	-0.158216	-1.03523	-0.0310764	0.0697002	-0.07232	0.00262022	-0.36999	-0.84263	-1.17478	-1.15679	-0.61174	-0.23314	-1.72962	-1.63182	-1.46362
parlaw	0.220237	-0.200733	-0.0195034	1.39974	1.1681	0.806707	-0.0651133	0.781027	0.351547	0.282777	0.782107	0.423846	-0.054647	0.0049932	0.0496531	-0.112917	0.156123	0.107473	0.381043	-0.108417	-0.132907	-0.302687	-0.271317	0.0163932
parwu	-0.0626998	-0.1647	0.2274	0.0608802	-0.669	-0.59087	-0.37449	-0.0375299	0.25562	-0.77699	-0.96168	-1.21366	0.0987763	-0.121154	0.0223761	-1.08982	-1.54822	-0.586344	-1.18109	-0.903874	-1.0822	-1.8126	-1.68066	-1.5455
pawkloy	-0.460563	0.284687	0.175877	0.140707	-0.185403	-0.611043	0.289536	0.569867	0.955027	0.238647	-0.538573	0.0752664	0.461617	-0.431823	-0.0297928	-1.25758	-0.905533	-1.07921	-0.932003	-0.648073	-0.755983	-0.923563	-0.412813	-0.935443
peefla	-0.258214	0.123267	0.134947	0.205657	0.0713367	-0.144804	-0.315903	0.596386	0.324707	-0.536364	-0.387424	-0.999464	0.042913	0.0124431	-0.055357	-0.612807	-0.843357	-0.941957	-1.46908	-0.685067	-0.369847	-1.39304	-1.50813	-1.13676
peeswuby	-0.222597	0.261003	-0.0384064	-0.242567	0.676414	0.400323	0.203174	0.654853	0.460383	-0.0989466	0.308214	0.633783	0.0949607	0.0561104	-0.15107	-0.338059	-0.559309	-0.293349	-0.71104	-0.564569	-0.25921	-1.04526	-1.14872	-0.937399
peetaw	-0.246677	0.0519829	0.194693	-0.000216961	-0.063097	-0.613527	0.0446129	0.644173	0.116693	0.0925732	-0.713707	-0.223717	-0.149613	0.0380669	0.111547	-1.67641	-1.0503	-0.967413	-1.28599	-0.868413	-0.746953	-0.894493	-1.40477	-0.819853
perglu	-0.172894	0.240706	-0.0678134	0.514027	0.139167	0.247877	0.648897	1.39613	1.28282	0.797566	0.584347	0.649377	0.0292101	-0.13055	0.10134	-0.27151	-0.0904403	-0.13038	-0.52166	-0.39356	0.0748501	0.32362	0.42997	-0.24637
perjar	-0.0735669	0.0114431	0.0621228	-0.351717	-0.0100369	0.106753	-0.120617	-0.169177	-0.414097	-0.754347	-0.423757	0.00556278	-0.26759	0.10943	0.15816	-0.76101	-0.76627	-0.90404	-0.857	-0.80068	-1.28009	-0.81154	-1.55096	-1.14281
peykler	-0.0198598	0.13187	-0.11201	0.48657	0.738501	0.50365	0.34074	0.43119	0.52771	0.31026	-0.164209	0.0610805	0.184916	-0.483894	0.298976	-0.464273	-0.0165038	0.237386	-1.63746	-0.892044	-1.17596	-1.13328	-1.26073	-1.46609
peyleybu	-0.0320797	-0.16256	0.19464	1.60701	1.70631	1.71321	0.477201	0.44386	0.332541	1.11471	1.00421	1.12171	0.015027	0.133826	-0.148853	1.34468	1.29768	1.27188	0.409866	0.693657	0.485557	0.955777	0.830276	0.890877
peynoy	-0.368997	0.266033	0.102963	1.57232	1.70081	1.13067	-0.586327	0.181373	-0.348077	0.114393	-0.447197	0.142053	0.290523	-0.083477	-0.207047	1.2756	1.24716	1.10085	-0.114477	-0.378197	0.138363	-0.232837	-0.274897	-0.256227
peyskoby	-0.094974	0.181706	-0.0867338	0.363746	0.159307	0.236066	0.501926	0.651026	0.488687	-0.231534	-0.615364	-0.359104	-0.0405302	-0.05124	0.0917702	-0.3386	-0.12612	-0.48957	-1.54766	-0.897	-0.84824	-1.48834	-1.97943	-1.29342
plafleybu	0.477007	-0.833823	0.356817	1.12825	1.16281	1.06214	0.451777	1.16817	1.29378	-0.044013	-0.091713	0.103287	0.28018	-0.17563	-0.10455	-0.73275	-0.8673	-1.46044	-1.72809	-2.17762	-1.39432	-2.10104	-2.53415	-2.58708
plawbleeby	-0.283194	0.0073266	0.275867	0.164456	0.313946	-0.850093	-0.291853	-0.138534	0.614367	-0.0732737	-0.400104	-0.0923634	-0.0388169	0.313683	-0.274867	-0.825357	-0.0909171	-0.758707	0.0479331	-1.47565	-0.299097	-1.16485	-1.45661	-1.83511
plawmeybo	-0.0415096	0.241621	-0.200109	0.54242	0.4933	0.0677605	-0.25351	0.65609	0.29916	-0.69175	-0.63317	-0.70129	-0.0256629	-0.0600128	0.0856771	-0.735803	-0.661222	-0.784793	-0.970423	-0.358773	-0.162033	-1.26073	-1.01096	-1.34703
plawtawbo	-0.129577	0.155094	-0.0255165	0.0677032	0.160073	-0.373557	0.759684	0.913884	0.978473	-0.0242867	-0.120107	-0.0260963	0.256914	-0.0352063	-0.221706	-1.68489	-1.13462	-1.1482	-0.600036	-0.409506	-0.393847	-0.812006	-1.38233	-0.890306
pleeplubu	0.0940132	0.00202322	-0.0960369	-0.0461469	0.138733	-0.030477	-0.807167	0.832773	0.481893	-0.119117	0.148773	-0.047667	0.135779	-0.17926	0.0434794	-0.77421	-0.10936	-0.128551	-0.882801	-0.60757	-0.703701	-1.32169	-1.33335	-0.99528
pleeverby	-0.406337	0.222403	0.183933	0.304743	-0.192367	-0.489047	0.0681233	0.721043	0.0422933	0.0529034	0.0898633	-0.285587	0.197333	0.0915833	-0.288917	-0.534617	-0.0478468	-0.876217	-0.802257	-0.724707	-0.0479069	-0.710677	-0.925487	-1.37871
plervubu	0.0932703	0.13883	-0.2321	-0.65299	-0.19993	-0.23511	-0.52294	-0.30197	-0.55571	-0.8449	-0.76923	-1.10372	0.0729198	0.0971198	-0.17004	-0.36626	-0.35397	-0.63863	-0.53674	-0.46153	-0.0407801	-1.16624	-1.02002	-0.93852
pleygor	-0.14978	0.13286	0.0169201	0.38574	0.77544	0.18985	0.14726	0.9242	0.99484	-0.4207	-0.45906	-0.25023	0.222363	-0.263826	0.0414634	-0.377646	0.147604	-0.492656	-1.76288	-1.49347	-0.892586	-1.99105	-1.84601	-2.14092
pleygy	0.177166	0.00481653	-0.181983	0.462546	0.0667667	-0.290433	-0.393094	0.342886	0.00986671	-0.722663	-0.297564	-0.100693	0.552701	-0.48492	-0.0677795	-0.865599	-0.670479	-0.931489	-1.01345	-1.12594	-0.398949	-1.41951	-1.52419	-1.59226
pleystoybu	0.121833	0.0869732	-0.208807	0.523913	1.1207	0.917773	0.158923	0.666673	0.327673	0.532373	0.455223	0.0946832	0.55548	-0.0875998	-0.46788	-1.07645	-0.77602	-0.43234	-0.56452	-1.0562	-0.0173898	-1.14351	-1.9112	-1.52555
plobawbu	-0.0228434	0.016696	0.00614643	-0.000283241	-0.041194	-0.0634336	0.113286	0.312877	0.142826	-1.1218	-1.36878	-1.186	0.0610466	-0.00179386	-0.0592537	-0.658983	-0.582583	-0.590054	-0.794134	-0.743934	-0.920043	-1.41631	-2.48445	-1.74303
ploku	-0.318127	-0.229817	0.547943	0.274473	0.403913	0.0873528	0.251983	0.367813	0.800533	-0.207287	-0.103917	0.264303	-0.183993	0.133767	0.0502267	-0.849703	-0.461403	-0.973963	-0.802484	-0.780074	-0.885764	-0.993114	-1.34416	-1.05669
plorgor	0.24681	-0.17078	-0.0760298	0.3537	-0.24279	0.14875	0.25472	0.38098	0.51118	-0.31796	-0.53102	-0.48925	0.15495	-0.0294199	-0.12553	-0.0876799	0.0334501	-0.15324	-0.63893	-0.8288	-0.37544	-1.11219	-1.43882	-1.45652
ploslabu	-0.19281	0.34746	-0.15465	-0.10133	-0.17842	-0.70772	-0.0523701	0.73149	0.73482	-0.0617805	0.2069	-0.58228	0.18407	-0.35784	0.17377	-0.9761	-0.59363	-0.98813	-0.25798	-1.22666	-0.90206	-0.96838	-1.59215	-0.85661
ploybler	0.00383997	0.1906	-0.19444	0.66887	0.59845	-0.0471401	0.01227	0.27232	0.6674	-0.69667	-1.01172	-0.83943	-0.0186362	-0.167446	0.186084	0.0796738	0.415114	0.267444	-1.04321	-1.09715	-0.537586	-1.13628	-2.03485	-0.886926
ploywerby	0.04215	0.1579	-0.20005	0.71463	0.61422	-0.22745	0.47602	0.16558	0.23977	-0.13991	-0.54093	-0.77066	0.312403	-0.200037	-0.112367	-0.597387	-0.795407	-0.514627	-0.883887	-0.896657	0.128353	-1.35498	-1.6489	-1.31998
plyblaw	-0.0881038	0.0638561	0.0242462	0.273636	0.312226	0.509626	0.100336	0.297606	0.0527363	0.0657163	-0.212374	0.187546	-0.203063	0.116147	0.0869164	-0.0240836	-0.296644	0.0654664	-0.0918036	-0.230974	-0.463243	-0.462924	-1.04087	-1.52236
pojy	-0.173146	0.362814	-0.189666	-0.00962639	0.0574536	-0.00902605	-0.0804763	0.605334	0.0730238	-0.294016	-0.390896	-0.154286	-0.0910068	-0.190377	0.281384	-0.436417	-1.77827	-1.40727	-0.754436	0.0895534	-0.427816	-0.539496	-0.633867	-0.868257
pokee	0.114436	0.00415611	-0.118594	0.476116	0.738176	0.483616	0.0483465	0.231906	0.065526	-0.367894	-0.645174	-0.533504	0.0069828	0.0112028	-0.0181866	-0.0653667	-0.222707	-0.101597	-0.505747	-0.533407	-0.649217	-1.33008	-1.23398	-0.769767
porbawbu	-0.384339	0.391261	-0.00691938	-0.121009	0.396031	0.113761	0.0714908	1.25892	0.627001	0.033421	-0.0449991	0.353631	0.226337	0.0172267	-0.243563	-1.21668	-1.27609	-0.991843	-1.0601	0.00993681	-0.326623	-0.739223	-1.31612	-0.744173
poyber	-0.357264	0.262366	0.0948963	-0.544693	0.0904064	-0.786694	-0.345684	0.173936	0.104026	-0.143804	0.0118666	0.184766	0.367937	-0.263753	-0.104183	-1.57118	-0.792163	-1.21135	-1.15287	-0.831893	-0.516963	-0.714823	-0.441963	-0.504423
poykloybu	0.0192661	0.285876	-0.305144	0.252066	0.504746	-0.0504241	0.183626	0.509026	0.537826	0.116776	-0.218454	-0.463344	0.00662613	-0.106374	0.0997462	-0.0141835	-0.510993	-0.261234	-1.05949	-0.342574	-0.526664	-1.00112	-1.89192	-0.778294
poyly	0.0444365	-0.127954	0.0835166	0.500987	0.388447	-0.603993	0.613027	0.216337	0.920977	0.178097	0.0342965	0.0660067	0.0379596	0.0422797	-0.0802402	-0.40992	-0.46717	-0.10495	-0.8135	-0.981091	-0.16273	-1.02369	-1.10177	-1.27749
pydorbu	0.204167	-0.117443	-0.0867233	0.377947	0.00482702	0.0155768	-0.0964031	0.121997	0.138327	-0.571413	-0.414983	-0.665263	0.147417	-0.189663	0.0422468	-0.902783	-0.482773	-0.750123	-1.16752	-0.913783	-0.972773	-1.28258	-1.21146	-1.64749
rarswar	-0.259753	0.227287	0.0324669	0.229156	-0.100743	-0.463493	-0.160753	0.742597	0.780457	-0.154653	-0.509083	-0.729963	0.302873	-0.265387	-0.037487	-1.14248	-0.364727	-0.627187	-1.48478	-0.938727	-0.739847	-1.25793	-1.70576	-1.3538
rasleebu	-0.132733	0.109566	0.0231667	-0.831424	-1.2607	-1.18655	-1.37966	-1.19345	-0.738974	-0.626954	-0.949294	-0.813273	-0.309377	-0.181797	0.491173	0.380933	0.699033	0.376843	-1.93205	-1.62101	-1.54391	-0.848047	-1.49317	-0.0768867
rawsnobu	-0.103953	0.183577	-0.0796232	0.319927	0.764687	-0.515693	-0.268104	0.718487	0.709217	-0.262693	-0.474723	-0.257254	0.168643	-0.348587	0.179944	-1.1591	-0.464526	-0.862657	-0.582417	0.00538349	0.137723	-0.654266	-1.29842	-1.61501
rawwey	-0.0680833	0.216087	-0.148003	0.261377	-0.242443	-0.0813332	0.697967	0.863357	0.994317	0.209327	-0.266273	0.038157	0.216094	0.0784831	-0.294577	-1.92125	-1.95304	-1.61642	-0.606226	0.0749931	0.630953	0.145403	-0.715497	0.0197735
reebo	0.227293	0.0603333	-0.287627	0.671603	0.535843	0.336093	0.491073	0.727323	0.906973	0.481553	-0.160757	0.0495629	0.023603	-0.0772872	0.0536828	-0.223767	-0.196397	-0.778157	-0.895437	-0.636797	-0.236427	-1.22916	-0.975147	-0.881987
reepawbu	0.179407	-0.0368032	-0.142603	-0.190173	0.746897	-0.380033	-0.146204	0.0909367	0.172647	-0.0576835	-0.154203	-0.0839534	0.217227	-0.287764	0.0705366	-0.681364	-0.406774	-0.0843034	-0.361063	-0.449903	-0.607353	-1.38772	-1.78715	-0.986003
rehora	0.0842433	-0.222726	0.138484	0.661483	0.312024	0.253893	0.352414	0.712723	0.862723	0.0214634	-0.674626	-0.00869656	-0.0579033	-0.147803	0.205707	-1.48392	-0.761653	-0.389463	-1.15173	-0.999853	-0.789743	-1.31257	-2.01014	-2.13937
rekimu	0.351903	0.180773	-0.532677	1.2808	0.428913	-0.0372667	-0.348067	-0.213887	0.508633	0.0127034	0.308233	-0.131817	0.00249767	-0.123512	0.121017	2.67235	2.87635	2.79405	-1.09353	-0.729162	-0.427572	-1.6561	-1.84916	-1.89171
remema	-0.0200667	0.0593634	-0.0392966	1.00565	0.868663	0.0522432	0.150943	0.659693	0.457193	0.613914	0.404373	0.592953	0.119006	-0.283404	0.164396	-0.557104	-0.581644	-0.295794	-1.24757	-1.17167	-0.834744	-0.616224	-0.645824	-0.740854
rerflorby	0.122414	0.313384	-0.435796	0.341353	0.429674	0.187243	-0.787306	-0.0949264	0.755343	0.339384	0.0783038	0.0476236	-0.195213	-0.100493	0.295706	-0.695534	-0.645133	-0.409823	-0.849833	-1.27798	-0.660974	-1.35038	-1.52536	-1.26651
rerloby	0.24344	-0.45285	0.20941	-0.06775	-0.1897	-0.13071	0.12878	0.2281	0.0555501	0.08992	0.11084	0.15625	0.259276	-0.237753	-0.0215235	-0.998323	-0.478454	-0.962543	-1.16102	-0.825543	-0.905424	-0.768544	-1.88295	-0.764524
rersnawby	-0.366717	0.0730634	0.293653	0.385703	-0.00522661	0.210233	-0.0113966	0.0151734	-0.374267	0.464174	0.143463	0.681713	0.0291402	-0.16162	0.13248	0.82622	1.61125	0.57163	0.32043	1.09927	0.97808	0.40173	0.9172	0.40476
rerzer	-0.199953	0.176687	0.0232668	-0.138333	-0.334893	-0.668423	0.456327	0.499887	0.511297	0.154927	0.090457	-0.0453529	-0.0841036	0.0470963	0.0370064	-1.0974	-1.21579	-0.906713	-0.601724	-0.158944	0.0012064	-0.776433	-0.793983	-0.623464
reture	-0.344497	0.273073	0.0714235	0.422603	0.388213	-0.0832567	0.375223	0.112893	0.289083	0.202463	-0.410027	0.203773	-0.00321674	-0.192927	0.196143	-0.880497	-0.264667	0.0295534	-0.746887	-0.342987	-0.290017	-1.11146	-1.4619	-0.700637
reyglawby	-0.282537	0.182823	0.0997133	0.187813	0.328133	-0.423517	0.359333	0.681653	-0.0130467	-1.06593	-1.14212	-1.24186	0.0946002	-0.0423398	-0.0522599	-1.15123	-1.46912	-1.37713	-0.24417	-0.53236	-0.71439	-1.40158	-1.93697	-1.32527
rikomi	-0.354194	0.351506	0.0026865	-0.0439835	-0.258374	0.0093565	0.152916	0.572577	0.138466	-0.426614	-0.00866365	-0.295124	-0.0106668	0.016943	-0.00627708	-0.660437	-0.313407	-0.287637	-0.346557	-0.813507	-0.458707	-1.01565	-1.21116	-0.824257
rinuma	0.27322	-0.22645	-0.0467701	-0.87835	-1.43432	-1.12109	-0.0763798	0.0299196	0.0603094	-1.09643	-1.32819	-1.17816	0.0426502	-0.19682	0.15417	-0.445469	-0.5331	-0.566229	0.38751	0.337211	-0.0430393	-0.310639	-0.33332	-0.22016
rochorby	-0.0605764	-0.104096	0.164674	-0.612287	-0.618056	-0.785846	-0.0929666	0.399194	0.271493	-1.54398	-1.40686	-2.30667	-0.00409365	0.108486	-0.104393	-0.608844	-0.587954	-0.581684	-0.480884	0.0792165	-0.122344	-0.912414	-1.19387	-1.20061
rofybo	0.0726633	0.0338535	-0.106516	0.366323	0.573934	-0.210506	0.292304	0.656193	0.599023	-0.639077	-1.01423	-1.23685	0.10111	-0.12495	0.0238395	-1.58658	-1.15021	-1.40178	-0.49052	-0.78388	-0.62141	-2.10101	-2.12375	-1.90835
rohora	0.137753	-0.113477	-0.0242767	0.544773	0.568343	0.282013	0.170183	0.251403	0.134323	-0.00975657	-0.652407	-0.519187	0.367363	-0.00124693	-0.366117	-0.367487	-0.420837	-0.695727	-0.811257	-1.1697	-0.993097	-1.45633	-1.42204	-0.996857
rokimu	0.00261021	-0.48356	0.48095	0.22196	-0.36642	-0.31044	0.11461	-0.11753	-0.29209	-0.18013	-0.0197697	-0.18986	0.10806	-0.10959	0.00153017	2.49308	2.50028	2.34358	-0.22876	0.178781	-0.0114098	-0.15186	-0.1432	-0.0535698
rokuyo	0.0622702	0.28369	-0.34596	0.35498	0.0650902	-0.0845799	0.72062	0.56784	0.49664	-0.36888	-0.21569	-0.41589	-0.00799704	-0.0541768	0.0621734	-0.670817	-0.285317	-0.0357566	-0.862327	-0.0991669	-0.381867	-1.06984	-1.50274	-0.692747
rorfler	-0.0989432	0.272077	-0.173133	-0.139183	-0.106913	-0.624653	0.278277	0.554787	0.524247	0.117057	-0.456923	-0.324564	-0.0808597	-0.0803199	0.16118	-0.544219	-0.28581	-0.57977	-1.08915	-0.37957	0.0215602	-0.66627	-1.22824	-1.28286
rorswaby	0.00227022	0.36379	-0.36606	0.40283	0.62825	-0.02145	0.0856299	0.49334	0.63129	-0.56892	-0.44186	0.14345	0.01228	-0.0907903	0.0785098	-0.09515	-0.24553	-0.12154	-1.13891	-1.57149	-0.72472	-1.27921	-1.77495	-1.77422
royaro	-0.0801368	0.00715303	0.0729833	0.698473	-0.0481367	-0.0604768	-0.0765266	0.581283	0.219323	-0.589357	-1.16058	-0.522507	0.11044	-0.1693	0.0588603	-2.69034	-1.91467	-1.46361	-2.30229	-1.99511	-1.13289	-1.48019	-2.53013	-1.86451
roydu	-0.233787	0.468383	-0.234597	0.114883	0.807083	0.138703	0.0323029	0.288953	0.180713	0.122803	0.228933	0.225263	-0.000747204	-0.0947475	0.0954928	-0.131417	-0.257817	0.310772	-0.660857	-0.669357	-0.374037	-1.44147	-0.868227	-0.747488
royver	0.200916	-0.190834	-0.0100837	-0.299213	-0.223073	-0.491374	-0.328154	0.232886	-0.0873938	-0.629603	-1.0922	-0.823463	0.11682	-0.0344596	-0.0823593	-0.76058	-0.45835	-0.730939	-0.493259	-0.49977	-1.408	-0.82594	-1.01103	-1.51997
ruhero	-0.00277042	-0.0676904	0.0704594	-0.11023	-0.47807	-0.145761	-0.315681	-0.40259	-0.40657	-0.0404305	0.0544596	0.36446	0.0164466	-0.0613832	0.0449367	-0.803174	-1.05453	-1.31999	-0.771803	-0.882013	-1.13539	-0.759773	-1.01271	-0.840834
ruhora	-0.138243	-0.131603	0.269846	0.678196	0.421147	0.343877	0.417627	0.364257	0.492227	-0.309333	-0.405384	-0.416633	-0.0854669	-0.107707	0.193173	-0.542017	-0.525197	-0.578207	-0.756047	-0.534547	-0.252947	-1.30537	-1.55768	-1.37053
rumorbu	-0.0562963	0.109633	-0.0533366	-0.202137	0.200243	-0.153017	0.152344	0.371344	0.225893	0.290514	0.171433	0.103233	0.28617	-0.17962	-0.10655	-0.83637	-0.88672	-1.31435	-0.136549	-0.39184	-0.0712996	-0.30007	-0.0972395	0.0465503
rutaw	0.11422	0.12677	-0.24099	-0.51209	0.33542	-0.0134501	-0.0926204	0.48534	0.22028	-0.4887	-0.34945	0.14174	0.0694504	-0.11143	0.0419803	-1.11081	-1.41014	-1.61454	-0.93952	-1.31238	-0.56018	-1.16207	-1.09813	-0.8203
ryzuby	-0.386543	0.314207	0.0723367	0.0906668	-0.162213	-0.372783	-0.036293	0.208227	0.0106268	-0.669223	-0.441773	0.211527	-0.0394535	0.124166	-0.0847135	-0.601903	-0.299634	-0.923014	-0.562174	-0.134624	-0.492214	-1.01039	-1.22521	-0.776374
sableeby	-0.0168533	-0.0180931	0.0349464	0.553817	0.827526	0.589967	0.176456	-0.0730639	-0.0153131	-0.472464	-0.694394	-0.548714	-0.272837	0.149933	0.122903	-0.00844669	-0.00778675	-0.0285664	-0.508777	-0.508207	-0.327097	-1.10061	-1.42862	-0.836417
sarstorbu	-0.0798001	0.15463	-0.0748301	0.3722	0.43287	0.40922	-0.7206	-0.88948	-0.51586	-0.52783	-0.74374	-0.978	0.00802946	0.00179958	-0.00983047	-0.705491	-0.814981	-0.680361	-1.20778	-0.962991	-1.10919	-2.39337	-1.06518	-1.64706
sarverbo	-0.34722	0.2312	0.11602	0.10632	0.0465398	-0.92828	-0.14027	0.5092	0.45652	-0.38538	-0.36792	0.36112	0.0325933	-0.140377	0.107783	-1.332	-1.02378	-1.10905	-0.887407	-0.832977	-0.276877	-0.283587	-1.21987	-0.454477
sarvubu	0.0370302	0.12085	-0.15788	-0.57507	0.85238	-0.27684	0.17877	0.0956802	0.46662	0.46461	0.00315022	0.0351303	0.18828	-0.19807	0.00978994	-0.68111	-0.39562	-0.1114	-0.11517	-0.1967	-0.29919	-1.02577	-1.66487	-0.78266
satama	0.0988169	0.0487165	-0.147533	0.046257	-0.108243	-0.273973	-0.0623131	0.0843773	0.105886	-0.221103	-0.319193	-0.145093	0.042181	-0.138969	0.0967903	-1.08498	-1.05536	-1.0542	-0.936069	-0.678089	-0.43683	-0.643069	-0.958349	-1.13836
sawber	-0.034924	0.191796	-0.156874	0.267206	0.078166	-0.0360436	-0.238244	-0.557604	-0.512674	-0.956954	-1.34331	-1.01929	0.367737	-0.438603	0.0708666	-0.959583	-0.427683	-0.555853	-0.512144	-0.408453	-0.517833	-0.554703	-0.794923	-0.235013
sawgerbu	0.161117	0.0235169	-0.184633	0.0945067	-0.413713	-0.130633	0.366347	0.166407	0.546837	1.13105	0.0679967	-0.437133	0.0437002	-0.10339	0.05969	-0.55087	-0.86329	-0.91619	-0.9743	-1.55672	-1.66021	-1.18182	-0.93886	-1.13969
sayamo	-0.221053	0.241937	-0.0208836	1.29963	0.698367	0.541956	0.135006	0.524736	1.02985	0.126317	-0.594043	-0.000863552	-0.335937	0.257054	0.0788834	0.815213	1.65045	1.38661	-0.242966	-0.171937	0.212134	-0.405307	-0.286607	-0.420316
sayaro	-0.308003	0.212397	0.0956068	0.339147	0.593767	0.186067	-0.0150032	0.232707	0.723107	-0.0568333	-0.0847635	-0.384703	-0.0388904	0.0332799	0.00560951	-0.43333	-0.45455	-0.83475	-0.79906	-0.79077	-0.15717	-0.78234	-1.10522	-1.33154
seegabo	-0.297767	0.0159233	0.281843	0.364133	0.100413	0.296503	0.551564	0.140193	0.0407033	0.873703	0.657133	0.470743	-0.27259	0.17395	0.09864	1.83098	2.12153	1.9522	-0.0350699	-0.15197	0.000429869	0.49312	0.0748799	0.25259
seeseyby	0.24429	0.13012	-0.37441	0.42954	-0.0991201	0.21816	0.40192	0.5156	0.703929	0.497839	0.14795	-0.00136042	0.14348	-0.00789022	-0.135591	-1.38602	-1.72825	-1.68667	-0.60898	-1.5795	-0.35807	-1.13604	-1.3405	-1.05666
seevy	0.00327635	0.0249066	-0.0281835	-0.169454	-0.0736833	-0.211614	0.635887	0.576157	0.717396	0.150776	0.0511165	0.252337	0.190003	-0.208617	0.0186133	-1.02912	-0.972697	-1.37946	-0.105237	-0.257417	-0.297427	-0.608197	-0.576627	-0.521177
seezo	0.000543118	-0.119737	0.119193	-0.127067	0.0358734	-0.030787	0.484023	0.581203	0.440703	0.487953	0.315593	0.0666432	0.1351	-0.0699697	-0.0651298	-1.3199	-0.72052	-1.18334	-0.89204	-0.804389	-0.61662	-0.869669	-1.19151	-1.19093
sekira	0.0795536	-0.178647	0.0990934	0.247784	0.143003	0.209464	0.716043	0.996893	1.08673	-0.0492663	-0.144327	-0.374637	0.0566697	0.0479498	-0.10462	-1.00088	-0.946	-1.06947	-0.99384	-1.19416	-0.90738	-1.08089	-1.25931	-1.17256
serboybu	-0.241543	0.202417	0.0391269	0.486477	0.731177	-0.635433	-0.319473	-0.398813	0.0170169	-1.05215	-1.0235	-0.979763	0.17352	-0.29899	0.12547	0.82466	0.56247	0.0502701	-0.92071	-1.23484	-0.73791	-1.09059	-1.07617	-0.92412
serklor	0.0346198	-0.19737	0.16275	0.07865	-0.00688982	0.16533	0.22769	0.57183	0.32184	0.2557	0.45597	0.24144	0.168014	-0.100266	-0.0677462	-1.2451	-1.08904	-0.800996	-0.339216	-0.474886	-0.308956	-0.255246	-0.844196	-0.323386
seseyo	0.0374599	0.16559	-0.20305	0.68855	0.28586	0.0543799	0.30266	0.78903	0.33024	0.84791	0.0949402	0.32431	-0.12272	-0.31454	0.43726	-0.45577	-0.62898	-0.64759	-1.22132	-0.79929	-0.42087	-1.24992	-1.68365	-0.49133
setaru	0.134503	0.307663	-0.442167	-0.481596	-0.586647	-0.0292168	-0.0399866	-0.954657	-0.279927	-0.971777	-0.758946	0.179713	0.0353403	-0.0885596	0.0532203	-1.35085	-1.10828	-1.04637	-1.04536	-0.792429	-0.0597196	-0.85549	-0.712349	-0.665669
seysloyby	0.12138	-0.50404	0.38266	1.56526	1.29678	0.95708	0.57198	0.94598	0.2955	0.88049	0.30081	1.0651	0.0733333	0.103834	-0.177166	-1.05879	-0.240537	-0.509286	-0.906227	-1.03068	-1.3899	-0.419727	-1.12987	-1.16505
shargoy	0.0467067	0.147867	-0.194573	-1.32064	-0.977523	-0.705974	0.293847	0.813257	0.733887	0.333726	0.0931764	-0.212463	-0.0974226	-0.025003	0.122427	-0.880743	-0.818903	-0.675633	-0.332003	-0.362653	-0.384663	-0.341383	-0.364173	-0.188093
sharkaw	0.0984435	-0.0815969	-0.0168467	-0.246787	0.297894	0.0507832	0.413133	0.833603	0.732453	-1.29734	-1.3027	-1.39848	0.103483	-0.0879865	-0.0154967	-0.228507	-0.731596	0.119833	-0.0805368	-0.157176	0.104323	-1.15918	-1.4931	-0.913327
sharnor	-0.500193	0.375147	0.125047	0.140487	-0.0626931	-0.896803	-0.403363	0.209057	0.160107	-1.0404	-0.941223	-0.810153	0.292837	-0.423243	0.130407	-0.283493	-0.485213	-0.237943	-0.320303	-0.0951629	-0.0574932	-1.26707	-1.25061	-0.923873
shawloyby	0.0815969	0.0490966	-0.130693	1.13249	0.880707	0.370797	-0.00639343	0.671977	0.672827	0.218967	0.348017	-0.0104632	0.00462341	-0.123967	0.119343	-0.528607	-0.596767	-0.833777	-1.07709	-1.57974	-0.629137	-1.11209	-1.91386	-2.24595
shawshor	0.25851	0.30212	-0.56063	0.60279	0.48087	0.01895	0.0454998	0.0920501	-0.0104899	-0.39467	-0.20925	-0.91351	0.29273	-0.0512605	-0.24147	-1.18032	-1.28128	-1.29735	-0.50415	-0.73665	-0.61172	-0.67444	-0.95191	-0.46726
shermubu	-0.143367	0.209703	-0.0663366	-1.05212	-1.12322	-0.896287	0.440093	1.55912	0.844283	0.609223	1.34955	1.57593	-0.39278	-0.05621	0.44899	-0.27301	0.86368	0.14398	0.59889	0.45512	1.19825	1.25018	1.18698	2.02939
sheydybo	0.0247598	0.33561	-0.36037	1.13438	1.19615	0.87202	0.49423	0.44404	0.43679	-0.34133	-0.75601	0.03403	-0.0383134	0.0342765	0.00403643	1.09049	1.67877	1.4348	-0.792793	-0.876413	-0.149233	-0.584054	-1.21231	-0.835423
sheyspyby	-0.0371637	0.141006	-0.103844	0.235026	0.0895863	0.0213766	-0.278254	-0.0767136	-0.393424	-0.510104	-1.46074	-0.0503736	0.00577021	0.28012	-0.28589	-0.26664	-0.24204	-0.175509	-0.92394	-0.11734	-0.510469	-0.7107	-0.99415	-1.52114
shoflerbu	-0.0389767	0.112933	-0.073957	1.06968	1.15685	1.08981	-0.327077	0.288453	0.166853	0.0506434	-0.594257	0.217013	0.234216	-0.116924	-0.117294	-0.466454	-0.172924	0.0352163	-1.57561	-0.771924	-0.602944	-0.776484	-1.73428	-1.60307
shomoy	-0.00709963	0.37964	-0.37254	0.26518	0.25075	0.36891	0.94626	1.69032	1.38318	-0.0522399	0.29667	0.63115	0.334183	-0.150037	-0.184147	-0.520467	-0.928927	-0.591027	-0.442377	-0.694377	-0.145327	-1.19086	-1.11788	-0.606747
shopyby	0.0804334	0.0329633	-0.113397	0.363433	0.194453	-0.0204866	0.186033	0.606103	0.499123	1.23712	0.862533	1.08284	0.0505633	0.190983	-0.241547	0.145603	0.0312634	-0.00382662	-0.512217	-0.351277	-0.0429966	0.107413	0.157903	0.264973
shorskoby	0.124074	-0.118345	-0.00572586	0.093154	-0.206116	-0.275765	0.346484	0.436085	0.389424	-0.686875	-0.967246	-0.818026	0.0385933	-0.00307655	-0.0355167	-1.12174	-0.951287	-1.05267	-1.51389	-1.62323	-1.05428	-2.03532	-2.54203	-2.10123
shorskoybu	0.0753832	-0.0315666	-0.043817	0.262073	0.301443	0.405743	-0.282497	0.575893	0.227063	-0.188277	-0.038897	-0.0579166	0.0445361	-0.0436735	-0.000863552	-0.329924	0.234467	-0.420204	-1.01036	-0.120334	-0.190413	-1.139	-1.85937	-0.791294
shoyseyby	-0.0817661	-0.0120459	0.0938139	0.0223942	0.407244	-0.205776	0.0676842	0.225484	0.306574	-0.138286	-0.217076	0.0776739	-0.32016	0.0551796	0.26498	-0.65119	-0.38532	-0.26792	-0.97504	-1.19082	-1.04931	-1.13002	-0.90517	-0.75782
shudabu	0.248404	0.163303	-0.411706	-0.0872865	-0.0757766	-0.334056	0.183013	0.446603	0.428123	0.453923	0.0802236	0.422994	-0.0439162	-0.0795665	0.123484	-0.732596	-1.70168	-0.901486	-0.229126	0.0295439	0.231094	0.0387635	-0.0782361	-0.367026
shuzeyby	-0.321146	0.175643	0.145504	-0.132916	0.469873	-0.299077	0.596784	0.807884	0.897913	-0.642797	-0.514126	-0.912406	-0.119453	0.0101762	0.109276	-1.28852	-1.20133	-1.20755	-0.134254	-0.333283	0.321666	-1.5011	-1.34485	-0.656713
sikeyu	0.0455971	-0.132203	0.086607	-0.200233	-0.0391827	-0.467463	0.241947	0.304877	0.387087	-0.323593	-0.326293	-0.150473	-0.0264568	-0.00789642	0.0343533	-0.586897	-0.393867	-0.334447	-1.0936	-0.135877	-0.131577	-1.41546	-1.48954	-1.32671
skafo	0.00327635	0.0249066	-0.0281835	-0.169454	-0.0736833	-0.211614	0.635887	0.576157	0.717396	0.150776	0.0511165	0.252337	0.190003	-0.208617	0.0186133	-1.02912	-0.972697	-1.37946	-0.105237	-0.257417	-0.297427	-0.608197	-0.576627	-0.521177
skaskoyby	-0.1792	0.20041	-0.0212102	-0.25541	-0.20352	-0.5174	-0.29673	-0.50736	0.16798	-1.60568	-0.4516	-1.25312	0.241527	-0.509523	0.267997	0.329227	-0.381273	-0.487813	-0.280483	0.00212669	-0.629043	-0.909103	-1.31328	-1.00672
skawmeybu	-0.0869799	0.0867701	0.000209808	-0.0698199	-0.16505	-0.13701	0.82781	0.3085	0.06985	0.2309	-0.29433	-0.53118	0.1075	0.09268	-0.20018	-0.39638	-0.71848	-0.78029	-0.68515	-1.33267	-0.73951	-1.22451	-1.01326	-0.88834
skernubu	-0.0008564	0.120784	-0.119926	-0.369756	-0.173666	-0.157156	0.224104	0.604994	0.434894	-0.147726	-0.635106	0.372064	0.19327	-0.17198	-0.0212898	-1.79265	-1.13181	-0.91384	-0.38496	-0.51315	0.15585	-0.88689	-0.72815	-0.65735
skerspeybu	-0.151064	0.139746	0.0113163	0.390806	0.229266	-0.0916538	-0.586534	0.0637164	-0.139894	-0.885344	-0.623434	-0.573474	0.13857	0.0202699	-0.15884	-0.44435	-0.37704	-0.63961	-0.37941	-0.78308	0.06042	-1.16772	-1.3918	-0.66869
skeyglerbu	0.0475297	-0.0411701	-0.00636005	-1.01455	-1.00844	-2.13722	-2.52879	-2.71829	-2.3687	-0.70144	-0.71374	-0.3177	0.0297766	0.0204268	-0.0502033	1.15808	1.0429	0.771667	-2.41645	-2.96466	-2.3947	-0.447623	-1.46041	-0.0100532
skeyzerbo	0.0508299	-0.24593	0.1951	-0.36592	-0.0875602	-0.22142	0.54063	0.29481	0.56489	-0.22249	-0.34964	0.19197	0.19481	0.31916	-0.513969	-0.55059	-0.228519	-1.40082	-0.0332694	0.127871	0.39209	-1.0775	-0.786969	-1.15085
skornee	0.180684	-0.149617	-0.0310664	0.744954	0.800814	0.0894732	0.256454	0.461453	0.531883	0.168694	-0.159337	-0.0620766	-0.016963	-0.185693	0.202657	0.115347	0.189097	0.176497	-0.557403	-0.820133	-0.265003	-1.27477	-2.05313	-1.47013
skorskubu	0.0164566	0.185457	-0.201913	-0.163283	0.379827	0.108637	-0.104643	0.478847	0.848867	-0.391013	-0.0666132	-0.329623	0.293406	-0.154253	-0.139153	-0.662643	-0.612003	-0.413883	-1.04832	-0.383343	-0.203393	-0.848363	-1.41674	-1.39573
skoylar	-0.0442734	0.119247	-0.0749731	0.297727	0.358397	0.00461674	0.177597	0.403867	0.355317	-0.174983	-0.161743	0.0247374	0.135097	-0.0747128	-0.0603828	-0.655263	-0.366633	-0.486993	-1.02264	-0.741863	-0.242753	-0.720113	-1.10504	-1.18576
skoyplorby	0.29769	-0.22744	-0.07025	0.65784	0.43333	0.54968	-0.54412	-0.92467	-0.87086	-0.21416	-1.32695	-0.54712	0.17212	0.0966601	-0.26878	-0.79847	-0.52411	-0.20005	-1.27595	-1.40716	-1.68895	-1.49678	-1.7949	-1.69756
skoysu	-0.190033	0.289536	-0.0995035	0.266646	0.362737	-0.208633	0.0310264	0.297087	0.588236	0.0577965	0.0164466	0.185307	0.0590401	-0.10984	0.0507998	-0.64793	-0.57232	-0.53565	-1.12099	-1.13379	-1.21578	-1.70819	-1.85617	-0.78016
skoyzo	0.149714	-0.198137	0.0484233	-0.200817	0.291763	0.125783	0.652003	0.235494	0.381403	-0.0719166	-0.383796	-0.314057	0.0633001	0.04741	-0.11071	-1.69809	-0.86223	-1.15047	-1.3902	-0.40665	-1.01834	-1.6705	-1.32815	-1.01397
skujawby	-0.0985131	0.134757	-0.036243	0.111127	0.585927	-0.0862927	-0.366553	-0.106363	-0.353443	-0.286633	-0.226953	-0.300273	0.244999	-0.20399	-0.0410104	-0.385441	-0.0563006	-0.436341	-1.0865	-1.48677	-0.424581	-0.784971	-1.35238	-1.0267
skyma	-0.37886	0.14371	0.23515	0.18104	-0.277	-0.67427	0.33308	0.58628	0.44829	-0.0243101	-0.1652	-0.43947	-0.172657	-0.241307	0.413963	-1.36238	-1.01293	-1.29931	-0.723547	-0.709537	-0.647407	-1.35511	-0.739777	-0.716187
skyspee	-0.370503	0.262707	0.107797	-1.77079	-2.41334	-2.46148	-3.28564	-3.24051	-3.39987	-2.35454	-2.16296	-2.25038	-0.0352201	-0.22487	0.26009	2.30354	1.7675	1.93199	-1.69639	-1.60456	-1.29045	-0.42492	-0.72216	0.68663
slaraby	0.37336	0.0184703	-0.39183	0.73023	0.17719	0.0341702	0.0339699	0.55691	0.25861	-0.9428	-0.4582	-0.46354	0.146663	-0.169327	0.0226631	-0.404207	-0.559307	-0.235807	-0.568747	-0.402217	-0.810937	-1.04296	-1.05936	-1.21456
slarsmy	-0.31339	0.40073	-0.0873399	-0.148819	-0.0226898	-0.394619	0.33268	-0.00864983	0.47396	-0.0747395	0.19435	-0.36214	0.171186	-0.166364	-0.00482368	-1.16715	-1.38976	-0.696484	-0.546374	-0.206573	0.132426	-0.485504	-0.413834	-0.425884
slarzo	-0.0780997	0.17209	-0.0939898	0.64533	0.56371	0.0659103	0.94919	1.42013	0.90878	-0.12986	-0.17321	0.1487	0.0818701	0.04248	-0.12435	-0.81903	-0.41405	-0.92606	-0.80229	-0.94712	-0.31384	-1.09128	-1.19798	-1.52869
slawpu	0.131197	0.0924768	-0.223673	0.332357	0.781587	-0.604273	-0.354703	0.0353069	0.285977	-0.208373	-0.316743	-0.417063	-0.13986	-0.02215	0.16201	-0.59072	-0.6567	-0.3812	-0.70634	-0.34081	-0.63914	-0.79524	-0.82996	-1.75375
sleesa	-0.0310135	0.171516	-0.140503	-0.198704	-0.213814	-1.03252	0.489697	0.738606	0.838986	0.366157	-0.0773835	-0.164844	0.101087	-0.121543	0.0204568	-1.21387	-1.2782	-0.707283	-0.735013	-0.608294	-0.156273	-0.679123	-0.602103	-0.467403
slersweebu	0.11557	-0.40325	0.28768	0.92606	0.467819	-0.15802	-1.92936	-2.5831	-2.59895	-2.04788	-2.39875	-1.66535	0.00221348	0.0824833	-0.0846968	-0.944047	-0.958797	-0.814076	-4.16075	-3.98141	-5.57067	-3.8902	-4.31064	-3.7147
slobly	-0.0868831	0.139397	-0.0525131	0.214887	0.0138969	-0.0613532	0.274147	0.664627	0.601687	-0.448523	-0.687983	-1.17694	0.302857	-0.195933	-0.106923	-0.0947232	-0.247843	-0.195213	-1.06358	-1.52704	-0.716273	-1.91439	-2.03136	-1.47106
slogeebu	0.05163	-0.19773	0.1461	-0.52111	-0.53327	-0.6106	-0.46876	-0.16333	-0.36725	-0.79015	-1.1155	-1.49753	-0.0454564	-6.62804e-05	0.0455236	-0.825336	-0.332896	-0.719216	-0.0899463	-0.189296	0.146224	-0.251446	-0.587386	-0.456436
sloyglobu	0.422577	-0.431293	0.00871706	0.424147	0.144577	0.603177	0.426977	0.683987	0.801697	0.303207	-0.0867329	-0.312353	0.453833	-0.144897	-0.308937	-0.832277	-0.717657	-0.787587	-0.886977	-0.951647	-1.33674	-1.77713	-1.07188	-1.8007
sloygobu	-0.356117	0.178334	0.177783	0.821573	0.970854	0.267544	-0.0717366	0.733633	0.797123	-0.367707	-0.0804665	-0.792327	0.344374	-0.420146	0.0757737	-0.538547	0.0770535	0.531434	-1.9634	-1.04149	-0.870456	-2.16778	-1.5907	-1.32882
sloyjaw	-0.115743	-0.00547314	0.121217	-0.706363	0.143227	-0.432083	-0.375163	0.354397	0.291637	-0.704043	0.151087	-0.582213	-0.0694733	0.0683565	0.00111675	-1.16718	-1.02087	-0.933814	-0.607624	-1.33535	-1.10853	-1.70699	-2.05831	-1.267
sloyrybo	0.53318	0.0978699	-0.63105	0.10524	0.49483	0.12453	0.39741	-0.0139503	-0.01753	0.81095	0.70006	0.95609	-0.130953	0.006567	0.124387	-0.453943	0.496727	-0.345763	-0.489843	0.121807	0.645767	1.12884	0.973037	1.23886
sluklerby	-0.556567	0.692433	-0.135867	0.539413	0.743783	0.340253	1.0046	0.580113	1.14675	0.240203	0.332563	0.114743	-0.181303	0.084487	0.096817	-0.663583	-0.484433	-0.814673	-0.835183	-0.749553	-0.698993	-1.06974	-1.88035	-0.808743
slyrar	0.0926127	-0.00534725	-0.0872674	0.692053	0.619473	0.525463	0.121703	0.536493	0.680833	-0.0193672	-0.430657	-0.0944271	0.298614	-0.112916	-0.185697	-0.394076	-0.185667	0.0317936	-0.631406	-0.0246964	-0.0459566	-0.944057	-1.12535	-1.02402
smawlybu	0.0495434	-0.0776062	0.0280638	0.637693	0.292074	0.266424	-0.0973864	-0.140146	-8.63075e-05	-1.1783	-0.768187	-0.456966	-0.112916	-0.188797	0.301713	0.276043	0.994983	0.529583	-0.803017	-0.516757	-0.357127	-0.924467	-1.36176	-0.942517
smawmy	0.00339985	0.0702	-0.0735998	0.0967402	-0.0144401	-0.23886	-0.21759	0.0429702	0.0964003	-0.67807	-0.54126	-0.5241	0.165916	-0.319604	0.153686	-1.23053	-0.830444	-1.29347	-0.627044	-0.406994	-0.407284	-0.737364	-1.11721	-0.757754
smeekybo	0.080514	-0.101206	0.0206938	-0.557546	-0.344426	-0.565146	0.191844	0.453994	0.597024	-0.735867	-0.946996	-0.771337	-0.0427432	-0.0125632	0.0553064	-1.50389	-0.809113	-0.633753	-0.822583	-0.651023	-0.535393	-1.37804	-1.62168	-1.25701
smerflu	-0.227823	-0.0117135	0.239537	-0.104544	0.199536	-0.198363	-0.102533	-0.0656433	0.0712967	-1.30214	-0.669663	-0.836944	0.138317	-0.304773	0.166457	-0.654733	-0.996443	-0.766763	-1.13588	-1.62117	-0.537133	-2.09707	-1.46011	-2.59236
smeyjoby	-0.26421	0.0625501	0.20166	-0.30793	-0.22649	-0.71287	-0.49963	0.0641799	-0.30014	-0.99426	-0.8499	-1.59836	0.209794	0.125293	-0.335087	-0.593457	-0.466136	-0.458807	-0.867446	-0.241716	-0.308987	-0.850717	-1.1572	-0.333517
smeyperby	0.166577	-0.0145831	-0.151993	0.413737	0.711897	-0.182303	-0.00561333	0.355196	0.526507	-0.294754	-0.0242734	-0.138173	0.135777	-0.0792937	-0.0564837	-0.653833	-0.258123	-0.739974	-0.924084	-1.29751	-0.543134	-0.902004	-1.38092	-1.34303
smobly	-0.2372	0.86571	-0.62851	-1.06943	-1.12658	-0.85498	1.75507	1.54758	1.715	0.2402	0.45673	-0.41318	0.391943	-0.176557	-0.215387	-2.13972	-1.51691	-2.37231	-1.10182	-1.93135	-1.06931	-1.65202	-1.35753	-1.18827
smorfawbu	-0.19668	0.28589	-0.08921	0.1474	0.10338	0.3043	-0.0179901	0.463	0.32328	-0.63659	-0.0461202	-0.3441	0.530337	-0.344063	-0.186273	0.423187	0.140337	-0.200383	-0.725973	-0.997593	-0.00863314	-1.11788	-1.38497	-1.33927
smornerbu	-0.60554	0.68666	-0.08112	1.08305	1.20172	0.81792	0.18104	1.27676	0.73632	-0.23737	-0.18071	-0.00298023	0.164037	-0.420894	0.256856	-0.220764	0.0447664	-0.980783	-0.684114	8.63075e-05	-0.0606236	-0.803304	-1.39145	-1.35869
smorplo	-0.50484	0.3703	0.13454	0.0148201	0.72258	-0.2317	-0.13682	0.14545	0.0115099	-1.51393	-0.80305	-0.84703	0.142177	-0.123573	-0.0186033	1.44715	1.50758	2.03393	-0.0574336	-0.109774	1.32401	0.137547	-0.461974	-0.228293
smoywubu	-0.228603	0.0252867	0.203317	1.18664	1.44555	0.952607	-0.299983	0.00181675	0.561517	-0.179123	-0.538173	-0.143583	-0.156677	-0.160687	0.317363	0.257473	0.410833	0.269523	-0.452367	-0.0938568	-0.284227	-1.10427	-0.705327	-1.12609
smuneebo	-0.214344	0.156557	0.0577865	-0.406914	0.235847	-0.305404	-0.323073	0.627996	0.294917	-0.785913	-1.17044	-0.412633	-0.15096	0.19369	-0.0427303	-1.13977	-0.25624	-0.82102	-1.09373	-0.82789	-0.7365	-1.50466	-1.7576	-1.26733
smuvee	-0.0962629	0.135107	-0.0388432	-0.169243	-0.202623	-0.551173	0.102267	0.395027	0.382437	-0.521333	-0.788153	-0.447593	0.202327	-0.203653	0.00132656	-0.0159035	-0.160513	-0.174123	-1.87407	-1.00687	-0.768303	-1.33484	-1.37594	-1.00047
smygar	0.00327635	0.0249066	-0.0281835	-0.169454	-0.0736833	-0.211614	0.635887	0.576157	0.717396	0.150776	0.0511165	0.252337	0.190003	-0.208617	0.0186133	-1.02912	-0.972697	-1.37946	-0.105237	-0.257417	-0.297427	-0.608197	-0.576627	-0.521177
smyglawbu	-0.0327601	-0.12202	0.15478	-0.18898	-0.2552	-0.11068	0.32984	0.57223	0.47962	0.2244	-0.29627	-0.30224	0.249643	-0.381777	0.132133	-1.62093	-1.14357	-1.00455	-0.239127	-0.582197	0.0591536	-0.489326	-0.865627	-0.974206
snadarbo	0.15996	-0.06744	-0.0925198	0.74548	0.60769	0.11371	0.16383	0.24996	0.19956	-0.7454	-1.13246	-1.18272	0.0410032	-0.00301647	-0.0379868	0.0629234	-0.0535765	-0.172367	-0.835097	-0.738236	-0.631176	-1.32058	-1.48446	-1.5416
snajeybo	-0.369297	-0.0911567	0.460454	-0.148277	0.101413	-0.0317366	-0.241497	0.418913	0.150663	0.472263	0.357333	0.775983	0.0379233	-0.570727	0.532804	0.173964	-0.0521066	0.0379033	0.397274	0.771103	0.687624	1.65042	0.969234	1.19914
snarstee	0.339767	-0.0363531	-0.303413	0.162957	0.254507	-0.428173	0.177717	0.326697	0.229807	0.295757	-0.308733	0.417747	0.336943	-0.0638771	-0.273067	-1.1739	-1.044	-1.88879	-0.930917	-1.20513	-0.440117	-0.601417	-0.499017	-0.960367
snawbuby	-0.55577	0.27849	0.27728	-0.582921	-0.3446	-0.40423	-0.19639	0.103879	0.34549	-1.87904	-1.36415	-2.09984	0.303633	-0.382017	0.0783834	-1.39734	-0.686107	-0.772797	-1.29346	-0.957527	-0.0124168	-1.10679	-2.01607	-1.22995
snawspuby	-0.0108933	-0.0333333	0.0442266	-0.571133	-0.541513	-1.00805	0.0609365	0.378217	0.138737	-0.891713	-1.0292	-1.11646	0.197717	0.0282569	-0.225973	-1.06978	-0.882133	-1.10437	-0.284513	0.127397	0.348717	-0.457883	-0.932143	-0.793583
sneela	-0.0218596	-0.10542	0.12728	-0.10442	-0.00384951	-0.2136	-0.0155096	0.65197	0.41851	-0.8492	-0.31179	-0.0903697	0.13197	-0.35412	0.22215	-0.60819	-0.28006	-0.0959601	-1.40219	-1.25203	-1.19761	-1.32658	-1.76437	-1.63812
snerjar	-0.0564702	-0.21525	0.27172	0.0613	-0.21013	-0.53362	0.00247979	0.83296	0.78817	1.01128	0.98846	1.61848	0.140486	-0.0697036	-0.0707836	-0.443974	-0.587254	-0.291723	0.462436	0.141407	0.810187	0.682116	0.511536	0.693316
snerla	0.0191927	0.0664225	-0.0856171	0.135403	-0.154497	-0.235657	0.287272	0.583453	0.420423	-0.438707	-0.527587	-0.436087	0.0730963	-0.0837936	0.0106964	-0.518764	-0.254494	-0.509824	-1.42814	-1.2758	-1.45475	-1.44083	-1.72174	-1.68897
sneyklo	-0.789787	0.356614	0.433173	0.114793	0.737653	0.119093	-0.116657	0.684413	0.0569034	0.218093	-0.0105968	0.0575533	-0.136526	-0.0336661	0.170194	-0.756036	-0.533506	0.0844841	-0.954276	-0.450536	-0.600336	-1.33721	-1.07218	-0.942826
sneyskerbu	-0.384997	0.287793	0.0972033	0.045763	0.515663	-0.013957	-0.218467	1.38034	0.792143	0.0898633	0.128113	0.175643	-0.23176	0.19308	0.0386801	-1.22338	-1.16344	-0.62939	-1.09257	-1.20483	-0.4661	-1.35229	-1.7947	-1.17665
snoboy	-0.21195	0.0960298	0.11592	0.25602	-0.27187	-0.68876	-0.10767	-0.0454602	0.25381	0.20621	-0.37588	-0.20266	0.0307903	-0.10582	0.0750303	-1.36643	-1.18825	-0.93201	-1.08638	-1.03116	-0.699749	-1.14839	-0.85464	-0.90908
snodu	-0.331783	0.134646	0.197137	-0.438293	-0.0230932	-0.632234	0.0231171	0.463277	0.466336	-0.156803	-0.277493	-0.199183	0.0190601	-0.0753593	0.0563002	-0.7768	-0.54731	-0.19216	-0.74338	0.11003	-0.114409	-1.44608	-1.2966	-0.42593
snordorby	-0.33747	0.27852	0.0589499	-0.26433	-0.5311	-0.50173	0.24829	-0.39541	0.32482	0.88323	-0.20736	0.32822	0.143687	0.122797	-0.266483	-0.870123	-0.674034	-0.661943	-0.750713	-0.480613	0.336747	-1.06764	-1.0855	-1.58993
snorla	-0.0191531	0.514157	-0.495003	0.251207	0.128237	-0.131563	0.297827	0.698297	0.745767	-0.405053	-0.731663	-1.07888	-0.172397	0.0374837	0.134913	-0.566037	-0.335526	-0.387287	-1.55246	-1.10843	-1.3634	-1.45327	-1.87001	-1.33869
snovybu	-0.0126929	0.152407	-0.139713	0.365747	0.690187	0.0233169	0.548847	0.585917	0.433627	-0.173713	0.105147	0.0762472	0.0613232	-0.0724368	0.0111132	-0.751487	-0.668987	-0.540117	-1.45241	-1.07747	-0.470087	-1.34553	-1.17197	-1.1509
snoyla	-0.0346165	0.00796318	0.0266533	0.214664	0.0773735	0.0796032	0.389944	0.685244	0.462044	-0.287366	-0.597266	-0.552166	-0.10203	0.0412407	0.0607901	-0.51268	-0.47934	-0.50783	-1.5925	-1.51788	-1.4678	-1.34483	-1.96074	-1.89597
snujyby	0.15906	-0.1068	-0.0522599	0.0778103	-0.30557	-0.35733	0.25639	0.14772	0.32218	0.28374	-0.33543	-0.0251198	0.12611	0.0559702	-0.18208	0.32519	1.49778	1.37848	-0.42392	-0.0871696	0.22308	-0.34107	-0.0784597	0.37024
snuzeybo	-0.185483	0.0313668	0.154117	0.374827	0.213107	-0.0804629	0.444427	0.630367	0.641607	-0.163873	-0.716733	-0.203733	-0.0266061	-0.144516	0.171124	-1.57577	-1.28	-1.04986	-1.20875	-1.27846	-1.20398	-1.76173	-1.50212	-1.7333
[truncated: 167 more rows]
