# Supplementary material for: Gene Expression Profiling Elucidates Cellular Responses to NCX4040 in Human Ovarian Tumor Cells: Implications in the Mechanisms of Action of NCX4040
Source: Cancers (Basel). 2022 Dec 31;15(1):285. doi: 10.3390/cancers15010285 (PMC9818835; doi:10.3390/cancers15010285)
Supplement: Supplementary file 1 [file cancers-15-00285-s001.zip › Supplemental_Table S2.xlsx]

## Sheet: Cat_1555_genes_from_17_Patterns
Rep_Group	Pattern #	WT_C_0	WT_C_0	WT_C_0	WT_NCX_4	WT_NCX_4	WT_NCX_4	WT_NCX_24	WT_NCX_24	WT_NCX_24	WT_NCX_48	WT_NCX_48	WT_NCX_48	R_C_0	R_C_0	R_C_0	R_NCX_4	R_NCX_4	R_NCX_4	R_NCX_24	R_NCX_24	R_NCX_24	R_NCX_48	R_NCX_48	R_NCX_48
DDIT3	1	-0.0202231	-0.0532532	0.0734768	-0.0036936	0.259427	0.242957	0.279366	0.569127	0.226686	2.2543	2.31039	2.26378	-0.0619559	-0.0274363	0.0893936	1.13447	1.25614	1.17665	0.263564	0.219684	0.829793	2.02728	2.18625	2.23177
STC2	1	-0.0639029	-0.028163	0.0920668	0.347177	0.252007	0.118017	0.157907	0.316856	0.260877	1.54058	1.37998	1.58048	0.1003	-0.0480995	-0.0522003	0.8144	0.7974	0.7475	0.4347	0.3866	0.5537	1.6593	1.5399	1.6011
DDIT4	1	-0.0121059	0.0188937	-0.0067864	0.338094	0.258744	0.224554	0.536894	0.856394	0.721014	2.07597	2.38834	2.25404	0.201666	0.0271268	-0.228793	1.90432	2.04286	1.89467	0.667067	0.779787	0.906037	2.85958	2.69668	2.79278
RP11-442H21.2	1	0.262247	-0.299384	0.0371366	0.292047	0.0398164	0.197317	0.109716	0.495727	0.301756	1.64304	1.58744	1.2118	0.123096	-0.0559435	-0.0671535	1.08815	1.34254	1.09241	0.622427	0.220636	0.455997	1.63289	1.75919	1.69587
SESN2	1	-0.0361266	0.209733	-0.173606	0.235933	0.140964	-0.0427365	0.195583	0.274643	0.258893	1.19199	1.18493	0.985254	0.107226	-0.0636435	-0.0435834	1.04378	1.10505	1.05098	0.459656	0.184336	0.573666	1.46651	1.49189	1.53529
BCL2L11	1	-0.04914	0.07867	-0.02953	0.57006	0.32693	0.0918303	0.31216	0.56281	0.33475	1.68619	1.65222	1.61604	0.0711136	-0.0778465	0.0067334	0.682793	0.621684	0.603203	0.0779133	0.116573	0.567553	1.47418	1.07814	1.35354
TRIB3	1	0.0776067	-0.149384	0.0717764	0.0343266	-0.196213	-0.226113	0.223456	0.249887	0.174956	2.43644	2.49938	2.56522	0.0125198	-0.11367	0.10115	0.49631	0.61178	0.60526	0.68291	0.63673	0.75904	3.04202	2.71521	3.19692
NEAT1	1	0.0519457	-0.0764036	0.024456	0.202256	0.117216	0.126476	0.313876	0.379706	0.258906	0.950386	1.07279	0.980486	0.0381956	-0.031004	-0.0071936	0.541636	0.539756	0.342946	0.177616	0.125846	0.115246	0.681086	0.703586	0.808486
VEGFA	1	3.62e-05	-0.0745535	0.0745163	0.708857	0.547366	0.433506	0.282826	0.487276	0.362216	1.87783	1.72693	1.76493	-0.0494556	0.0113935	0.038064	0.649604	0.552274	0.650304	0.462024	0.426874	0.660404	2.00175	1.71755	1.69605
FBXO32	1	0.23784	-0.22042	-0.0174203	0.0877395	0.0228896	-0.31925	0.39054	0.72838	0.86176	2.18283	2.17879	1.95044	-0.239427	0.241253	-0.0018263	0.598944	0.816073	0.577504	0.222174	0.535324	0.743363	1.81094	1.41694	1.80196
CH507-338C24.3	1	-0.0352964	0.0587735	-0.0234761	0.130894	0.0065336	-0.0036464	0.248884	0.467034	0.0279236	1.61538	1.38705	0.995044	0.0188704	-0.0622797	0.0434103	0.37619	0.45211	0.26784	-0.1828	-0.231719	0.478251	1.55522	0.9321	1.16204
CH507-236L23.3	1	-0.0352964	0.0587735	-0.0234761	0.130894	0.0065336	-0.0036464	0.248884	0.467034	0.0279236	1.61538	1.38705	0.995044	0.0188704	-0.0622797	0.0434103	0.37619	0.45211	0.26784	-0.1828	-0.231719	0.478251	1.55522	0.9321	1.16204
CH507-39O4.3	1	-0.0352964	0.0587735	-0.0234761	0.130894	0.0065336	-0.0036464	0.248884	0.467034	0.0279236	1.61538	1.38705	0.995044	0.0188704	-0.0622797	0.0434103	0.37619	0.45211	0.26784	-0.1828	-0.231719	0.478251	1.55522	0.9321	1.16204
RP1-261G23.7	1	0.0140834	-0.0971069	0.0830231	0.425893	0.0269833	0.148423	0.178163	-0.103777	0.0325732	1.46748	1.04051	1.2758	0.0930829	-0.136677	0.0435929	0.686183	0.623483	0.560453	0.805653	0.353253	0.668723	1.84837	1.52199	1.76604
EPB41L4A-AS1	1	-0.0135365	-0.0695162	0.0830536	0.471984	0.315034	0.227754	0.178264	0.302234	0.251114	1.55187	1.43347	1.45927	0.0293703	-0.0591602	0.0297899	0.34566	0.34443	0.17435	0.36748	0.46266	0.52637	1.52515	1.58495	1.49135
HOXB9	1	-0.104963	0.0787063	0.0262566	0.294957	0.200747	-0.0423336	0.254547	0.326256	0.473507	1.12216	0.980336	1.09731	0.117897	-0.138274	0.0203767	0.363106	0.508417	0.438197	0.394886	0.595267	0.875576	1.4127	1.2145	1.43667
AC074183.3	1	0.0427628	0.0084228	-0.0511866	-0.114857	0.094903	-0.245047	0.181093	0.187293	-0.101887	1.18135	1.13343	0.943283	0.0709572	-0.104043	0.0330868	0.265517	0.342768	0.283877	0.229287	0.472878	0.129897	0.903737	0.989078	1.28234
CEBPB	1	-0.0209336	-0.124834	0.145766	0.168866	-0.133954	0.0628662	0.0810061	0.0674262	0.0955462	0.688406	0.721116	0.510106	0.0363164	-0.0607839	0.0244665	0.492766	0.593096	0.380697	0.423016	0.433156	0.521487	0.976436	1.08786	1.06931
ZNF425	1	-0.112177	0.148593	-0.036417	0.213443	0.286953	-0.311357	-0.0331669	0.328913	0.0505633	1.48739	1.49863	1.29585	0.20925	-0.21597	0.0067201	0.22536	0.65945	0.67776	0.16782	0.11866	0.90051	1.56999	1.15331	2.04922
BCL6	1	-0.0229664	0.0446939	-0.0217266	0.237754	-0.0209961	-0.155146	0.542213	0.415394	0.356093	1.0675	0.986484	0.935083	0.0945201	-0.103641	0.0091195	0.80759	0.93813	0.75392	0.672149	0.69412	1.03168	1.44561	1.30744	1.40103
KLF4	1	-0.373683	0.207217	0.166467	0.443057	0.165226	0.401357	0.484897	0.515897	0.0741167	1.24367	0.987906	1.01677	-0.181927	0.052413	0.129513	0.910293	0.805803	0.798863	0.487013	0.015893	0.435933	0.771093	1.16076	0.941503
SLC7A11	1	0.0767632	-0.0412569	-0.0355072	0.0631933	-0.210657	-0.202177	0.704003	0.537103	0.496503	1.3142	1.2268	1.2258	-0.0235138	0.0422068	-0.0186939	0.946616	0.915816	0.822717	0.849216	0.914816	0.966216	1.96632	1.69342	1.62952
IL20RB	1	-0.0878534	0.0280266	0.0598264	0.0203567	-0.227623	-0.200803	-0.399764	0.0728464	-0.394753	1.18735	1.36929	1.52618	0.064373	-0.024477	-0.039897	0.329913	0.0977731	0.0417633	0.0433631	-0.211667	0.166983	1.47948	1.42462	1.58281
LOC105747689	1	-0.0570898	-0.0991998	0.15629	0.20614	0.11406	-0.0833302	0.14274	0.56149	0.49344	1.24542	0.89711	0.85503	0.032907	0.003727	-0.036633	0.368777	0.315827	0.171477	-0.106053	0.148307	0.556897	1.35659	0.953517	0.996057
CHAC1	1	-0.0485868	-0.0657368	0.114323	-0.228867	-0.445607	-0.536887	0.693783	0.857163	0.797213	1.9536	1.8791	1.9548	0.0976534	-0.0429163	-0.0547361	1.90918	1.74433	1.78634	1.47495	1.54913	1.75684	2.80905	2.36545	2.57855
RP11-159D12.2	1	0.005393	0.0237732	-0.0291667	0.555433	0.501193	0.323853	0.613893	0.689923	0.495673	1.48464	1.49211	1.35156	0.0122733	-0.129686	0.117414	0.499063	0.707414	0.571733	0.497014	0.626604	0.684343	0.993843	0.975344	0.886434
PTGDS	1	-0.145234	0.135066	0.0101662	0.499046	0.139916	0.303196	0.278416	0.272906	0.309046	0.777306	0.800936	0.654166	-0.0832868	-0.0733967	0.156683	0.693163	0.491013	0.488413	0.347793	0.0642734	0.452863	1.43757	1.23143	1.36159
FTH1P3	1	-0.0139666	-0.0258665	0.0398331	0.111243	0.183583	0.170024	0.216073	0.232233	0.149544	1.00244	1.12794	1.04794	0.053997	0.0251169	-0.079113	-0.0077133	0.102587	0.259437	0.304737	0.426757	0.331017	0.647897	0.664597	0.791397
RP11-307C18.1	1	-0.0141869	-0.157147	0.171333	-0.819097	-0.333387	-0.283797	0.149113	0.102253	0.213523	1.23544	1.12982	1.26353	-0.1126	-0.04877	0.16137	0.26121	0.12859	0.33299	0.0095398	0.26776	0.23239	0.85054	0.83827	0.74988
SNORA47	1	-0.0817003	0.12743	-0.0457306	0.35181	0.239309	0.202419	-0.149281	0.0833893	0.12466	0.68336	0.7491	0.79492	0.211773	-0.111417	-0.100357	0.647743	0.697104	0.624273	0.650164	0.512524	0.784014	0.940523	0.903463	1.35454
dobey	1	0.215527	-0.0045433	-0.210983	-0.0354834	0.115157	-0.0452533	0.607937	1.00033	0.475307	1.00581	0.947357	1.05553	-0.0699363	-0.0575466	0.127483	1.1666	1.39976	1.50597	0.888944	0.792644	0.729003	1.60545	1.60688	1.27447
JUN	2	0.0176392	0.04251	-0.0601501	0.38309	0.50213	0.30085	-0.0183001	0.187659	0.16375	0.843889	1.01139	0.94759	0.106027	-0.0389137	-0.0671139	1.55414	1.63394	1.66114	0.220317	0.409877	0.687966	1.02894	0.997066	1.22454
DUSP1	2	0.0927229	-0.134947	0.042223	1.01442	1.03132	0.902822	0.169723	0.314322	0.201723	0.986823	0.910023	0.818522	0.11653	-0.10116	-0.0153704	1.87493	1.96073	1.99063	0.5407	0.5754	0.84223	1.19443	1.37153	1.33123
ERN1	2	0.0771866	0.0768366	-0.154024	0.701666	0.528896	0.743507	-0.249854	-0.0199637	0.228606	0.836127	0.963207	0.809146	0.278233	-0.149077	-0.129157	1.89544	1.75613	1.68191	0.224093	0.168223	0.731953	1.44458	1.48015	1.47318
PPP1R15A	2	0.329137	-0.301343	-0.0277929	0.769227	0.574027	0.671817	0.0835667	-0.0106535	0.160677	0.899616	0.992517	0.925257	0.101117	-0.0073133	-0.0938034	1.59203	1.45609	1.66228	0.419207	0.210787	0.475277	1.20924	1.01355	0.877047
ATF3	2	0.0876632	-0.234387	0.146723	0.744473	0.560653	0.447153	0.204943	0.683153	0.354283	1.17377	1.17448	1.25923	-0.0569968	-0.0268369	0.0838332	2.20668	2.25188	2.21692	0.378553	0.274563	0.626003	1.422	1.20827	1.47011
DUSP10	2	0.101876	0.224647	-0.326524	0.624866	0.333797	0.209016	0.271496	0.0041165	0.111526	1.23735	0.918437	0.766606	-0.20896	0.0269704	0.181991	1.46167	1.61657	1.48223	0.51896	0.44441	0.834641	1.25139	1.01562	1.09704
GADD45A	2	-0.0115366	-0.044836	0.0563736	0.699594	0.664293	0.578294	0.271354	0.281713	0.287244	1.00849	0.864594	0.668294	0.0710602	0.0322208	-0.103279	1.50005	1.49095	1.47715	0.634661	0.580721	0.82715	1.87525	1.50825	1.65705
gorzawbo	2	-0.03334	-0.14932	0.18266	0.91546	0.44589	0.05056	-0.17063	0.39992	0.17014	0.79378	0.82768	0.62728	0.521399	-0.444541	-0.0768604	1.50882	1.59666	1.49878	0.13951	-0.0351901	0.45963	0.62796	0.89545	0.89094
SLC3A2	2	0.0504332	0.0149336	-0.0653667	0.966133	0.935433	0.954233	0.288033	0.356633	0.356934	1.10703	1.27413	1.24553	0.116333	-0.0933666	-0.0229673	1.37713	1.30453	1.22173	0.527533	0.335533	0.556433	1.28663	1.30813	1.45393
DNAJB9	2	-0.0132132	-0.0100532	0.0232668	0.498436	0.571496	0.480817	0.231586	0.156106	0.240787	0.976467	0.546797	0.645687	-0.0503569	-0.006187	0.0565429	1.12435	1.16872	1.15319	-0.194367	0.0099831	0.107873	0.956823	0.570383	0.615523
SLC7A5	2	0.0903931	-0.0226669	-0.0677271	1.01893	0.885533	0.889934	0.211343	0.427934	0.432933	0.835433	0.899933	0.980033	0.102811	-0.10755	0.0047407	1.36027	1.35707	1.30447	0.729071	0.751181	1.03017	1.71547	1.57517	1.74617
HERPUD1	2	0.0165195	-0.0152302	-0.0012903	0.573449	0.546649	0.41015	0.25165	0.45865	0.230849	1.27835	1.22425	1.25065	0.0390997	-0.0246	-0.0145006	1.1853	1.1741	1.1142	0.103299	0.141899	0.2779	0.820999	0.7871	0.799
CEBPG	2	-0.0177631	0.0084572	0.0093069	0.347178	0.281777	0.206717	0.0782671	0.245977	0.228577	0.766077	0.517477	0.544377	0.0372162	-0.106853	0.0696363	0.858437	0.853836	0.802636	0.430286	0.363016	0.666237	1.26924	1.08084	1.12604
PMAIP1	2	-0.0887299	0.0735002	0.0152302	0.81352	0.83416	0.575	0.13787	0.35755	0.23373	0.5993	0.43788	0.51302	0.0719032	-0.0181971	-0.0537071	1.04486	1.08047	0.987923	0.0664425	0.207143	0.371273	1.00395	0.551853	0.642942
GRB10	2	0.0881433	-0.102847	0.0147033	0.514013	0.315213	0.293713	0.151603	-0.223167	0.0565834	0.490033	0.538673	0.309663	0.0614533	-0.155297	0.0938435	0.728163	0.977704	1.1039	0.228573	0.411374	0.694893	1.30216	0.991983	1.3835
PTX3	2	-0.0143533	-0.265383	0.279737	1.24746	0.984756	0.988677	-0.350954	-0.725013	-0.457913	0.770166	0.844186	0.909216	-0.0137467	-0.0861068	0.099853	1.42303	1.63196	1.43763	0.119903	0.148993	0.620053	1.26884	1.43835	1.54442
RPPH1	2	-0.19867	0.31279	-0.11412	-0.0485797	0.21665	-0.20023	-0.44511	-0.0659699	-0.12961	-0.0063901	0.40496	0.43117	0.330007	-0.364684	0.0346766	1.00627	1.1993	1.14713	0.146327	-0.0498233	0.405587	0.276776	0.488316	0.760167
AC009963.3	2	-0.0345068	0.0773535	-0.0428467	0.630793	0.792733	0.408723	0.414433	0.331183	-0.0490365	0.718163	0.828383	0.822144	-0.160424	0.0218964	0.138526	1.07081	1.1976	0.997696	-0.129814	0.0527563	-0.0878134	0.587926	0.392326	0.518346
SMOX	2	0.0519667	-0.122704	0.0707364	0.208817	0.0012164	0.304926	-0.0837836	-0.137563	0.0798664	0.351306	0.468626	0.274796	-0.0457869	0.114423	-0.0686369	0.633443	0.619553	0.528053	0.298403	0.132453	0.404383	1.01584	1.1222	1.02899
RP11-325K4.3	2	0.167137	-0.0419135	-0.125224	-0.0620236	0.310556	-0.578794	0.104066	0.217186	0.384877	0.854726	0.730397	0.915647	-0.100047	-0.0314269	0.131473	1.65809	1.82105	1.86724	-0.199147	0.304693	0.237413	0.793053	0.635453	0.394763
CIART	2	-0.0411	-0.0361004	0.0771999	-0.16157	-0.2601	-0.50767	-0.52427	0.0018497	-0.23384	0.23068	-0.0208702	0.17184	0.268847	-0.211864	-0.0569835	0.942576	1.02469	1.22204	0.188247	0.0944166	0.756357	0.616107	0.564307	0.638657
SNORA11	2	0.572773	-0.405667	-0.167107	0.315453	0.263563	0.138163	0.865343	1.43249	1.16289	0.0793533	0.345513	0.442923	0.0881472	-0.163653	0.0755072	1.67954	1.44214	1.59984	-0.0667934	-0.0761528	0.189867	0.994857	1.83439	0.817767
SQSTM1	3	-0.0123672	-0.0027666	0.0151329	1.22993	1.03993	1.09443	0.128833	0.210533	0.163633	1.22163	1.17263	1.08713	0.0794668	-0.0822334	0.0027666	1.11967	1.02577	1.09277	0.325167	0.170366	0.418567	0.898267	0.840067	0.739467
TNFRSF9	3	-0.0310001	0.0847297	-0.05373	1.96758	1.70702	1.56383	-0.39651	-0.10044	-0.11816	1.64184	1.54592	1.51512	-0.0432467	0.0233731	0.0198731	1.23795	1.1352	1.0423	-0.261157	-0.0572667	0.136253	1.17478	1.16222	1.03835
NFKBIA	3	0.0347939	-0.0356569	0.0008631	1.19959	1.26569	1.05729	0.0097837	0.286444	0.0661135	1.65249	1.62699	1.61199	0.13905	-0.13986	0.0008097	0.98044	0.88104	0.84854	0.0974302	0.0467501	0.29722	1.23484	1.06274	1.08194
TNFAIP3	3	0.106793	-0.0451264	-0.0616665	1.93294	1.76026	1.80524	-0.172287	0.0353937	0.0150237	1.72815	1.69168	1.74838	0.135109	-0.14204	0.0069294	0.948189	0.95114	0.68442	-0.36507	-0.37114	0.329579	1.18198	1.13427	1.11248
SOD2	3	0.0922899	-0.0953197	0.0030298	1.31174	1.01852	1.04424	0.23789	0.37488	0.37047	1.49048	1.48318	1.46318	-0.0101404	-0.06462	0.0747595	0.95516	1.01869	0.847939	0.471889	0.49794	0.69774	1.06832	0.802589	0.863259
CSF1	3	0.0129533	0.157693	-0.170647	1.48904	1.36532	1.19909	-0.0940766	-0.0318766	-0.0969567	1.51646	1.49618	1.65947	0.0435371	-0.0178733	-0.0256629	0.937227	0.509217	0.680117	-0.0309629	-0.015533	0.687417	1.62035	1.30173	1.60811
MSC	3	0.20457	-0.17159	-0.03298	1.03955	1.04583	0.8348	0.13559	0.33786	0.39678	1.31917	1.19491	1.44254	0.0452199	-0.0146899	-0.03053	0.79158	0.92891	0.73606	0.4087	0.17792	0.4315	1.29119	1.21572	1.30886
SNORA71A	3	0.142613	-0.084466	-0.0581465	0.862594	0.557433	0.596463	0.0519838	-0.223506	-0.102576	0.989393	1.07959	0.710773	0.131571	-0.15344	0.0218706	1.04992	0.930921	0.682421	0.129531	-0.0141392	0.430961	1.0789	1.06647	1.013
EGR1	3	0.1542	-0.31407	0.15987	1.83777	1.61852	1.60882	0.21248	0.40928	0.44125	1.38659	1.49282	1.28372	0.0417237	-0.0434661	0.0017438	0.628924	0.619964	0.683844	0.364194	0.350704	0.463774	1.5058	1.15051	1.31746
TRIM16L	3	-0.173783	0.103217	0.0705671	0.955397	0.970127	1.09566	-0.0168428	-0.142663	0.0230074	0.509767	0.611687	0.648627	0.107717	-0.0755234	-0.0321932	0.920337	0.746657	0.810747	0.241397	0.0360966	0.076767	0.602247	0.557927	0.570367
peyleybu	3	-0.0320797	-0.16256	0.19464	1.60701	1.70631	1.71321	0.477201	0.44386	0.332541	1.11471	1.00421	1.12171	0.015027	0.133826	-0.148853	1.34468	1.29768	1.27188	0.409866	0.693657	0.485557	0.955777	0.830276	0.890877
G0S2	3	-0.12011	0.0937505	0.02636	1.54712	1.24345	1.45621	0.14823	0.12566	0.2392	1.02888	0.72649	0.73684	-0.0051465	-0.0249767	0.0301237	1.28387	1.28672	1.3957	0.255414	0.217783	0.149643	0.561983	0.622953	0.526423
MT1E	3	-0.0359993	-0.0021992	0.0382004	1.3053	1.3616	1.3321	0.317301	0.3989	0.331201	0.909	0.8928	1.0157	0.0790997	-0.0567007	-0.0223999	1.3468	1.2716	1.3892	0.6346	0.6627	0.7473	0.9544	0.9688	0.9922
SLC30A1	3	0.0582166	-0.0638137	0.0055966	2.50211	2.28098	2.24797	0.329556	0.385587	0.240097	0.898456	0.852466	0.882516	0.0697904	-0.0339994	-0.0357895	1.68851	1.67292	1.67622	0.2366	0.188241	0.385391	1.20384	0.81825	0.806771
MT1P3	3	-0.0865993	-0.0015993	0.0882006	1.1844	1.1993	1.2415	0.284801	0.287101	0.2152	0.698601	0.6835	0.6836	0.028367	-0.0648336	0.0364666	0.995867	1.02317	1.06697	0.603066	0.547967	0.511567	0.665767	0.667367	0.735666
MT1P1	3	-0.0410337	-0.0380335	0.0790663	1.07937	1.05247	1.09067	0.386367	0.153767	0.221867	0.610967	0.760767	0.419367	-0.0038986	-0.0281992	0.0321007	0.876001	0.806701	0.805001	0.477101	0.448101	0.422301	0.614301	0.531401	0.587401
SNORD115-12	3	0.145427	0.125267	-0.270693	0.879437	1.10747	0.751807	-0.167373	0.399967	0.455057	1.29332	1.47101	1.57317	0.0372038	-0.0839863	0.0467834	0.595344	0.616544	0.715644	-0.0009661	0.179093	0.309114	0.674543	1.12724	1.30354
SNORD115-9	3	0.145427	0.125267	-0.270693	0.879437	1.10747	0.751807	-0.167373	0.399967	0.455057	1.29332	1.47101	1.57317	0.0372038	-0.0839863	0.0467834	0.595344	0.616544	0.715644	-0.0009661	0.179093	0.309114	0.674543	1.12724	1.30354
SNORD115-5	3	0.145427	0.125267	-0.270693	0.879437	1.10747	0.751807	-0.167373	0.399967	0.455057	1.29332	1.47101	1.57317	0.0372038	-0.0839863	0.0467834	0.595344	0.616544	0.715644	-0.0009661	0.179093	0.309114	0.674543	1.12724	1.30354
SNORD115-10	3	-0.112653	0.250117	-0.137463	0.913837	1.06799	0.765627	0.0442371	0.498837	0.462507	1.21691	1.4054	1.59419	-0.0253401	-0.06106	0.0864	0.51889	0.68153	0.68309	0.07125	0.18372	0.20572	0.71835	1.22492	1.34112
SNORD115-36	3	0.0884829	0.0732932	-0.161777	0.664543	1.03696	0.630823	-0.138907	0.408633	0.425823	1.344	1.43124	1.51733	0.075037	-0.0770435	0.0020065	0.643967	0.605206	0.710156	0.0173864	0.167996	0.330207	0.744697	1.17211	1.29561
SNORD115-11	3	0.0884829	0.0732932	-0.161777	0.664543	1.03696	0.630823	-0.138907	0.408633	0.425823	1.344	1.43124	1.51733	0.075037	-0.0770435	0.0020065	0.643967	0.605206	0.710156	0.0173864	0.167996	0.330207	0.744697	1.17211	1.29561
SNORD115-43	3	0.0884829	0.0732932	-0.161777	0.664543	1.03696	0.630823	-0.138907	0.408633	0.425823	1.344	1.43124	1.51733	0.075037	-0.0770435	0.0020065	0.643967	0.605206	0.710156	0.0173864	0.167996	0.330207	0.744697	1.17211	1.29561
SNORD115-29	3	0.0884829	0.0732932	-0.161777	0.664543	1.03696	0.630823	-0.138907	0.408633	0.425823	1.344	1.43124	1.51733	0.075037	-0.0770435	0.0020065	0.643967	0.605206	0.710156	0.0173864	0.167996	0.330207	0.744697	1.17211	1.29561
SNORD115-4	3	0.0469866	0.256057	-0.303043	0.839586	1.13152	0.861146	0.0500064	0.449427	0.478376	1.27402	1.53284	1.85862	0.0388298	-0.0573997	0.0185699	0.52062	0.70042	0.70132	0.0288401	0.13689	0.20302	0.65192	1.09462	1.32012
SNORD115-22	3	0.129174	0.0435038	-0.172676	0.725394	1.01386	0.584414	-0.355216	0.467474	0.362404	1.32652	1.41765	1.55301	0.0504436	-0.0589962	0.0085535	0.632323	0.556084	0.660503	0.0102835	0.187234	0.326023	0.737763	1.18192	1.28462
ZSCAN31	3	0.01262	-0.0429296	0.0303102	1.59417	1.52724	1.19298	0.54038	0.89268	0.8754	1.59351	1.41915	1.51325	-0.0024233	0.129677	-0.127254	0.853397	0.806777	0.801847	-0.304623	-0.121343	0.428077	0.827537	0.831336	1.03144
SNORD115-14	3	0.0554466	0.185196	-0.240644	0.708856	0.912886	0.602827	0.0188165	0.226956	0.274927	1.00958	1.34652	1.44492	0.0867338	-0.0761166	-0.0106163	0.599863	0.634604	0.711023	-0.100717	0.153613	0.0200634	0.785813	1.23773	1.31833
SNORD115-8	3	-0.0177665	0.0959635	-0.0781965	0.746044	0.928083	0.745974	-0.0954165	0.133794	0.291203	1.07771	1.17643	1.55563	0.178863	-0.0942869	-0.0845771	0.648093	0.639184	0.860203	-0.0917869	0.155743	0.134053	0.512733	1.20492	1.40473
SNORD115-15	3	-0.171906	0.368544	-0.196636	0.741094	0.806963	0.649394	-0.234187	0.146364	0.319724	1.02804	1.22424	1.40767	0.0560999	-0.0862207	0.0301199	0.290669	0.58151	0.518439	-0.19061	-0.11854	0.19453	0.62455	1.0896	1.14784
IL6	3	0.0646095	-0.0127201	-0.0518904	2.67857	2.83287	2.3465	0.22049	0.4111	0.76251	2.30469	2.11388	2.14412	0.0607934	0.0448432	-0.105637	1.1172	1.06991	1.19045	1.50701	1.63392	2.02055	2.00337	2.04422	2.16414
SNORD115-2	3	-0.0232863	0.0710936	-0.0478063	0.566624	0.886024	0.482374	-0.336146	0.328174	0.276884	1.34002	1.2866	1.39579	0.0411501	-0.0682497	0.0271001	0.69597	0.76313	0.74491	-0.241	0.09027	0.33519	0.57234	1.11975	1.31184
SNORD115-6	3	-0.19303	0.3438	-0.15077	0.66363	0.94667	0.75296	0.13903	0.2164	0.27115	1.18426	1.22118	1.45828	-0.0790167	-0.0435667	0.122583	0.355124	0.672024	0.607954	0.0158834	0.0344734	0.169724	0.602114	1.08715	1.3526
SNORD115-3	3	0.0507336	0.179074	-0.229806	0.475954	0.872144	0.524974	-0.158937	0.466994	0.175904	1.0853	1.185	1.21077	0.113533	0.0344834	-0.148017	0.545253	0.288333	0.619093	-0.150957	0.0553932	0.312253	0.604113	0.930643	0.907163
SNORD115-16	3	0.0503831	-0.0199871	-0.0303969	0.596813	0.825523	0.597953	0.010963	0.033133	0.484463	0.866033	1.06148	1.24426	0.0176835	-0.0519762	0.0342937	0.660264	0.627424	0.0745134	-0.0391164	0.106164	0.229104	0.782624	1.1607	1.26137
PLPP3	3	0.0473099	0.0545897	-0.1019	1.45688	0.97291	1.03571	0.0561795	0.40094	0.3314	0.9923	0.85658	0.87183	0.0452399	0.05408	-0.0993204	0.27753	0.13786	-0.13915	-0.12965	0.14893	0.47499	1.01821	0.44458	0.78262
PDE4D	4	-0.01717	0.06528	-0.04811	0.9329	1.13128	0.75767	0.32545	0.62198	0.30418	1.46005	0.85453	1.21787	0.192557	-0.0950828	-0.0974727	0.745807	0.676837	0.460747	0.710327	0.887977	1.12299	1.93588	2.22514	1.92663
ID1	4	0.131637	-0.0506725	-0.0809631	1.00665	0.663347	0.812787	-0.165763	0.0716572	-0.084033	0.505897	0.464657	0.322397	0.101419	-0.0907202	-0.0107002	0.46863	0.487	0.35017	0.45729	0.523979	0.72563	1.22419	1.09849	1.06399
ICAM1	4	-0.0253992	-0.10116	0.12656	1.02292	0.845321	0.775471	0.21817	0.13082	0.147491	1.33882	0.90102	0.857321	-0.0052605	-0.0227499	0.0280094	0.679879	0.7155	0.64201	0.52969	0.64753	0.74237	1.55119	0.974489	1.18829
PHLDA1	4	-0.0362072	0.0453835	-0.0091762	0.531524	0.315703	0.611013	0.074563	-0.0665369	0.0332737	0.828934	0.815633	0.699743	0.0485525	-0.0351572	-0.0133972	0.378873	0.323112	0.286153	0.287733	0.401863	0.489793	1.44808	1.1849	1.10683
SLC7A5P2	4	0.0792341	-0.0346661	-0.0445662	0.572534	0.386534	0.555734	0.0916338	0.221734	0.287233	0.510334	0.481733	0.575634	0.0621672	-0.029933	-0.0322332	0.726267	0.691167	0.598167	0.578167	0.396967	0.669567	1.08797	1.03387	0.893067
IER3	4	0.0819664	-0.0712337	-0.0107336	0.986767	0.738867	0.765266	-0.016633	0.0499668	-0.0813332	1.25017	1.16447	1.04587	0.0755339	-0.110966	0.0354338	0.166834	0.219534	0.081234	0.434134	0.329034	0.575834	1.44723	1.21533	1.32413
ZFP69B	4	-0.0874734	0.0468869	0.0405869	0.966577	0.939137	0.593667	-0.0885134	0.274047	0.229117	1.05748	0.881137	1.38319	-0.154727	-0.0233364	0.178063	0.698083	0.826334	0.682064	0.150873	0.0620232	0.807273	1.67912	1.16062	1.43677
RP1-228H13.5	4	-0.0013599	0.0265102	-0.0251498	0.46871	0.90428	0.62382	0.18198	0.34017	0.19673	1.27131	0.97081	1.24818	0.134957	-0.172643	0.0376868	0.590607	0.521127	0.727797	-0.0362334	0.471437	0.441977	1.62713	1.62906	1.64307
LOC105379695	4	0.0475969	-0.117503	0.0699067	1.03653	0.848507	0.433107	0.017417	-0.0601234	-0.366633	0.616387	0.341737	0.464707	0.0672164	-0.179694	0.112476	0.313776	0.602986	0.396657	0.830216	0.766807	0.431817	0.941846	1.25734	1.23105
SLPI	4	-0.115187	0.0940132	0.0211735	1.18009	1.20141	1.03023	-0.0631466	0.483063	0.397763	1.47846	1.6561	1.31359	0.0055265	-0.0090532	0.0035267	0.450807	0.352207	0.325857	-0.004343	-0.444473	0.286177	1.97184	1.93874	2.13934
ZNF561-AS1	4	0.0850201	0.0664001	-0.15142	0.11678	-0.11	0.17608	-0.31685	-0.29802	-0.33738	0.46361	0.31725	0.45616	-0.0486832	0.191147	-0.142463	0.474117	0.289037	0.348977	0.259577	0.553177	0.644557	1.23977	0.917987	0.892347
AL022345.7	4	0.0409966	0.0542765	-0.0952735	0.0617762	0.163446	0.377646	-0.423494	-0.917524	0.250296	0.376106	0.605286	0.588826	0.0629864	0.157836	-0.220824	0.0119662	-0.0136738	0.224626	0.323936	0.557706	0.558316	0.990966	1.05656	0.991176
PLAU	5	0.0921793	-0.0566006	-0.0355806	0.406639	0.480339	0.287729	0.0470295	0.342749	0.189739	1.3774	1.27973	1.42646	0.157602	-0.0448771	-0.112727	-0.414838	-0.472797	-0.470878	0.0657425	-0.103868	0.0933228	1.02775	1.02385	1.02615
PARP6	5	0.109374	-0.199616	0.0902438	0.460644	0.362544	0.202484	0.212624	0.294394	0.419273	1.16905	0.990593	1.16439	0.0269527	0.0006323	-0.0275869	0.0342426	-0.021637	-0.0372076	0.0836325	-0.101857	0.201333	0.812073	0.817392	0.848113
CFB	5	-0.0923729	0.157837	-0.0654631	1.62889	1.76015	1.52596	0.563257	0.932797	0.787437	3.27819	3.17193	3.17855	0.164536	-0.141184	-0.0233536	-0.151704	-0.332623	-0.0902038	-0.224414	-0.129024	0.210746	1.80302	1.67966	1.86944
ADGRG1	5	-0.13716	0.24495	-0.10779	0.83461	0.81329	0.6712	-0.27042	0.34916	0.23684	1.83419	1.73486	2.12944	0.15835	-0.1775	0.0191498	-0.71002	-0.41749	-0.69438	-0.37179	-0.429	0.36847	1.37108	1.14903	1.42524
IL1B	5	-0.193917	0.145103	0.0488133	0.967693	1.00196	0.590143	0.553703	0.585884	0.984553	1.87557	1.76851	1.69091	0.144433	-0.162527	0.0180936	-0.0649767	-0.0727067	-0.101167	0.406923	0.460743	0.422984	1.33031	1.20128	1.55088
IRF1	5	-0.0232	-0.0276899	0.05089	0.8745	0.8584	0.46771	-0.2986	0.0515404	0.18379	1.47181	1.36737	1.29703	0.124617	-0.114813	-0.0098033	-0.356923	-0.374784	-0.504433	-0.293083	-0.454243	0.121417	0.841557	0.788167	0.893227
TNFAIP2	5	-0.031136	0.0116138	0.0195236	0.303334	0.218014	0.403444	-0.0484262	0.0231838	-0.0792661	0.993654	1.16253	1.16195	0.0472865	-0.0968833	0.0495963	-0.0246234	-0.0865536	-0.0264535	-0.0505934	-0.327844	0.108946	0.795957	0.739067	0.827336
TRIM25	5	-0.144843	0.102477	0.042367	0.438807	0.460447	0.302487	-0.251833	-0.0767927	0.0987873	1.46526	1.60066	1.63706	0.134313	-0.113657	-0.0206575	-0.133977	-0.151577	-0.0343275	-0.0755177	-0.116847	0.166802	0.846493	0.651593	0.896193
SLC12A8	5	-0.0257339	0.0306168	-0.0048838	0.603416	0.502477	0.485617	0.564766	0.762766	0.927946	1.68233	1.73013	1.78688	0.053813	-0.0057173	-0.0480967	-0.622357	-0.527567	-0.567757	0.0497627	0.109153	0.338902	0.925503	1.00341	0.951033
RP11-670E13.5	5	-0.0199966	-0.0403566	0.0603533	0.383214	0.344063	0.307563	-0.161996	0.127763	-0.0856767	1.23564	1.19316	1.23874	0.138536	-0.0783334	-0.0602036	-0.0622234	0.200606	-0.100904	0.188187	0.0732565	-0.0847135	0.725876	0.749607	0.797707
SYNPO	5	0.119366	-0.0736537	-0.0457139	0.086256	0.0835161	0.115396	0.0331163	0.0278764	0.117476	1.03828	1.20245	1.25958	0.18355	-0.16465	-0.0188999	-0.05968	0.0503998	-0.42763	-0.00387	-0.32631	0.07795	0.62681	0.76989	0.80238
AHNAK2	5	0.0120296	0.0927	-0.104731	0.213039	0.2457	0.16475	0.0181398	0.13496	0.26685	1.13088	1.23768	1.38853	0.13879	-0.150539	0.0117502	-0.82141	-0.82145	-0.75115	-0.0633097	-0.0393095	0.223371	1.1112	1.15585	1.27377
C5	5	-0.0018668	-0.0474467	0.0493131	0.591683	0.590893	0.209353	0.368603	0.523073	0.135583	1.291	1.02253	1.14661	0.126463	-0.151607	0.0251427	-0.288537	-0.231117	0.0744028	0.134393	-0.0653272	0.262913	1.28691	0.605113	0.794463
IDH1	5	0.0844431	-0.014647	-0.069797	0.328603	0.167983	0.0204129	-0.162287	0.216553	0.133453	1.28335	0.893853	1.12471	-0.006773	0.0071373	-0.0003634	-0.579073	-0.428793	-0.462813	-0.383073	-0.0493832	0.455507	1.0475	0.979967	1.0622
ZNF33B	5	-0.0419664	0.0188932	0.0230732	0.160203	0.131173	-0.0979567	0.0889235	0.308213	0.284043	1.1297	0.877314	1.00061	0.0560331	-0.014967	-0.0410671	-0.395447	-0.428987	-0.396867	-0.301297	-0.165517	0.171594	0.914083	0.613584	0.579083
CLDN1	5	-0.020566	-0.0607166	0.0812836	1.70461	1.33088	1.1693	-0.0393763	0.0239935	0.0941639	2.09469	1.92649	1.85909	0.0497169	-0.0142231	-0.0354929	-0.100733	-0.0245829	-0.164523	0.0688171	0.197517	0.410017	1.41072	1.14142	1.33902
WARS	5	0.040267	0.0110664	-0.0513334	0.240367	0.203366	0.0815668	0.0389662	0.117766	0.193566	1.07667	0.956766	1.10017	0.0153341	-0.0279655	0.0126343	-0.0909653	-0.153766	-0.211566	0.128434	0.108134	0.403734	0.994635	0.997134	1.01583
CYP4V2	5	0.315036	-0.359514	0.0444765	0.789836	0.526556	0.484526	-0.406374	0.342736	0.0036364	2.00203	1.96433	1.6084	-0.0500798	0.12344	-0.07336	-0.0629601	0.0136499	-0.30647	0.62353	-0.25678	-0.0671201	1.52704	1.30214	1.75497
LOC101927468	5	-0.0497737	-0.299684	0.349456	0.825176	0.862926	0.647756	0.806146	1.28938	0.786496	2.01016	1.93205	2.33103	0.10377	0.14478	-0.24855	-0.41637	-0.42738	-0.24131	-0.61435	-0.55733	0.18772	1.28823	0.87192	1.64952
OLFML2B	5	-0.231317	0.304634	-0.0733166	0.157854	-0.0511665	0.138944	0.0066538	0.452524	0.410563	1.17658	1.67137	1.47745	0.115883	-0.125767	0.0098834	-0.637197	-0.0555568	-0.269607	-0.287527	-0.202207	0.115063	0.914534	0.724693	1.10413
EPAS1	5	0.0263739	0.0308938	-0.0572662	0.448574	0.296724	0.210014	-0.141206	0.0577841	-0.0706062	1.67982	1.63139	1.8194	0.283703	-0.183966	-0.0997362	0.128124	0.154024	-0.116256	-0.0404763	0.0923038	0.547994	1.84902	1.39449	1.70139
ARID5B	5	-0.124723	0.251937	-0.127213	0.525767	0.653317	0.334907	0.339167	0.409897	0.308247	1.31598	1.38753	1.43695	0.110437	-0.127183	0.0167465	-0.489403	-0.346763	-0.612743	-0.818823	-0.313183	0.285397	0.803896	0.434977	0.819107
RP13-476E20.1	5	-0.11426	0.32584	-0.21158	0.220571	-0.0849996	-0.17813	-0.0847197	0.37235	0.0809803	1.44108	1.30501	1.21873	0.125393	-0.0916066	-0.0337868	-0.802617	-0.656187	-0.597037	-0.106117	0.0432835	-0.0106869	0.827603	0.803063	1.08893
MSC-AS1	5	-0.11367	-0.0369997	0.15067	0.48092	0.75343	0.25666	0.29205	0.76993	0.37599	1.44956	1.17176	1.1014	-0.0108232	-0.127213	0.138037	-0.630793	-0.515183	-0.611013	-0.347513	-0.139953	0.242627	0.800087	0.761097	0.948256
FTH1P11	5	-0.034483	0.116177	-0.0816927	0.0908566	0.573607	0.153267	0.204447	0.398607	0.312737	1.36751	1.13811	1.17331	-0.0049076	-0.0449371	0.0498428	-0.135998	-0.211847	-0.0690174	0.131192	0.268653	0.164742	0.353952	0.445152	0.728152
FOLR1	5	0.0664897	-0.0547104	-0.0117803	0.86073	0.75323	0.68622	-0.0331702	0.0913696	-0.10799	1.07295	1.10886	0.96138	0.0888567	-0.101843	0.0129867	-0.307054	-0.161374	-0.0993533	0.0331664	0.0636268	0.417107	1.03681	1.05059	1.07683
ITGB4	5	0.18879	-0.0904803	-0.09831	0.74948	0.57835	0.54255	0.6366	0.7785	0.47764	2.17212	2.23864	2.22674	0.166897	-0.130963	-0.0359335	-1.42498	-1.53726	-1.57771	-0.402473	-0.546543	-0.114663	0.957417	0.993716	0.983916
IFI44L	5	-0.0621772	0.0535131	0.0086632	0.236203	0.542403	0.183623	-0.364137	0.849863	0.027143	1.83292	1.85023	1.8358	0.0565033	-0.064497	0.0079932	-0.607837	-0.632817	-0.527837	-0.559627	-0.0758066	0.859423	0.853133	1.03207	0.852953
ARRDC3	5	-0.05897	0.06147	-0.0025001	0.8971	0.77573	0.62412	0.43005	0.73753	0.63553	1.38953	1.37123	1.50741	0.20504	-0.10545	-0.0995898	-0.6065	-0.49739	-0.59795	-0.28108	-0.18141	0.240891	0.65874	0.549911	0.7542
FTH1P2	5	-0.202793	0.0876465	0.115147	0.0747461	0.673647	0.127546	0.283747	0.306046	0.336647	1.10705	1.15455	1.12855	-0.0595331	-0.0579338	0.117467	-0.288774	-0.146403	-0.0982332	-0.0639334	0.292167	0.108566	0.324667	0.387167	0.775066
WDR78	5	-0.23577	0.340569	-0.1048	0.592289	0.32532	-0.0911102	0.20579	0.503139	0.60979	2.00877	1.51663	1.71588	0.362914	-0.119317	-0.243597	-0.324556	-0.122217	-0.320646	-0.817477	-0.216187	0.183144	0.820533	0.604214	1.11031
CH17-408M7.1	5	-0.246094	-0.0700336	0.316126	0.524976	0.912976	0.262877	0.313426	0.587416	0.456986	1.29259	0.883826	1.30539	-0.123464	0.0378666	0.0855966	-0.147393	0.0167065	-0.0354533	-0.252443	-0.255874	-0.194414	0.747797	0.568037	0.924296
EFNA1	5	0.171076	-0.401594	0.230516	0.292946	0.183646	0.0291562	0.113656	0.0145464	0.277906	1.2113	1.32053	1.13799	0.124253	-0.0611868	-0.0630665	-0.613147	-0.542817	-0.489597	0.0036836	-0.153137	-0.0133867	0.159753	0.624084	0.587983
NEK9	5	0.0421534	0.0392532	-0.0814066	0.285803	0.518894	-0.193167	0.264803	0.488123	0.501383	0.985404	1.02609	1.03385	0.0612535	-0.105577	0.044323	-0.582217	-0.551667	-0.739407	-0.315516	-0.132557	0.285403	0.746293	0.610173	0.837503
yukayo	5	-0.0125866	-0.235047	0.247633	1.05578	0.103563	0.248533	0.271913	-0.0546467	-0.487727	1.99728	2.24734	1.70361	0.19483	-0.02596	-0.16887	0.09547	-0.12761	-0.33808	-0.77251	-0.36246	-0.34787	1.02434	0.95255	2.05047
FTH1P12	5	-0.1223	0.0188999	0.1034	0.294701	0.6826	0.3048	0.105801	0.5013	0.2585	1.1225	0.9573	1.2211	0.0472002	-0.0010996	-0.0460997	-0.1705	-0.3136	0.0113001	-0.2857	0.1743	-0.0423994	0.0749006	0.1785	0.632501
CYB5D2	5	-0.184017	0.0651436	0.118874	0.594363	0.523904	0.293943	-0.0935564	0.246093	0.360633	1.04226	1.07083	1.06205	0.104536	-0.0465937	-0.0579433	-0.573224	-0.992804	-0.877944	-0.502094	-0.428904	0.0811663	0.459426	0.526567	0.676826
RP11-65J21.3	5	0.113168	-0.092783	-0.0203829	0.0102272	-0.231362	-0.0342226	0.314688	0.204858	0.205037	1.28578	1.20442	1.26984	-0.0418491	-0.0560398	0.0978909	-0.881529	-0.624719	-0.924069	0.14136	0.109541	0.127561	0.80212	0.538481	0.726721
LOC100507487	5	0.08359	-0.42546	0.34187	0.3482	0.50368	0.14323	0.47333	0.58195	0.64025	1.58315	1.32549	1.2344	0.0463428	-0.102377	0.0560331	-0.526927	-0.387047	-0.485497	-1.01754	-0.248567	-0.448017	1.05623	0.304423	1.03916
LINC00313	5	0.27371	0.0269403	-0.30065	0.1071	0.33913	0.26156	0.43767	0.0670505	0.0619903	1.24621	1.17966	1.16263	0.160823	0.148674	-0.309496	-0.154497	-0.424537	-0.669177	-0.207137	-0.348077	-0.632967	0.655513	0.609973	0.291733
HCG26	5	-0.0695233	0.0302968	0.039227	0.188887	0.168007	0.226537	0.184817	0.310627	0.508277	1.60028	1.26382	0.984937	-0.0898299	0.0640302	0.0258002	-0.14355	-0.1986	0.14676	-0.0067201	0.2516	-0.2385	1.24181	1.20681	1.17415
CLIP4	5	-0.12346	0.24627	-0.12281	-0.13801	0.23672	-0.64251	0.06042	0.27125	0.40095	1.09786	0.83119	1.07849	0.0050869	0.0157671	-0.020853	-0.613653	-0.487613	-0.407753	-0.538003	0.0083771	0.142617	0.647738	0.527177	0.929897
lorber	5	0.239117	-0.119173	-0.119943	0.286257	0.314237	0.177507	0.143017	0.665367	-0.004323	0.969537	1.21512	1.24662	-0.189204	-0.0162034	0.205406	0.0897365	-0.428803	-0.260024	-0.214623	-0.176294	-0.0060234	0.270116	0.574566	0.429236
SLC38A2	5	-0.0452003	-0.0122004	0.0573997	0.0476999	0.332899	-0.2137	0.349899	0.481299	0.5617	1.0941	0.9655	1.1189	-0.0563002	0.0306997	0.0256004	-0.0848999	0.0762005	0.0855999	-0.2549	0.0141001	0.1049	0.5231	0.2227	0.5521
ASS1P10	5	-0.114146	-0.0911465	0.205294	0.0073137	0.134694	0.351154	0.636834	-0.0197263	0.266534	1.33714	1.65466	1.44101	-0.0300136	0.189746	-0.159733	-0.289563	-0.0844636	-0.139843	0.296747	0.400066	0.0051065	1.25716	1.5249	1.56878
HES1	5	-0.211657	0.193414	0.0182438	0.755984	1.36888	1.21559	0.148744	0.696634	0.627584	1.22243	1.20486	0.973454	-0.0225005	-0.12264	0.14514	0.0136199	-0.10763	0.12788	-0.0907402	0.0329995	0.36368	0.748509	0.61846	0.99026
kleejee	5	0.110967	-0.0445533	-0.0664134	0.147306	0.152097	0.0447364	0.180927	0.526967	0.358646	0.935906	1.30292	0.923246	-0.0750833	0.110527	-0.0354433	-0.126053	-0.190283	-0.433993	0.343256	0.313567	0.233897	0.577517	0.600467	0.758807
LYRM4-AS1	5	-0.0573468	0.0335631	0.0237832	0.485013	0.595673	0.237813	0.0363035	0.172423	0.227323	0.956393	0.752433	0.706383	0.138704	-0.174186	0.0354838	-0.314656	-0.0890265	-0.535446	0.185004	0.203954	0.387584	1.22054	0.721144	1.18583
histone.23	5	0.0118337	-0.330146	0.318314	1.26055	-0.156906	0.219484	0.146094	-0.223856	0.194304	1.74636	2.12679	1.80157	-0.08179	0.29963	-0.21784	0.42173	0.44691	0.0142298	0.17746	0.17493	0.13817	1.86335	1.97075	2.46394
RP11-389O22.1	5	0.141864	-0.0511265	-0.0907364	0.0808234	0.0287838	-0.256706	0.472084	0.769544	0.674144	1.2825	1.18323	1.17917	-0.0209799	-0.0272999	0.0482798	-0.31781	-0.21692	-0.57887	-0.1027	-0.10295	0.34349	1.00182	0.44039	0.62277
AL008723.1	5	0.0177035	-0.292276	0.274573	0.0335135	0.0465436	0.143963	0.0894036	0.561244	0.402413	1.01078	1.17456	1.38477	0.0186129	-0.125997	0.107383	0.244103	-0.894377	-0.342237	0.124603	-0.055717	0.216083	1.24748	0.733353	1.20123
KCNK15	5	0.1113	0.0495801	-0.16088	0.30117	0.12441	-0.0464301	-0.15009	0.15683	-0.05199	1.13153	1.22307	1.19938	0.0598764	0.102696	-0.162573	-0.0288634	-0.245173	-0.0914536	0.227736	0.350946	0.493607	0.955326	0.498617	0.596247
LOC101929709	5	-0.0418835	0.0785065	-0.0366235	0.427106	0.706856	0.310746	-0.131393	-0.0335236	0.610996	1.50998	1.39213	1.36305	-0.10931	0.0722904	0.0370207	-0.2332	-0.11309	-0.23218	-0.53666	-0.91238	-0.473929	0.59187	0.506841	0.11546
ARSD	5	-0.0468802	-0.12844	0.17532	0.9464	0.64293	0.6432	0.42486	0.64468	0.45865	1.03533	1.00257	0.99889	0.141271	-0.12828	-0.0129895	-0.262569	-0.44773	-0.589399	-0.0771794	0.0221906	0.306281	0.47954	0.29069	0.62149
SLC16A1-AS1	5	-0.066227	0.147993	-0.0817666	-0.0315866	-0.0285668	-0.304677	0.253013	0.890713	0.481323	1.47573	1.05098	1.40037	-0.202513	-0.108503	0.311017	-0.422293	-0.459173	-0.776753	-0.125834	-0.320774	0.159717	0.735507	0.848456	0.329407
RP11-626G11.3	5	-0.30544	0.0698199	0.23562	0.90827	1.16575	0.81778	-0.26813	0.68216	0.40292	1.24063	1.26571	1.11066	-0.0366902	-0.0864601	0.12315	0.0391297	-0.14206	0.0563698	0.5071	0.3635	0.87476	1.42582	1.59258	1.64432
ERMAP	5	0.107447	0.0755267	-0.182973	0.560167	0.861166	0.635177	0.178017	0.467027	0.385787	1.11595	0.818747	1.14575	0.172673	-0.177207	0.0045333	-0.520936	-0.860887	-0.477897	-0.524147	-0.323697	0.281034	0.324663	0.106483	0.679653
dawskoyby	5	0.323327	-0.0224433	-0.300883	0.0958369	0.143777	0.383567	0.0158267	0.372167	1.03364	1.01624	1.49055	1.63771	-0.23074	-0.0936699	0.32441	-0.45572	0.11494	0.18561	-0.56277	-0.0525198	-0.19435	0.57585	0.41678	0.43578
XX-C2158C6.3	5	0.15478	0.0012503	-0.15603	0.23019	0.126471	0.40291	0.31597	0.45606	0.46747	1.11691	0.82115	1.08023	0.136503	-0.201717	0.0652132	0.299743	0.249923	-0.0259666	0.502584	0.288423	0.286563	1.06925	0.911433	0.680604
FTH1P1	5	-0.122517	-0.167707	0.290223	0.0185027	0.306453	-0.0586872	-0.0018072	0.157703	0.212013	0.941373	0.888553	1.23213	-0.172906	0.0250435	0.147864	0.0244336	0.0722136	-0.0393963	0.183984	0.412354	0.0818739	0.728734	0.592014	0.544014
BHLHE40	5	-0.0682964	0.0085936	0.0597038	1.03787	0.949674	0.793174	0.426574	0.448074	0.584274	0.940774	0.952674	0.947174	0.172684	-0.154416	-0.0182657	-0.122986	-0.124876	-0.0126562	0.661734	0.545574	0.789333	1.30873	1.31373	1.42373
AC003092.1	5	-0.14763	0.147581	5.05e-05	2.05489	1.66438	1.4566	0.395811	0.78772	0.38431	1.56208	1.30718	1.21213	-0.0051098	0.0119405	-0.0068297	-0.53528	-0.0546999	-0.0759096	0.23229	0.57812	0.95788	1.46747	1.24781	1.41359
RCAN2	5	-0.0739961	-0.0512662	0.125264	0.460384	0.611454	0.108424	0.315734	0.155394	-0.129406	0.884004	0.594754	0.663914	-0.204836	0.131204	0.0736337	-0.859197	-0.534647	-0.730587	-0.263027	-0.264357	0.145093	1.36317	0.827454	0.989523
MCOLN3	5	0.0665131	0.201953	-0.268467	1.08446	1.17988	0.645883	0.501453	0.275943	0.885733	1.57466	1.02415	1.28295	0.0426097	-0.06742	0.0248098	-0.39669	0.0781999	0.0835099	-1.0954	-0.47052	0.0722699	0.71055	0.32026	0.35995
shopyby	5	0.0804334	0.0329633	-0.113397	0.363433	0.194453	-0.0204866	0.186033	0.606103	0.499123	1.23712	0.862533	1.08284	0.0505633	0.190983	-0.241547	0.145603	0.0312634	-0.0038266	-0.512217	-0.351277	-0.0429966	0.107413	0.157903	0.264973
FAM66E	5	0.13457	-0.17193	0.03736	0.11667	0.21179	0.18572	0.11164	0.54671	0.46417	1.06035	0.87239	1.13487	0.15092	0.0925	-0.24342	0.0316899	-0.01791	0.28328	-0.45124	0.16844	-0.1158	0.45458	0.68404	0.0941
C3	5	-0.253266	0.288023	-0.0347562	1.70946	1.11084	1.22091	0.388574	0.293623	0.0859137	1.66711	1.55869	1.61045	-0.0278134	-0.0390635	0.0668764	-0.262623	-0.143633	0.182587	0.505086	0.533757	-0.0998235	0.316307	0.570817	0.640347
josabu	5	0.0456665	-0.0455537	-0.0001135	0.188356	0.277536	0.0419664	0.725776	1.489	1.17299	0.958346	1.07207	1.82279	0.100747	0.0106466	-0.111393	-0.259533	-0.326714	-0.177063	0.135507	0.316386	-0.0308936	0.878866	0.627116	0.467687
fleeswarby	5	0.289803	-0.329947	0.040143	-0.247867	0.593333	0.197483	0.470693	0.199803	0.0806928	0.929713	1.55823	1.47858	0.154503	0.163613	-0.318117	-0.277146	-0.501176	-0.565806	-0.885447	-0.944477	-0.410087	-0.0943666	0.130593	0.0491533
IRAK2	5	0.054636	0.142256	-0.196894	0.701626	0.995646	0.591566	-0.0536237	-0.629474	-0.278384	1.29306	0.749576	0.988126	0.086937	0.0316272	-0.118563	0.082777	-0.333033	-0.288363	-0.302693	-0.128123	-0.071713	-0.188303	0.247667	0.329537
RP11-274B21.10	5	0.0838766	-0.247893	0.164016	0.566166	1.0959	0.694606	-0.119023	0.424596	0.131776	1.34833	1.03287	1.21611	-0.0603428	0.236257	-0.175913	0.023057	0.044117	0.105057	-0.946573	-0.683813	-1.30043	0.358727	0.0884972	0.0337873
AC011841.4	5	0.0961466	-0.253344	0.157197	-0.0668736	0.210496	-0.291934	0.374026	0.149817	0.644336	1.03952	1.16738	0.978046	0.109083	-0.350497	0.241413	-0.130327	-0.126537	0.148523	-0.699677	-0.359217	-0.812817	-0.0681071	0.111163	-0.318957
RAB39B	5	0.255666	-0.269284	0.0136161	0.0050459	0.0993061	0.547346	-0.0734739	0.0102758	0.154426	0.952596	1.172	1.0884	-0.0370865	-0.235707	0.272793	0.107423	-0.154907	-0.0377965	0.225843	-0.0426464	0.0170636	-0.0607066	0.161324	-0.0417967
CTGF	6	0.007247	-0.0563536	0.0491066	1.26072	1.06828	1.11625	-0.261733	-0.156074	-0.0865831	-0.101873	-0.215243	-0.243073	0.0232277	0.0316877	-0.0549126	2.51713	2.44963	2.31273	0.357517	0.293578	0.429968	0.553058	0.242208	0.485978
ADAMTS1	6	0.0257101	-0.0163403	-0.0093699	1.08572	0.96352	0.94892	0.0578299	0.20583	0.21359	0.0277195	0.0756903	0.0740194	0.008606	-0.163674	0.155066	2.87366	2.74796	2.73486	0.233966	0.165516	0.760817	0.787306	0.583846	0.748226
TRIM26	6	0.0505495	0.0321503	-0.0826998	0.51123	0.487229	0.41811	-0.156651	-0.0997105	0.0550098	0.11921	0.18132	0.10119	0.0869198	0.0044899	-0.0914097	1.61227	1.49467	1.55845	0.22374	0.0891399	0.28412	0.38054	0.30262	0.34492
SERPINH1	6	0.159934	-0.0232658	-0.136665	0.676134	0.489835	0.531434	-0.333066	-0.249566	-0.225865	-0.145765	0.0378342	0.0072346	0.1864	-0.1299	-0.0565004	1.5963	1.6285	1.4602	0.2412	0.1056	0.4243	0.2075	0.1551	0.2302
PFKFB3	6	0.0040936	0.0041437	-0.0082364	0.908743	0.827294	0.669584	-0.0639162	0.194154	0.0286136	-0.127686	-0.0022764	-0.0143361	0.142074	-0.0671563	-0.0749164	1.42692	1.49504	1.35676	0.336454	0.0343037	0.620804	0.320764	0.228644	0.243433
ACER2	6	0.132539	-0.16038	0.0278397	1.04682	0.439199	0.70226	-0.2931	0.0348997	0.10298	-0.12701	-0.118811	-0.292591	0.170863	-0.221667	0.0508032	1.67629	1.61135	1.49822	0.182393	0.0219932	0.613903	0.484663	0.289083	0.454653
SLC1A3	6	0.24333	-0.16737	-0.0759597	0.49278	0.35131	0.27974	-0.16178	-0.0704598	-0.13844	0.00142	-0.1128	-0.11422	0.0474963	-0.187093	0.139596	1.5766	1.65062	1.56508	-0.123593	0.0831466	0.349446	0.390586	0.138977	0.322347
RUNX3	6	0.0768371	-0.0431933	-0.0336432	0.919837	0.810387	0.657837	-0.0328732	-0.212393	0.0052071	0.152257	0.328057	0.309937	0.152816	-0.183194	0.0303764	2.04389	1.99445	1.86218	0.222857	0.0263166	0.388967	0.789557	0.751287	1.00905
ADM	6	0.0629134	0.110893	-0.173807	1.20786	1.10015	1.11799	-0.107377	-0.310897	-0.0105567	0.447104	0.418793	0.252244	-0.0698671	-0.0357075	0.105573	2.55273	2.70313	2.40783	-0.157457	-0.177387	0.167912	0.489263	0.449693	0.136003
IER5	6	-0.0112371	0.0386829	-0.0274467	0.200343	0.394894	0.327913	-0.245427	-0.0710068	-0.167027	-0.478517	-0.500847	-0.542037	0.0475569	-0.102674	0.0551167	2.0181	1.9701	1.8325	0.116397	0.102097	0.270647	0.0081673	-0.199443	0.159357
PTGS2	6	-0.0957398	0.0488601	0.0468798	1.11783	0.9027	0.83814	0.0049701	0.13186	0.30958	0.34809	0.4672	0.1001	0.340233	-0.158717	-0.181517	1.96335	2.01095	2.06957	0.493454	0.223854	1.18271	0.132023	0.196323	0.218423
NOCT	6	0.0008202	-0.0262699	0.0254498	0.50316	0.42291	0.45515	-0.05515	0.0117502	0.0424204	-0.03302	0.16058	0.178041	0.0930367	-0.0552235	-0.0378141	1.66998	1.65678	1.64248	-0.0359735	-0.0372534	0.210406	-0.0127134	-0.0564938	-0.0450535
ZC3H12A	6	0.0159235	0.0467634	-0.0626864	0.619063	0.695283	0.335623	-0.120797	0.0870433	-0.0615668	0.245433	0.158093	0.214724	-0.0067172	0.0064125	0.0003028	1.02299	1.40585	1.20084	0.164843	0.294513	0.453343	0.395833	0.398493	0.113303
DNAJA4	6	-0.144466	0.0012832	0.143183	0.738733	1.07552	0.694524	-0.260346	-0.227567	-0.228167	-0.538407	-0.264586	-0.338517	-0.0125632	0.0767269	-0.0641632	2.61676	2.16226	2.80176	0.0893569	0.0840368	0.0452065	-0.0065532	-0.236463	-0.149833
TNFRSF10D	6	0.0278039	-0.211796	0.183994	1.46352	1.44226	1.3389	-0.0524158	-0.0768862	-0.288816	0.292604	0.190494	0.217894	0.0520535	0.0471334	-0.0991869	2.46886	2.66774	2.62973	-0.225687	-0.402697	0.0258732	0.241963	-0.213167	-0.0979166
DNAJB1P1	6	-0.0406361	-0.0966964	0.137334	0.808034	0.772194	0.778604	-0.368046	-0.0986362	-0.571436	-0.459576	-0.496476	-0.616536	-0.166637	0.0463033	0.120333	2.32454	2.18797	2.49594	-0.276267	-0.0105367	-0.211907	0.0683331	-0.472347	-0.210837
HSPA6	6	-0.10469	0.0012398	0.10345	0.4142	1.01222	0.72987	0.28595	0.0971198	-0.0874004	-0.2137	0.26382	-0.28694	0.0944862	-0.0721436	-0.0223436	4.56228	4.49158	4.63188	0.138016	-0.200744	0.0472364	-0.259654	-0.209174	-0.0449438
BEND4	6	-0.37755	0.26004	0.11751	0.78705	0.56863	0.23475	0.11005	0.30496	0.24236	-0.0007296	-0.0460095	-0.12372	0.165427	-0.0576434	-0.107783	1.67691	1.836	1.79322	0.161147	0.0471067	0.415857	0.218027	-0.0117831	-0.0586333
KHDRBS3	6	0.1206	-0.09552	-0.0250802	0.55351	0.493885	0.149535	-0.139785	-0.28223	-0.14086	-0.145155	-0.360765	-0.414755	-0.0582538	-0.0501838	0.108436	0.974386	1.17912	1.47835	-0.0101337	-0.246004	0.512586	0.502776	0.0479012	0.0831962
HSPA7	6	-0.105607	-0.118367	0.223973	0.534573	0.393813	0.383213	-0.108997	-0.0709672	-0.309127	-0.118017	0.296243	0.178143	0.0161004	0.0234404	-0.0395393	3.13638	3.03664	2.93493	0.17895	-0.109849	0.146191	-0.2363	-0.0623493	-0.20893
BAG3	6	-0.0851126	0.0418167	0.0432968	1.1059	1.0423	0.754957	-0.389703	-0.240873	-0.247863	-0.447343	-0.421474	-0.446153	0.121704	-0.0455561	-0.0761461	2.45187	2.35797	2.40777	-0.0894566	-0.101296	0.275723	-0.468796	-0.477196	-0.411036
CLU	6	-0.16415	0.12534	0.0388098	0.581989	0.57218	0.32203	-0.0602102	0.228109	0.16111	-0.16625	-0.35062	-0.240901	0.135427	-0.114563	-0.0208635	1.22367	1.08981	1.31222	0.293666	0.292306	0.701296	0.291086	-0.0575638	0.163736
CA2	6	0.0667667	-0.228623	0.161857	0.735657	0.294967	0.537937	-0.193573	0.0721169	-0.152463	-0.417323	0.0488367	-0.097043	-0.0427465	0.0369134	0.0058336	1.49524	1.34956	1.08695	0.587473	0.431584	0.816574	0.337594	0.337533	0.267004
DUSP2	6	-0.144043	-0.0089431	0.152987	0.358757	0.288777	0.457477	0.212557	-0.0054932	0.0435371	0.030447	0.0414371	0.0267768	-0.10657	0.0556102	0.0509601	1.56214	1.91676	1.62877	0.30529	-0.05162	0.0734601	0.40746	0.26978	0.0700402
ZFAND2A	6	-0.0126829	0.108897	-0.0962133	0.959947	0.951647	0.816777	-0.397703	-0.305503	-0.264283	-0.169434	-0.214113	-0.211153	0.0967731	-0.0993271	0.002553	2.08093	2.04613	2.11883	-0.536047	-0.479697	-0.234327	-0.443977	-0.238127	-0.227487
MXD1	6	-0.0410004	0.0744996	-0.0335002	0.666409	0.465849	0.20015	0.12712	-0.0196605	0.0695295	0.510799	0.0822196	0.417079	0.136057	-0.0529127	-0.0831428	1.80068	1.66321	1.65761	-0.0258327	0.0105371	0.191367	0.313417	0.112437	0.0482674
LRIG1	6	0.201503	-0.101787	-0.0997171	0.227243	0.393443	0.107413	-0.287627	0.143893	-0.117137	-0.204477	0.249643	-0.0071273	0.019743	0.0070229	-0.0267673	1.02635	1.11841	0.989693	0.396153	0.217943	0.521643	0.247813	0.181143	0.263373
RHEBL1	6	0.0967536	0.0341334	-0.130887	0.244904	0.378324	-0.0455666	-0.291447	0.126403	0.0596232	-0.450897	-0.408546	-0.184947	0.054307	-0.088583	0.034277	1.10645	1.15403	1.37509	-0.117723	-0.148463	0.334607	0.562937	0.238047	0.156217
EGLN3	6	0.114553	-0.0093265	-0.105227	1.04384	1.38136	1.04022	-0.0207167	-0.0993667	-0.0418463	0.263413	0.0633135	0.412313	-0.11557	-0.0600801	0.17565	1.58152	1.41317	1.72167	0.22929	0.23619	0.62001	0.70487	0.41095	0.80186
LAMB3	6	-0.144869	0.21121	-0.0663395	1.10085	1.27334	0.704831	-0.46598	-0.0540895	-0.30695	-0.10431	0.16394	0.0244303	0.293607	-0.0808234	-0.212783	2.03867	1.75999	1.75598	0.329317	0.166656	0.812547	-0.560463	0.0024266	-0.305303
PPIF	6	0.0864	-0.0216999	-0.0647001	0.9446	0.7747	0.8115	-0.43849	-0.1511	-0.228701	-0.0256004	-0.128901	-0.1716	0.105433	-0.0726261	-0.0328064	1.36353	1.34583	1.29233	0.0077839	0.070734	0.379734	-0.159706	-0.283736	-0.146246
SERPINH1P1	6	0.130874	-0.0172968	-0.113577	0.515754	0.751823	0.495873	-0.350256	-0.0761967	-0.101377	0.154634	-0.060276	0.080224	0.142797	-0.0612631	-0.0815325	1.27068	0.993727	1.20784	-0.134593	0.0797167	0.145617	-0.135853	-0.124163	0.123047
RP11-762H8.4	6	-0.240724	0.247547	-0.0068235	0.349826	0.884266	0.375096	-0.103804	-0.148483	-0.0558233	0.0785666	-0.301883	0.0803666	-0.0899034	0.147157	-0.0572534	2.36368	2.69829	2.8714	0.102907	-0.0303535	0.645196	-0.286243	-0.301444	-0.109533
LOC100287365	6	0.0145636	-0.110307	0.0957432	2.05257	2.30147	2.17647	-0.320087	-0.120727	-0.227957	-0.605707	-0.613577	-0.700337	-0.0869703	-0.0331903	0.12016	3.51848	3.53608	3.12988	-0.22316	-0.318931	0.18381	-0.486341	-0.3328	-0.59884
TBX2	6	-0.0119567	-0.0404267	0.0523834	0.881063	0.783194	0.659063	0.181883	-0.0558066	0.102423	0.216114	0.424973	0.479843	-0.0881734	0.0122666	0.0759068	1.14615	1.18623	1.28685	0.418207	0.172457	0.401647	0.518066	0.364296	0.351257
MICA	6	0.0603266	-0.062973	0.0026464	0.498047	0.641526	0.190806	-0.386363	-0.126984	-0.315763	-0.426723	-0.187923	-0.371083	0.08426	-0.0452795	-0.0389795	1.14753	1.15743	0.98522	-0.0086994	0.0419102	0.05898	-0.25493	-0.13295	-0.0546694
FAM46A	6	-0.0208235	0.0955763	-0.0747538	0.574836	0.330586	0.0299063	-0.215184	-0.0082536	0.0292664	0.427256	0.208636	0.104967	0.0310478	-0.040143	0.0090971	1.51624	1.57887	1.48578	-0.438043	-0.175162	0.255447	0.248218	-0.243862	0.125897
TBX3	6	0.0872636	-0.0045662	-0.0826964	0.604494	0.742834	0.344334	-0.713186	-0.167216	-0.0152164	-0.0695763	0.0661035	0.0705237	0.145974	-0.148767	0.0027933	2.1704	2.28911	2.09351	-0.172347	0.0838137	0.150973	-0.533667	-0.375017	-0.276267
PLAUR	6	0.0909805	-0.01017	-0.0808096	0.95018	0.90806	0.862391	-0.2299	-0.10863	-0.0943499	-0.30621	-0.48991	-0.26097	0.116981	-0.156849	0.0398712	1.31906	1.3443	1.32113	-0.218799	-0.220579	0.181781	0.135981	-0.145419	0.0199213
RGS2	6	-0.321011	0.22028	0.100729	1.17114	1.5431	0.96233	-0.23628	0.13253	0.0830097	-0.62732	-0.79903	-0.0514703	0.0887766	-0.144673	0.0558968	2.97814	2.74403	2.95985	-0.484243	-0.287803	-0.176203	-0.675443	-0.821713	-0.332143
ZNF473	6	-0.098937	0.0005131	0.098423	1.11144	0.892873	0.668123	-0.125237	-0.261157	-0.0327473	-0.245417	-0.0889568	-0.157067	0.171453	-0.195467	0.0240135	1.49212	1.16935	1.37521	-0.176747	-0.0480766	0.237693	0.0863428	-0.185877	-0.126616
SERTAD1	6	-0.0235729	0.0247569	-0.001183	0.764427	0.726417	0.851307	-0.278253	0.106857	-0.306883	0.141547	0.172037	0.0321069	0.0585966	-0.0706134	0.0120168	1.76434	1.76444	1.63685	-0.505483	-0.373593	-0.078733	-0.469433	0.112417	0.393737
ULBP2	6	0.0139198	-0.04105	0.0271301	0.7927	0.87799	0.53892	-0.27263	0.0923104	-0.33565	-0.39971	-0.37837	-0.54841	0.0999165	-0.103364	0.0034466	1.42959	1.22363	1.46061	-0.283954	-0.377823	-0.0525036	-0.149573	-0.406084	-0.512834
hirure	6	0.11522	0.0641699	-0.17939	0.82271	0.40153	0.37756	-0.0622797	0.14641	0.0628901	-0.14067	0.11156	-0.16949	0.294907	-0.0598431	-0.235063	2.16673	2.39745	2.12622	-0.250363	-0.599413	-0.0242834	-0.0408034	-0.564993	-0.317683
HMOX1	6	-0.11365	0.20113	-0.0874801	2.70844	2.81014	2.68924	-0.2926	-0.39358	-0.39544	0.19443	0.30246	0.32748	0.0599098	0.0348396	-0.0947504	3.58172	3.42322	3.42102	-0.0684404	-0.45028	-0.0067801	0.18492	0.17781	0.183909
ACTRT3	6	-0.293543	0.244207	0.0493369	0.134837	0.312877	0.354457	-0.930433	-0.525673	-0.935263	-0.343733	-0.230123	-0.0272732	0.0574002	-0.0329099	-0.0244899	1.4619	1.44746	1.18758	-0.17068	-0.0786495	0.40013	0.31528	-0.29596	0.18947
AGTR1	6	-0.0145566	0.0992234	-0.0846667	0.342563	0.342843	0.278293	-0.0236168	-0.419297	0.0589733	0.266543	-0.171687	-0.306857	0.107517	-0.199333	0.0918169	0.947337	1.17211	1.3343	-0.479233	0.107837	0.354747	0.355377	-0.199293	0.238307
RP11-309G3.3	6	-0.129267	0.103323	0.0259428	0.417093	0.479323	-0.108947	-0.488327	-0.114857	-0.153147	-1.05187	-0.809117	-1.04925	0.271983	-0.008007	-0.263977	2.71049	2.86988	2.68254	-0.245207	-0.254297	0.468993	-1.04712	-0.602257	-0.711017
CXCL1	6	0.15248	-0.16317	0.0106902	1.3138	0.88829	1.09674	0.10055	-0.22053	-0.0064998	0.69584	0.73088	0.69723	-0.172383	0.0889969	0.0833869	1.81091	1.98734	1.66579	0.345817	0.185927	0.291727	0.720057	1.10083	0.619617
MAP2K3	6	-0.23671	0.0798202	0.15689	0.88724	0.99945	0.91183	-0.28555	-0.22349	-0.42487	-0.0562	0.0557804	-0.17884	0.0413733	-0.0126367	-0.0287366	1.39479	1.12906	1.17119	0.124693	0.131683	-0.0124464	0.396873	0.220364	0.264693
CXCR4	6	0.19932	-0.0647097	-0.13461	1.21977	1.08459	0.896451	0.0740004	0.18426	0.31137	0.10247	0.0734005	-0.14902	0.1217	-0.0404701	-0.0812297	1.5842	1.38546	1.42559	-0.17723	-0.0910697	0.0869102	0.541101	0.306001	0.25842
GCLM	6	0.072607	-0.122462	0.0498571	1.41457	1.37167	1.03	-0.445952	-0.320383	-0.461913	-0.595222	-0.753423	-0.757623	-0.0861831	0.0463672	0.0398169	1.67547	1.80249	1.8587	-0.444593	-0.433373	0.0408373	-0.108343	-0.616013	-0.168633
HSPA2	6	-0.0571337	0.0311661	0.0259666	0.726557	0.481506	0.351156	-0.116354	-0.186123	-0.179493	-0.625614	-0.606374	-0.190794	-0.0138569	0.0080533	0.0058031	1.34724	1.06598	1.35234	-0.217657	0.113033	0.225163	-0.344897	-0.224207	-0.130707
CDKN1A	6	-0.0686531	0.173177	-0.104523	0.979657	1.11599	0.735867	-0.249613	0.139207	-0.0937529	0.489037	0.538737	0.573617	0.153844	-0.188676	0.0348339	1.55098	1.73733	1.45562	-0.123586	-0.0264564	0.349264	0.757984	0.596074	0.984574
GCH1	6	-0.184023	0.221777	-0.0377531	0.648297	0.526497	0.134727	-0.0676332	0.137127	0.128527	-0.112293	-0.203363	-0.0923228	-0.157247	-0.0045066	0.161754	0.921073	1.21086	1.08544	-0.138016	0.170194	0.660533	0.272074	-0.365976	0.0847335
HSPA1A	6	0.0078993	0.0509996	-0.0588999	1.8788	1.8645	1.787	-0.438601	-0.2797	-0.284101	-0.875931	-0.740581	-0.88688	0.107267	-0.0619326	-0.0453329	2.43297	2.56067	2.41227	-0.277533	-0.431233	-0.209033	-0.766803	-0.818193	-0.725133
TM2D3	6	0.0508902	0.13004	-0.18093	0.70119	0.26523	-0.27649	0.2833	-0.26468	-0.32385	0.31042	0.21649	0.16941	0.35166	-0.13869	-0.21297	1.7893	1.64217	1.82097	-0.0493703	0.0176597	0.33155	0.47662	-0.08954	0.0578299
DNAJB1	6	-0.0758333	0.0529661	0.0228662	1.12977	1.22387	0.987367	-0.142134	0.0031662	0.0045662	-0.532973	-0.538354	-0.415653	0.0617332	-0.0610666	-0.0006666	1.93863	1.83803	1.96503	-0.587347	-0.536047	-0.379367	-0.654677	-0.597107	-0.396567
ID3	6	-0.0120659	0.242334	-0.230266	1.08224	1.14101	0.974314	-0.665836	-0.136986	-0.0307159	0.0368142	0.0755739	0.0607543	0.12393	-0.0901399	-0.0337901	1.27849	1.37963	1.43797	0.0548301	0.15504	0.50903	0.15614	-0.0176702	0.13806
LOC284023	6	0.27238	-0.36487	0.0924902	1.26586	1.18545	0.84462	0.0088	0.21551	0.0626402	0.77071	0.44497	0.62706	0.186047	-0.114563	-0.0714836	1.58747	1.51449	1.41867	0.402297	0.446756	0.590147	1.0428	0.663557	0.911376
nazobu	6	-0.114903	-0.0741334	0.189037	0.835177	0.590117	0.705827	0.0245566	-0.116573	-0.192813	0.0800967	0.013617	-0.373073	-0.147257	-0.045557	0.192813	1.35229	1.00385	1.28718	0.193053	0.592713	0.214003	0.0045533	0.101973	0.470673
KLHL21	6	-0.0531268	0.0422635	0.0108633	1.19985	1.20785	1.26046	-0.0418468	-0.0787067	-0.0079365	0.195493	0.241803	0.137464	0.12822	0.0366697	-0.16489	1.46913	1.58365	1.34923	-0.0743103	0.0907698	0.11661	-0.11865	-0.0545502	0.0539098
speysa	6	0.353407	0.179707	-0.533113	0.695527	0.757727	0.310337	-0.318153	0.409117	0.0872469	0.467347	0.321927	0.643997	0.284377	-0.367123	0.082747	2.13596	2.24732	1.62141	-0.530313	-0.367673	0.318047	0.604057	0.640507	0.479247
LINC00641	6	-0.287243	0.173227	0.114017	0.608346	0.731427	0.138587	-0.705473	0.0136967	-0.505223	0.0411067	-0.234193	-0.314673	-0.0251036	-0.0822234	0.107327	1.77057	1.58302	1.98889	-0.653294	-0.685714	-0.306844	-0.247653	0.0002465	-0.428144
DLL1	6	-0.0402703	-0.0770402	0.11731	0.0759897	0.16227	0.21193	0.20376	-0.23316	0.16379	0.26097	0.47461	-0.0640402	0.25758	0.0471196	-0.3047	2.00708	1.56582	1.84734	0.48885	0.187809	0.59632	0.46572	0.53946	0.76317
VTRNA1-3	6	-0.11482	0.18679	-0.0719695	0.38658	0.555351	-0.0808296	-1.29384	-0.652009	-0.94476	-0.906199	-0.731329	-0.17705	0.194047	-0.097043	-0.097003	1.09873	1.32994	1.37252	-0.0858831	-0.426983	-0.0531831	-0.330223	-0.210883	0.0867066
rokimu	6	0.0026102	-0.48356	0.48095	0.22196	-0.36642	-0.31044	0.11461	-0.11753	-0.29209	-0.18013	-0.0197697	-0.18986	0.10806	-0.10959	0.0015302	2.49308	2.50028	2.34358	-0.22876	0.178781	-0.0114098	-0.15186	-0.1432	-0.0535698
EIF5A2	6	-0.108683	0.0656672	0.0430174	1.33046	1.18575	1.02082	-0.337743	0.0198069	-0.305063	-0.420433	-0.761053	-0.804453	0.0837564	-0.0212336	-0.0625238	1.62423	1.60569	1.371	-0.269184	0.195356	0.341466	0.0629959	-0.423184	-0.306624
ANKRD42	6	0.111283	-0.013917	-0.0973668	1.09222	0.915143	0.857193	0.146293	0.336343	0.335403	0.317793	0.310933	-0.235717	0.166594	-0.0870266	-0.079566	1.21953	1.26922	1.25164	0.0226831	0.090004	0.381663	0.295493	0.0574837	0.0695133
FAM107B	6	-0.19534	-0.0625	0.25784	0.63698	1.1164	0.35743	-0.27721	0.0057602	0.16144	-0.0987697	-0.36692	0.0210099	-0.0677567	-0.122567	0.190323	1.04533	1.29358	1.34196	-0.452806	0.0660934	0.451793	0.508173	0.626873	0.707723
RRAD	6	-0.0517931	0.0565872	-0.0047932	0.580187	0.500727	0.821537	0.127697	-0.187573	-0.255273	0.0047369	0.402897	0.427117	0.24017	-0.0597701	-0.1804	1.01879	1.01763	1.27952	0.13744	0.28094	0.6962	0.32528	0.49745	0.64068
MB21D1	6	0.0025701	0.0258904	-0.0284595	0.927071	0.983471	0.70567	-0.0221691	0.0576	0.140261	-0.110649	-0.306899	-0.36578	0.0476131	0.0101433	-0.0577574	1.10806	1.23706	1.18046	-0.300537	-0.0209675	0.0550632	-0.145927	-0.554547	-0.229267
HSPA1B	6	-0.0475664	0.0884333	-0.0408669	1.77203	1.85173	1.76313	-0.239966	-0.158867	-0.261967	-0.580787	-0.563537	-0.702046	-0.0788336	0.013567	0.0652666	2.12627	2.11347	2.16917	-0.422633	-0.572534	-0.322733	-0.796824	-0.820064	-0.769903
RRH	6	0.0450201	0.06531	-0.11033	0.36293	0.4899	0.15065	-0.42513	0.13664	0.21956	-0.0913997	0.0172901	0.39839	0.230327	-0.0729833	-0.157343	1.21389	0.991937	1.54938	0.0070767	-0.123443	0.558167	-0.179043	0.0463367	-0.223983
ULBP3	6	0.0409565	-0.0741739	0.0332165	1.04736	0.907287	0.704186	-0.607754	-0.353953	-0.571194	-0.250894	-0.286674	-0.269454	0.0935898	-0.11845	0.0248594	1.10834	1.06962	1.11588	-0.286691	-0.157781	0.30332	0.16426	-0.39231	0.0827799
SNORA75	6	0.0626302	0.0168705	-0.0794997	0.469591	0.73222	0.502491	-0.8266	-0.48599	-0.48457	-0.20528	-0.121799	-0.185699	-0.174344	0.0188761	0.155466	1.20217	1.3935	1.18601	-0.528944	-0.690934	-0.403394	-0.628334	-0.313914	-0.314794
CTD-2033D15.1	6	0.0393462	0.0949264	-0.134274	1.02308	1.34807	1.13451	-0.572204	-0.166483	-0.167994	-0.146523	-0.390324	-0.396954	-0.0738168	-0.0998864	0.173703	1.40731	1.50297	1.38837	-0.483177	-0.326336	-0.164456	-0.658757	-0.751536	-0.769476
AP000648.5	6	0.201933	-0.145856	-0.0560765	0.603134	0.873943	0.407834	-0.103307	0.217584	-0.111257	-0.142917	-0.601346	-0.395367	-0.328823	0.331327	-0.0025034	1.73535	1.77621	1.60437	-0.572603	-0.473503	0.060277	-0.464433	-0.775923	-0.634283
FLNC	6	0.0948668	0.0178671	-0.112733	0.776067	0.713167	0.723866	-0.263433	-0.130033	-0.197033	-0.686883	-0.506333	-0.308844	0.18635	-0.11185	-0.0745001	1.09285	1.09175	0.88645	0.0682497	-0.135981	0.15225	-0.40509	-0.28041	-0.41786
HSPA8P16	6	0.150666	-0.0616136	-0.0890536	-0.0193338	-0.205774	0.246476	-0.274164	-0.339174	0.209246	-0.111904	-0.463374	-0.294784	0.23315	-0.0994897	-0.13366	2.44633	2.58364	2.74559	-0.24823	-0.45016	-0.50884	-1.07859	-0.77261	-0.88496
IFFO2	6	0.0123596	0.21466	-0.22702	1.21474	1.07075	0.80869	-0.38159	-0.18923	-0.367	-0.52202	-0.0344601	-0.14593	0.108593	-0.178736	0.0701437	1.12789	1.01088	1.08665	-0.0661664	-0.142117	0.193843	-0.234766	-0.167696	-0.210506
RP11-363E7.4	6	0.3061	0.28349	-0.58959	0.89572	1.27553	0.4221	-0.10681	0.22237	0.31103	-0.23472	0.17224	-0.24895	0.119803	-0.0024867	-0.117317	1.45723	1.90137	1.78363	-0.188707	-0.0091367	-0.293967	0.0845132	-0.0681767	-0.115247
AJAP1	6	-0.0872569	0.0337529	0.053503	1.67762	1.33753	0.854873	-0.719457	-0.555037	-0.505607	-0.346897	-0.373077	-0.820257	-0.122467	-0.0252266	0.147694	1.33194	1.56782	1.46037	-0.527826	-0.601536	0.0088434	-0.0723662	-0.356376	-0.111937
RP11-274H2.3	6	0.0882068	-0.0070534	-0.0811534	0.876837	0.976117	0.738147	0.144697	0.277807	0.139377	0.203836	-0.483953	0.221746	0.0904732	0.0230732	-0.113547	1.40221	1.5978	1.55846	-0.440257	-0.226407	0.175563	-0.364997	-0.225617	-0.380367
HSPH1	6	-0.0058336	-0.0251341	0.0309658	0.545366	0.455866	0.399266	-0.431434	-0.345534	-0.361234	-0.703434	-0.891934	-0.972234	-0.0750332	0.0475674	0.0274668	1.04377	1.06247	1.08267	-0.282633	-0.397133	-0.146033	-0.545833	-0.784233	-0.675333
ABHD3	6	0.124866	-0.0249434	-0.0999231	0.725627	0.853447	0.546576	-0.174443	-0.0885634	-0.148703	-0.585473	-0.838443	-0.745413	-0.118983	0.012877	0.106107	1.14215	1.18692	1.21352	-0.366413	0.0600471	-0.0170431	-0.647263	-0.529763	-0.608533
MIR3929	6	-0.206619	0.14359	0.0630302	-0.25393	0.0436001	-0.0097599	0.0518904	0.0299807	0.0890703	0.0058403	0.15834	0.161241	0.0327177	0.0076771	-0.0403929	1.03856	1.03286	1.01246	0.0349274	0.0328674	-0.0194426	-0.160723	0.100667	-0.0818624
RAET1K	6	-0.156117	0.339883	-0.183767	0.850313	1.04948	0.561463	-0.277347	0.145553	0.142673	0.457293	0.359813	0.185283	0.218573	-0.120857	-0.0977168	1.09435	1.45456	1.07834	-0.0229869	0.224603	0.430263	0.718693	0.486093	1.00988
RP11-650L12.2	6	-0.0704794	-0.0791698	0.149651	1.15741	0.514851	0.363541	-0.367539	-0.0494995	-0.0166197	-0.368309	-0.81759	-0.85477	0.011723	-0.097497	0.085773	1.1803	1.37651	1.52471	-0.366457	-0.165957	0.312783	-0.644227	-0.606177	-0.161097
RP11-775C24.4	6	0.0637167	-0.147813	0.0840967	0.219817	0.732707	0.360077	-0.113383	-0.0297234	0.308337	0.156187	0.188037	-0.0334432	-0.236557	0.104893	0.131663	1.03763	1.43455	0.754123	-0.158707	-0.0862367	-0.0295868	-0.107997	0.0169034	-0.0798967
HNRNPA1P9	6	-0.345987	0.386143	-0.0401566	0.252383	0.668133	0.132813	0.125903	-0.112726	0.276793	0.146003	-0.0412567	0.480563	-0.0076699	-0.26379	0.27146	2.68567	2.60648	2.70757	-0.4995	-0.1491	-1.01738	-0.71693	-0.7248	-0.60013
ST3GAL6	6	-0.0776401	0.0114703	0.0661702	0.8638	0.55999	0.31552	-0.29469	-0.0256901	-0.12255	0.18618	0.40035	0.28199	-0.17531	0.14292	0.0323896	1.04135	1.17363	0.95193	-0.50511	0.0460896	0.1354	0.0410995	-0.26466	-0.0761304
RP11-182N22.9	6	0.172796	0.306376	-0.479174	0.677636	0.774216	-0.0400238	-0.313434	0.272116	0.0035162	-0.295693	0.345856	-0.214993	-0.108923	0.140527	-0.0316029	1.8572	1.92175	1.42768	-0.868703	-0.453943	-0.0195727	0.109547	-0.462753	0.164257
RNU6-531P	6	-0.35924	-0.10456	0.4638	0.70982	0.28401	0.61112	-0.91825	0.36342	0.17985	0.3567	-0.0527997	0.39942	0.198783	-0.297707	0.0989232	1.75721	1.444	1.68401	-0.144067	-0.0777569	0.0409532	-0.231747	-0.719747	-0.005147
seegabo	6	-0.297767	0.0159233	0.281843	0.364133	0.100413	0.296503	0.551564	0.140193	0.0407033	0.873703	0.657133	0.470743	-0.27259	0.17395	0.09864	1.83098	2.12153	1.9522	-0.0350699	-0.15197	0.0004299	0.49312	0.0748799	0.25259
RP4-816N1.7	6	-0.0473728	-0.0432425	0.0906172	0.156617	0.257527	0.174977	-0.219222	-0.0843124	-0.189793	-0.705732	-0.677602	-0.631223	-0.0192666	-0.104057	0.123323	1.18427	1.13577	1.24473	0.590784	0.551883	0.658003	0.220724	0.138433	0.212783
RP11-159D12.8	6	-0.0968771	-0.270617	0.367493	0.466843	0.395813	-0.0427871	-0.196447	0.0550928	-0.169137	0.550513	0.319503	0.204693	-0.129907	-0.0375667	0.167473	1.07069	1.12647	1.24415	-0.207447	-0.356107	0.180103	0.316233	0.327943	0.192273
chordybo	6	-0.0577469	0.206013	-0.148267	0.438763	1.10608	0.391803	-0.360247	0.475613	-0.164427	-0.297087	-0.610757	-0.518047	-0.224963	-0.193974	0.418936	1.23777	0.882586	1.37277	0.0630264	0.0569563	0.231546	0.248416	-0.552344	0.0457163
geeteebo	6	0.0145764	0.249496	-0.264074	1.63011	1.07108	0.499806	-0.101704	0.518906	-0.475854	0.250096	-0.115444	0.0323062	-0.111706	0.118224	-0.0065165	1.72872	1.75285	1.63564	-1.29428	-0.388976	-0.522216	-0.356956	-0.579666	-0.117266
RN7SL472P	6	-0.183157	0.318043	-0.134887	0.813263	1.06494	0.871443	0.367263	-0.240867	0.488623	-0.683937	-0.411867	0.0718431	0.0187993	0.0477295	-0.0665307	2.0514	1.07478	1.75439	-0.399291	-0.533901	-0.343681	-0.412921	-0.530501	-0.749821
donarby	6	0.0960503	0.0683503	-0.1644	-0.23893	0.12541	-0.23912	0.00841	0.0413103	0.0464101	-0.16352	-0.35417	-0.10558	-0.06429	-0.13841	0.2027	1.24746	1.56148	1.55377	-0.49989	0.31919	-0.23352	0.12359	-0.69185	-0.16351
smorplo	6	-0.50484	0.3703	0.13454	0.0148201	0.72258	-0.2317	-0.13682	0.14545	0.0115099	-1.51393	-0.80305	-0.84703	0.142177	-0.123573	-0.0186033	1.44715	1.50758	2.03393	-0.0574336	-0.109774	1.32401	0.137547	-0.461974	-0.228293
CCDC9	6	-0.106773	0.0997066	0.0070667	-0.008543	0.0710468	-0.0982032	-0.173653	0.0113964	0.0815668	0.0210466	-0.051693	0.044857	-0.019207	0.0561633	-0.0369568	1.01935	1.01255	1.11694	0.224553	0.558833	0.807803	0.251373	0.454164	0.553653
ARHGAP20	6	-0.274753	0.0494471	0.225307	0.947207	1.18875	1.00187	0.0527768	0.123347	0.267877	-0.304593	-0.527533	-0.055593	0.10647	-0.12079	0.0143199	1.09683	0.903419	0.83927	0.13234	-0.0717101	0.11174	0.58263	0.45153	0.42831
DOCK10	6	-0.131633	0.162537	-0.0309033	1.07045	0.926796	0.378217	-0.318493	0.0781164	0.0415864	-0.661903	-0.834013	-1.03347	-0.0097833	-0.116133	0.125916	1.19453	1.25385	1.16449	-0.432693	-0.387053	0.270807	-0.830413	-1.01797	-0.634803
SNORD3D	6	0.0453997	0.0581999	-0.1036	0.5613	0.553	0.5569	-1.27012	-0.9464	-0.94545	-0.49723	-0.41685	-0.2558	0.109101	-0.0823994	-0.0266991	0.878101	0.916601	0.738801	-0.354199	-0.237599	-0.324599	-0.613819	-0.900099	-0.758989
SLC19A2	6	0.199493	-0.0755572	-0.123937	1.04856	0.902083	0.563413	-0.204787	0.457153	0.470923	0.157513	-0.354547	-0.293167	-0.0127401	0.0699401	-0.0572	1.12432	1.15606	0.92319	-0.25042	0.21498	0.48801	-0.30316	-0.31631	-0.1191
rekimu	6	0.351903	0.180773	-0.532677	1.2808	0.428913	-0.0372667	-0.348067	-0.213887	0.508633	0.0127034	0.308233	-0.131817	0.0024977	-0.123512	0.121017	2.67235	2.87635	2.79405	-1.09353	-0.729162	-0.427572	-1.6561	-1.84916	-1.89171
NAV3	6	-0.1587	0.26368	-0.10498	0.37947	0.73013	0.0941401	-0.30511	-0.0827098	-0.0454302	-0.15865	-0.56788	-0.45722	-0.109953	0.0810866	0.0288668	0.906087	1.29356	1.42339	-0.861213	-0.700913	-0.0940933	-0.950103	-1.09703	-0.563293
SNORA81	6	0.123563	0.133113	-0.256677	0.387283	0.430773	0.083353	0.146003	-0.106137	0.0325732	-0.835027	-0.231117	-0.214797	-0.0953836	-0.0625334	0.157917	1.16735	1.03305	0.847106	-0.283544	-0.254633	-0.121964	-0.505923	-0.782194	-0.795243
RP11-88H10.2	6	0.0175431	0.0107632	-0.028307	0.150343	-0.134917	0.0365231	-0.0108969	-0.0991168	0.180133	0.197683	-0.285287	-0.292477	-0.0865066	-0.0558765	0.142383	0.711773	1.12198	1.31912	0.345853	-0.0082765	-0.365057	-0.0585165	0.418923	0.228633
bloyter	6	0.08845	-0.0206001	-0.0678501	-0.0001302	-0.0499802	0.44263	0.40803	0.48868	0.54326	0.15055	0.21311	0.17427	-0.170973	0.158107	0.012867	0.925047	1.21146	1.7013	0.275467	0.450707	0.220207	0.377977	0.291777	0.318287
VTRNA1-1	6	0.159793	0.0051632	-0.164957	0.0835032	0.330413	0.133603	-0.523597	-0.162017	-0.608977	-0.327917	-0.344867	-0.121897	-0.1908	0.14009	0.0507107	0.95531	0.778181	1.24937	-1.1453	-0.780119	-1.28618	-0.89795	-0.358009	-0.470349
VTRNA1-2	6	0.222247	0.212537	-0.434783	-0.156833	-0.108823	0.251487	-0.576083	-0.482713	-0.637863	-0.0892534	-0.526343	-0.412853	0.2831	-0.3597	0.0766001	1.07529	0.94496	1.00563	-0.78487	-0.7891	-0.10702	-0.74129	-0.67343	-0.99949
narjoyby	6	0.21323	-0.0671699	-0.14606	0.21765	-0.10257	-0.49259	-0.26132	-0.25575	-0.11088	-0.49791	-0.18637	0.04652	-0.110477	-0.160717	0.271193	0.946843	1.2929	1.51856	0.0315034	0.173793	-0.541377	-1.09026	-0.379127	-0.414857
sogerbo	6	-0.27705	0.3153	-0.0382504	-0.18431	0.0630794	-0.437361	0.0118594	0.167459	-0.0694904	0.342129	0.0070496	0.27216	-0.0183702	0.13861	-0.12024	0.62655	1.25591	1.1742	0.14647	0.0149698	0.12625	0.0716596	0.18503	0.12588
LINC00624	6	0.0243163	-0.0609241	0.0366063	0.730056	0.836426	0.758416	0.764586	0.470566	0.206926	0.0165563	0.401766	0.270906	0.0334535	-0.0561466	0.0226936	0.954504	1.02863	1.1246	-0.0598063	0.100353	-0.472036	0.123183	-0.112836	-0.317437
skyspee	6	-0.370503	0.262707	0.107797	-1.77079	-2.41334	-2.46148	-3.28564	-3.24051	-3.39987	-2.35454	-2.16296	-2.25038	-0.0352201	-0.22487	0.26009	2.30354	1.7675	1.93199	-1.69639	-1.60456	-1.29045	-0.42492	-0.72216	0.68663
kleyweybu	6	0.295423	-0.165597	-0.129827	-1.98737	-2.50479	-2.24283	-3.12835	-2.397	-2.22968	-1.46203	-1.53375	-1.65727	0.12862	-0.35309	0.22447	1.49294	1.99258	2.31155	-1.21621	-1.63126	-1.70976	0.17286	-0.60762	0.18039
AL121932.1	6	-0.135344	0.0745659	0.0607767	-0.0429239	0.143796	0.275126	-1.12076	-0.736844	-1.21472	-0.294144	0.0941362	0.120016	0.102357	-0.183383	0.081027	0.396567	0.432737	0.419407	-0.260453	-0.531463	-0.379253	-0.356573	-0.0407228	0.0443869
HIST1H4C	6	-0.24989	0.216619	0.0332699	0.40749	0.59666	0.506379	0.242459	0.22563	0.416659	-0.502101	0.0454092	0.0899897	0.0715132	-0.233127	0.161613	1.15285	1.19859	1.23102	1.27925	1.23056	1.39169	1.17169	0.264214	1.23083
FKBP9	7	-0.112034	0.0929661	0.0190659	-0.165824	-0.291245	-0.418264	0.203966	0.317366	0.343066	1.45417	1.49387	1.44927	0.0178633	-0.0503569	0.0324936	-0.092967	-0.201297	-0.160486	0.477174	0.548973	0.858873	1.88847	1.74927	1.75947
SLFN5	7	-0.0325136	0.0520267	-0.0195131	-0.569774	-0.699043	-0.872354	0.313176	0.422216	0.390337	1.50435	1.40615	1.21095	0.0606594	-0.0218801	-0.0387802	-0.18224	-0.18373	-0.38329	0.453659	0.633109	0.935869	1.95868	1.83138	1.82878
KLF9	7	-0.046104	0.0902863	-0.0441837	-0.145644	-0.0591636	-0.183784	0.192466	0.232466	0.259496	0.844896	0.897646	0.918107	0.106043	-0.103017	-0.003027	0.0363531	-0.121727	-0.161157	0.407553	0.420883	0.651843	1.18942	1.18249	1.1304
TBL1X	7	0.104237	-0.0992136	-0.0050235	0.0171566	-0.308673	-0.388053	0.311226	0.465557	0.481626	1.06961	0.985997	1.05218	0.05474	-0.0710196	0.0162802	-0.12952	-0.13826	-0.13266	0.519041	0.372301	0.82536	1.68068	1.25507	1.41781
LIMCH1	7	-0.0653133	0.0389967	0.0263166	-0.029233	-0.0899334	-0.201794	0.203156	0.330647	0.419497	0.864146	0.710827	0.729147	0.0185699	-0.02139	0.00282	-0.0416899	-0.0839596	-0.33583	0.35322	0.447711	0.670041	1.31967	1.09974	1.22298
P2RX7	7	-0.0768037	0.0460563	0.0307465	-0.308033	-0.526604	-0.577834	-0.0731535	-0.142694	0.0672264	1.53618	1.64194	1.13171	0.003747	-0.068253	0.064507	-0.596803	-0.163883	-0.538863	0.314987	-0.0081334	0.892867	1.8641	1.72212	2.08708
FKBP9P1	7	0.0683203	-0.0118399	-0.0564804	-0.36488	-0.23038	-0.46642	-0.16357	0.13758	-0.0401096	1.33779	1.24869	1.21039	0.0197802	-0.0745296	0.0547504	-0.17606	0.0385609	0.0214005	0.67072	0.65421	0.764461	2.09071	1.96521	2.06281
PNRC1	7	0.0281868	-0.0717726	0.0435877	-0.454233	-0.587123	-0.618353	0.329487	0.310987	0.271987	1.25959	1.08979	0.970087	0.0194998	-0.0282001	0.0087004	-0.34177	-0.28973	-0.31662	0.3657	0.3939	0.5283	1.2889	1.0027	1.0743
GTPBP2	7	0.005043	0.002243	-0.007287	-0.399446	-0.632797	-0.468367	0.0135937	0.281903	0.0935831	1.06861	0.893523	0.978093	0.098937	-0.0267029	-0.0722332	-0.557183	-0.238813	-0.405073	0.448977	0.272107	0.790487	1.43329	1.06335	1.45308
SLC2A3	7	0.0998392	0.0076694	-0.107511	0.0700693	-0.0505009	-0.144811	0.313359	0.46452	0.460969	0.871769	0.894069	0.917369	0.0738964	-0.0113029	-0.0625935	0.0338669	-0.293193	-0.032403	0.553197	0.728287	0.842357	1.52501	1.25886	1.44047
P4HTM	7	0.0019841	-0.0319262	0.0299439	0.0529442	0.0723343	-0.299376	0.230604	0.276884	0.258814	0.776984	0.647645	0.747715	0.0498667	-0.0384631	-0.0114031	-0.0729632	0.0725565	-0.0763431	0.184787	0.317697	0.776377	1.08567	0.989357	1.16741
AARS	7	0.0232668	0.0241671	-0.0474329	-0.511033	-0.619133	-0.685233	0.247667	0.334267	0.368767	0.970367	0.936467	0.916267	0.0810337	-0.0586662	-0.0223665	-0.336967	-0.451866	-0.426466	0.649434	0.442734	0.673734	1.17203	1.13303	1.20303
OLMALINC	7	-0.0514326	-0.090313	0.141747	-0.325212	-0.538593	-0.747143	0.342197	0.465327	0.162077	0.981927	1.00963	0.726727	0.0774164	-0.0897036	0.0122871	-0.355893	-0.413453	-0.541643	0.586507	0.694716	0.614647	1.77677	1.33257	1.50017
ALDH1L2	7	0.0472498	-0.0676203	0.0203695	-0.31968	-0.64448	-0.59603	0.24815	0.294519	0.16636	0.83144	0.69964	0.75704	0.0455437	-0.0052271	-0.0403166	-0.476377	-0.422517	-0.494427	0.538613	0.519943	0.767103	1.76502	1.47412	1.56032
GTF2IRD1	7	0.0966702	-0.0838299	-0.0128398	-0.55988	-0.42941	-0.6316	-0.22354	-0.05404	0.0246401	0.798881	0.85095	0.83458	0.166636	-0.224584	0.0579462	-0.278294	-0.325544	-0.168694	0.570307	0.353116	0.544746	1.25665	1.28451	1.38442
SLC2A14	7	0.112584	-0.114016	0.0014343	0.0863237	-0.141706	-0.188126	0.288174	0.375654	0.448234	0.785374	0.870674	0.856374	0.0418739	-0.100476	0.0586033	-0.369126	-0.313227	-0.256936	0.292813	0.465203	0.768173	1.1769	1.01824	1.1135
DLGAP1-AS2	7	0.0697098	-0.10842	0.0387096	0.0658197	0.33396	0.0677896	0.0311599	0.55466	0.35703	2.75403	2.49221	2.41522	0.101346	-0.299803	0.198457	0.257017	0.407136	-0.231284	1.01191	1.0085	1.2175	3.30069	3.1612	3.27819
IMPA2	7	0.0342598	-0.0584202	0.0241594	0.16801	0.0789194	-0.0008402	0.29632	0.33595	0.24095	1.00856	0.990459	0.81133	0.118999	0.0249395	-0.14394	-0.10192	-0.306601	-0.23591	0.399879	0.254789	0.50189	1.24599	1.08888	1.11505
INHBE	7	0.0803638	-0.0893564	0.0089936	0.394144	-0.301826	0.0569334	0.108074	0.0454636	0.504554	2.24436	2.15284	2.10347	0.0951333	-0.165537	0.0704031	-0.104757	0.179113	0.201473	0.803753	0.653713	1.35166	2.68944	3.07123	3.22763
MOCOS	7	0.135987	-0.140223	0.0042372	0.0326166	-0.324023	-0.409573	0.261527	0.644527	0.298037	0.930357	0.715227	0.849657	0.097393	-0.185177	0.0877833	-0.0582967	0.0575733	-0.256667	0.541423	0.704223	0.924253	1.57969	1.29918	1.4279
MAP3K12	7	-0.0414391	0.0133104	0.0281305	-0.0672588	-0.222969	-0.12758	0.0349407	0.249371	0.207611	0.600611	0.555421	0.644191	0.114276	-0.071064	-0.0432138	-0.369344	-0.224483	-0.309114	0.423336	0.261477	0.693936	1.09917	1.11722	1.128
KLHL24	7	0.0438337	0.0437536	-0.0875864	-0.557216	-0.393507	-0.905406	0.533813	0.428834	0.434554	0.997113	0.893714	0.783254	0.0622864	-0.0790138	0.0167265	-0.0548534	-0.134913	-0.146523	0.580577	0.564197	0.807366	1.53632	1.19656	1.27838
SLC6A9	7	0.0896969	-0.125083	0.035387	-0.171483	-0.184183	-0.108723	-0.138273	0.188697	0.0540867	1.30121	1.2228	1.2304	-0.0186529	0.041997	-0.0233431	-0.0958428	0.111987	0.191827	0.439437	0.287687	0.497647	1.43926	1.40875	1.5071
ARHGEF2	7	-0.0314264	0.123384	-0.0919561	-0.126616	-0.536197	-0.573727	-0.081296	0.137733	-0.043376	1.15147	1.26034	1.27274	0.248218	-0.242963	-0.0052528	0.155997	0.216968	0.141297	0.503918	0.467948	0.782007	1.69014	1.79074	1.71424
LOC101929705	7	0.13531	-0.0444999	-0.0908098	0.0696402	-0.47269	-0.0573997	0.55523	0.190701	0.52648	1.66228	1.65791	0.952991	-0.0822735	0.0804567	0.0018168	-0.327323	-0.747833	-0.615654	0.825897	0.688927	1.20265	2.29585	1.56837	2.03761
TCP11L2	7	0.0184698	0.16285	-0.18132	-0.52129	-0.4983	-1.06438	0.475389	0.71057	0.54168	1.92759	1.70348	1.55797	0.145067	-0.0361032	-0.108963	-1.01344	-0.775973	-0.776793	0.493527	0.709217	0.973187	1.89997	1.45214	1.66031
PGPEP1	7	-0.18621	0.0644002	0.12181	-0.40562	-0.33608	-0.28967	0.26473	0.17234	0.0115004	0.831481	0.79896	0.85736	-0.0902939	0.0856061	0.0046859	-0.140824	-0.0065637	-0.092124	0.287306	0.219276	0.322766	1.61466	1.33141	1.64088
RFPL1S	7	-0.0145802	0.0416999	-0.0271201	-0.22208	-0.04493	-0.03128	0.27398	0.58214	0.34323	1.73701	1.73815	1.69244	0.248573	-0.266497	0.0179234	-0.209826	-0.908116	-0.303437	0.448534	0.375574	0.580343	1.96107	1.74996	2.18022
HHLA3	7	-0.101853	-0.0792732	0.181127	-0.221963	-0.212863	-0.613544	-0.0590034	0.231676	-0.0376735	1.04162	0.743676	0.500876	0.217463	-0.137337	-0.0801268	-0.257847	-0.156937	-0.300817	0.204003	0.336633	0.386653	1.19508	0.827853	1.04165
DLG4	7	-0.0217466	-0.0359659	0.0577135	-0.284546	-0.330406	-0.348046	0.150973	0.317444	0.121834	1.12707	0.816073	0.807864	-0.0848994	0.0071507	0.0777502	0.0277405	0.0359406	0.0809507	0.734111	0.5886	0.981311	1.91183	1.46799	1.5321
PTK2B	7	-0.270874	0.350876	-0.0800037	-0.0717635	-0.254744	-0.227164	-0.0105934	0.299497	0.385906	1.47333	1.11148	1.05566	0.0535703	0.0247302	-0.0782995	-0.349349	-0.39475	-0.2332	0.343141	0.23405	0.70492	1.28753	1.08308	1.10032
AHCYL1	7	0.0422678	-0.0472317	0.0049677	0.0031681	-0.184032	-0.254732	0.117968	0.199368	0.251168	0.487368	0.406568	0.391568	0.0796003	-0.0508003	-0.0288	-0.161901	-0.1046	-0.1898	0.4128	0.2379	0.5418	1.1735	1.0353	0.996799
PHYKPL	7	0.0395374	-0.0552034	0.015667	-0.131513	-0.330363	-0.374223	0.139357	0.301427	0.143687	0.819657	0.595187	0.777087	-4.63e-05	-0.044826	0.0448737	-0.482326	-0.503966	-0.685596	0.093214	0.101234	0.497104	1.08731	1.11313	1.05088
PSAT1	7	-0.0053663	-0.0229664	0.0283337	-0.234166	-0.468266	-0.401266	0.0682335	0.105534	0.0954342	0.597534	0.512834	0.418934	-0.012866	0.0237341	-0.0108662	-0.0531654	-0.0748653	-0.0241661	0.453935	0.402434	0.561335	1.23433	0.965034	1.01433
JDP2	7	-0.0321465	0.0630531	-0.0309067	-0.0680065	-0.340616	-0.412796	0.042964	0.108363	0.146184	0.481704	0.524303	0.461683	0.158304	-0.112856	-0.0454464	-0.296606	-0.191496	-0.404946	0.571344	0.497804	0.695364	1.05365	1.05585	1.10285
BCAM	7	0.0179834	0.0240335	-0.0420165	0.208593	-0.157526	-0.178186	0.0882339	0.137444	0.112564	0.827284	0.856374	0.902284	-0.0030994	0.0255904	-0.0224895	-0.170519	-0.384339	-0.38803	0.388091	0.0624104	0.31784	0.96097	0.97466	1.13012
DEPTOR	7	0.0681005	-0.14502	0.07692	0.14763	-0.17526	-0.21146	0.0622501	-0.14369	0.0560803	0.78768	0.7567	0.62987	-0.0257468	0.128743	-0.102997	-0.065577	-0.195697	0.0375233	0.459113	0.135773	0.674633	1.43432	1.09159	1.29972
SEPT4	7	-0.0555768	0.0767236	-0.0211468	0.201103	-0.108547	0.0829034	0.242484	0.250103	0.0438933	0.863923	0.913673	0.933733	-0.0251737	0.0400562	-0.0148835	-0.287894	-0.219024	-0.214664	0.115216	0.129516	0.550896	1.37793	1.42692	1.58815
AC137934.1	7	0.123007	-0.0497031	-0.0733032	0.180507	0.0406766	-0.165693	0.0941768	0.438387	0.447247	1.34299	1.47635	1.24887	0.235393	-0.204797	-0.0305967	0.0065031	-0.096477	0.0372334	0.0935831	0.325743	0.563873	1.64676	1.76646	1.92919
ASS1	7	0.0258837	-0.0123367	-0.013546	0.341034	0.317544	0.0910339	-0.208886	0.157424	0.0529633	2.27318	2.36488	2.37078	0.105566	-0.130504	0.0249367	-0.301264	-0.238764	-0.486323	0.424656	0.444217	0.747236	2.54254	2.53014	2.61494
LINC00629	7	0.0251236	0.190363	-0.215487	-0.320696	-0.123056	-0.515047	-0.363426	0.217284	0.457464	0.740354	0.697104	0.744783	0.15217	-0.11154	-0.0406299	-0.4495	-0.30907	-0.11638	0.24641	0.46988	0.61361	1.32938	0.93853	1.1288
RP11-366H4.1	7	0.0267868	-0.138523	0.111737	0.0452571	-0.398333	-0.357463	0.371187	0.538357	0.161367	0.935627	0.732637	0.547437	0.0026541	-0.132806	0.130154	0.140794	-0.003696	0.0244441	0.559554	0.745234	0.732644	1.61917	1.23107	1.29881
CH507-39O4.2	7	-0.0779266	0.195583	-0.117656	-0.0384364	-0.156126	-0.0845666	0.0486836	0.323443	0.105763	1.46084	0.913293	1.19999	0.106123	-0.0573673	-0.0487571	-0.194317	-0.310957	-0.247967	-0.0324774	0.105333	0.361863	1.53356	1.10066	1.52974
RP11-166P13.3	7	0.182463	-0.260327	0.0778632	-0.121297	-0.484507	-0.0958171	0.271253	-0.0678267	0.0694332	0.819623	0.676773	0.595453	-0.0881038	0.119267	-0.0311637	-0.196023	-0.256023	-0.556623	0.273156	0.366847	0.547486	1.13751	1.18822	1.08223
CAMLG	7	-0.0764503	0.0027695	0.0736799	0.0862598	0.0246496	-0.14569	0.35277	0.370339	0.367789	1.00305	0.61045	0.62758	-0.0209589	-0.0180588	0.0390205	0.0452805	0.168391	0.170971	0.231811	0.444111	0.559951	1.2748	0.94556	0.848591
PSAT1P4	7	0.0570803	-0.07899	0.0219097	-0.40924	-0.23633	-0.6258	-0.11576	-0.0198603	0.18769	0.72589	0.53497	0.548841	-0.218634	0.100997	0.117637	-0.187623	-0.206443	0.0050764	0.252227	0.431407	0.357387	1.03946	0.932547	1.21558
LOC100507283	7	-0.318656	-0.0062766	0.324934	-0.390187	-0.692236	-0.676486	-0.151037	-0.184087	-0.199137	0.587644	0.737413	0.717174	0.0085001	-0.0495601	0.04106	-0.2925	-0.70888	-0.61273	0.35743	0.30479	0.38696	1.61602	1.34783	1.84227
ASNS	7	-0.0401258	0.0536938	-0.013566	-0.607326	-0.494656	-0.756666	0.108834	0.282654	0.326155	1.00015	0.915754	0.996655	-0.152377	-0.0117865	0.164164	-0.236337	-0.0963564	-0.112737	0.834683	1.1449	1.33988	2.30188	2.30898	2.36608
ADHFE1	7	0.0555835	0.0081434	-0.0637264	-0.336637	0.0059833	0.0544734	0.383014	0.637084	0.405764	1.46096	1.15739	1.29833	-0.161333	0.126847	0.0344872	-0.406553	-0.517743	-0.602643	-0.0918632	0.342017	0.791477	1.72919	1.63756	1.66209
TSC22D3	7	0.188633	-0.0938368	-0.0947967	0.0645933	-0.240617	-0.125867	0.166333	0.0619931	0.164743	0.682323	0.753654	0.604593	0.0533433	-0.125767	0.0724235	-0.125697	-0.138337	-0.159497	0.0307636	0.0331836	0.234173	1.4045	1.11965	1.21349
GDPD1	7	-0.0145931	0.0541067	-0.0395131	-0.336553	-0.578723	-0.705413	0.0885367	0.469996	0.250997	0.657017	0.570257	0.569867	0.0402031	0.0375929	-0.0777969	-0.313637	-0.234827	-0.167307	0.522423	0.548842	0.859703	1.08228	0.924483	1.17014
ASNSP1	7	-0.0997272	0.180203	-0.0804768	-0.520777	0.0121531	-0.568847	0.010323	0.265273	0.0458231	0.961843	0.763333	0.661133	-0.15126	0.0108905	0.14037	-0.51491	-0.20229	-0.0659895	0.559711	0.47362	0.472631	1.54121	1.00807	1.69533
AC079781.5	7	0.0861464	0.0597568	-0.145904	-0.676253	-0.367383	-0.593483	0.284467	0.122137	0.273927	1.12134	0.976837	0.824076	-0.0091801	0.0528398	-0.0436602	-0.0722103	0.11975	0.0588498	0.79845	0.98691	1.04987	2.08876	2.27643	2.40378
TMEM9B-AS1	7	-0.0218172	-0.0063271	0.0281429	-0.345257	-0.0006871	-0.363707	0.230073	0.133513	0.230783	0.838813	1.01997	0.550223	0.137593	-0.126737	-0.0108566	-0.860257	-0.623436	-0.647937	0.197953	0.290154	0.650144	1.47207	1.17762	1.38892
C19orf38	7	-0.146027	0.0537534	0.0922732	0.0248132	-0.0974069	0.0582733	0.250393	0.517414	0.500303	1.13293	0.935363	0.942203	-0.0444169	-0.258967	0.303383	-0.215157	-0.646327	-0.085557	0.642683	0.448833	0.917983	1.28917	1.66389	1.34605
ASS1P9	7	-0.0432301	0.0274496	0.0157804	0.37609	0.28656	-0.02213	0.13212	0.0616999	0.20906	2.15043	1.69749	1.92743	0.0500164	-0.156713	0.106697	-0.195813	-0.302593	-0.347553	0.444886	0.280876	0.463547	1.78397	2.23907	2.28237
ULBP1	7	-0.156963	0.0089464	0.148016	-0.296844	-0.509953	-0.723003	0.274186	0.292856	0.130466	0.623297	0.651196	0.530847	0.148113	-0.0879164	-0.0601959	-0.232786	-0.224287	0.023344	0.539924	0.627113	0.813944	1.73302	1.42258	1.35399
PHGDH	7	0.0047674	-0.0464325	0.041667	-0.358333	-0.508933	-0.548033	0.256968	0.267867	0.276067	0.896867	0.821667	0.874067	0.106661	-0.0839796	-0.0226793	0.18854	0.153481	0.164381	0.994781	0.866381	1.34338	2.08648	1.97738	2.15198
ALDH6A1	7	-0.0915604	0.1278	-0.0362401	-0.15173	-0.15854	-0.16509	-0.10128	0.06673	0.0390997	0.72493	0.47541	0.71371	-0.0038967	-0.194097	0.197993	-0.478707	-0.578197	-0.189147	0.133473	0.357853	0.724763	1.35685	1.09408	0.971863
ASS1P4	7	-0.296327	0.184393	0.111933	-0.162027	0.0126929	-0.0106273	-0.0744371	0.291203	-0.131297	1.25208	1.41109	1.22103	-0.204073	0.0976968	0.106377	0.0601568	-0.103034	-0.240654	0.297077	0.373577	0.174577	1.80107	1.70452	1.97664
PCK2	7	-0.0242872	0.0782528	-0.0539665	-0.607637	-0.743127	-0.989047	0.152283	0.284204	0.290003	0.854033	0.962333	0.763273	0.238974	-0.258257	0.0192833	-0.130607	-0.108717	-0.330537	1.13199	1.0608	1.32205	2.15489	2.16559	2.05349
ASS1P11	7	0.193376	-0.061904	-0.131474	0.186866	0.310506	0.236906	-0.104314	0.137936	-0.0999136	2.31356	2.10757	2.18323	0.0729265	-0.0123835	-0.0605435	-0.172614	-0.230534	-0.150934	0.426167	0.575596	0.431226	2.123	2.47551	2.28112
HYKK	7	-0.0001397	-0.01789	0.0180302	-0.14445	0.0261202	-0.29807	0.12959	0.32956	0.31255	0.47609	0.52647	0.37228	0.0579038	-0.0427766	-0.0151262	-0.665826	-0.220157	-0.523896	0.192123	0.388964	0.624894	1.06551	0.834283	1.14559
ARG2	7	-0.13042	0.0373802	0.09304	0.34137	0.0260401	-0.0309901	0.17084	0.21143	0.27012	0.48557	0.52143	0.68117	0.07792	-0.01021	-0.0677099	-0.0950804	-0.29509	-0.12884	0.0836401	0.264299	0.49383	1.01031	1.01922	1.09355
SNORA17A	7	0.0056601	-0.05797	0.05231	-0.22039	-0.37667	-0.48297	0.0320396	-0.00424	-0.175591	1.15689	1.00448	1.00071	0.0176411	-0.0219593	0.0043201	0.437551	0.417971	0.276151	0.556371	0.39074	0.631281	1.39908	1.24524	1.43528
LURAP1L	7	-0.433953	0.349367	0.0845871	0.375327	-0.497183	-0.239113	0.575897	0.912607	0.664677	2.66727	2.35167	2.42239	0.0003133	-0.0065865	0.0062733	0.412603	0.358233	0.123753	0.336643	0.702753	1.30304	2.50714	2.04486	2.34997
PLEKHH1	7	-0.105134	0.0637364	0.0413966	0.134926	-0.289864	-0.145854	-0.271443	0.243207	0.201207	0.580176	0.653316	0.695207	0.0079899	-0.09868	0.0906897	-0.2397	-0.65803	-0.40502	0.19533	0.08848	0.77527	1.07833	1.30629	1.26361
NTN4	7	0.0946608	-0.0058994	-0.0887594	-0.22158	-0.50799	-0.51644	-0.25603	0.10503	-0.16496	0.54201	0.543011	0.33994	0.0899401	-0.0560999	-0.0338402	-0.15477	-0.41427	-0.19434	-0.13676	0.0913801	0.51882	1.1675	0.796329	1.05089
SLC22A15	7	0.0838938	-0.0420465	-0.0418463	0.297323	-0.0829763	-0.0173464	0.127113	0.315904	0.170794	1.09584	1.10424	1.03729	0.208637	0.031117	-0.239753	-0.0730534	-0.0212731	-0.371663	0.0294266	0.353287	0.452887	1.31928	1.1298	1.05892
RNF187	7	0.0299568	-0.0408039	0.0108461	0.064496	-0.0415039	-0.0860138	-0.0345135	0.120517	-0.0639734	0.938827	1.12807	1.21697	0.138264	-0.084857	-0.0534067	-0.392377	-0.378997	-0.329777	0.154213	-0.0811472	0.397533	1.16255	1.19275	1.04035
SAT2	7	0.0361867	0.154417	-0.190603	0.0757165	-0.329663	-0.689953	0.100777	0.267636	0.181837	0.621767	0.590557	0.801766	0.0925803	-0.12748	0.0349007	-0.123139	0.0879407	-0.16868	0.68137	0.411251	0.593581	1.09034	1.18685	1.06492
R3HDM2	7	-0.0164299	-0.00699	0.0234199	-0.10162	-0.41052	-0.12411	0.18707	0.3256	0.338	0.68417	0.76197	0.76685	0.12923	-0.12983	0.0005999	-0.62582	-0.76204	-0.75596	0.33182	0.35548	0.50284	1.09794	0.96321	0.99293
LTBR	7	0.0217428	0.0104532	-0.032197	-0.0816669	0.0087128	0.100183	0.127213	0.0148935	-0.0780964	0.782663	0.821863	0.718284	0.15134	-0.09725	-0.0540905	0.0782595	-0.16146	0.13035	0.59052	0.369869	0.44366	1.21215	0.96729	0.884979
MOB3A	7	0.0021901	0.05653	-0.0587201	0.21412	0.15765	-0.32311	-0.25421	0.03649	-0.11363	0.96296	0.69523	0.68347	0.0957198	0.0295401	-0.12526	-0.21507	-0.0046301	-0.1479	0.18834	0.50692	0.82241	1.746	1.11004	1.57961
MIR503	7	0.106803	0.0100636	-0.116867	-0.623297	-0.865346	-1.18449	0.127803	0.331234	-0.0494466	0.800124	0.486144	0.531734	0.122306	0.0493264	-0.171634	-0.678564	-0.932954	-0.640374	0.210116	0.348006	0.599846	1.33439	1.11545	1.35007
SLC16A1	7	-0.209333	0.0890064	0.120327	-0.0463734	0.217397	-0.177433	0.0016766	0.358147	0.0795565	2.15061	2.02035	2.28508	0.200656	-0.229523	0.0288668	0.290906	0.0719767	0.235297	0.184997	0.311656	0.828166	1.9245	1.70698	2.09195
RP11-131M6.1	7	-0.120067	0.0517931	0.0682731	-0.490587	-0.203487	-0.528437	0.0016432	0.0190134	0.0135832	1.06595	0.815663	0.831513	-0.142006	0.0004034	0.141603	0.192833	-0.0698767	0.101473	1.01848	1.11555	1.37245	2.19174	2.23146	2.33861
LURAP1L-AS1	7	0.0616064	0.0421963	-0.103804	-0.103664	-0.915424	-0.315434	0.323226	0.598796	0.820566	2.30889	2.14394	2.04196	0.0747333	-0.319097	0.244363	1.11651	0.363933	0.422593	0.252533	0.674493	0.598103	2.80409	2.58508	2.55497
ESRP1	7	0.0814896	-0.0113702	-0.0701203	-0.17325	-0.28588	-0.42197	-0.39507	0.13208	0.0159497	1.42351	1.27058	1.28621	0.21783	-0.16289	-0.0549402	-0.97244	-0.73825	-0.862041	-0.146501	-0.0127401	0.277619	1.63893	1.50948	1.6577
GRAMD4	7	-0.0706134	0.0780063	-0.0073934	0.0115867	-0.157934	-0.318654	0.119417	0.222736	0.327507	0.863166	0.810196	0.911376	0.24946	-0.10495	-0.14451	-0.28823	-0.46826	-0.47531	-0.36601	-0.0558801	0.7157	1.16861	1.36588	1.30894
RAB33B	7	0.0158005	-0.0404501	0.0246496	-0.0578403	0.0991096	-0.43953	0.2265	0.37588	0.17532	0.98101	0.66772	0.51881	-0.0386162	0.0676441	-0.029026	0.321033	0.285853	0.287663	0.596714	0.611564	0.703363	1.67547	1.16367	1.12617
SLC43A1	7	0.048727	0.0800867	-0.128813	-0.086123	-0.460783	-0.366893	0.0152669	0.226097	0.256407	0.645657	0.766817	0.797757	0.317073	-0.199967	-0.117107	0.211313	0.224793	0.133703	0.786093	0.894463	1.2673	1.65866	1.62712	1.73267
GPT2	7	-0.0252495	0.14124	-0.11599	-0.0663099	-0.2435	-0.29411	0.20135	0.41298	0.42331	0.67956	0.81459	0.94615	0.345607	-0.224333	-0.121273	0.277567	0.286507	0.175237	0.584607	0.395247	0.929477	1.40105	1.52951	1.43182
ATXN2L	7	0.184334	-0.121366	-0.0629654	-0.101066	-0.537366	-0.222966	0.0899343	0.0406342	-0.0066662	0.435034	0.554935	0.414034	0.151567	-0.0815334	-0.070034	-0.117034	-0.154734	-0.195434	0.608566	0.501166	0.656366	1.09077	0.990966	1.01197
SPX	7	-0.0076766	0.0780535	-0.0703769	0.202763	0.153793	-0.151747	-0.140417	0.141173	-0.193487	2.29757	1.99691	2.03772	0.250924	-0.112667	-0.138257	0.296474	0.0656934	0.0306635	0.125174	0.533574	1.07094	2.30875	1.72404	2.07344
GRAMD1B	7	0.0965395	-0.14736	0.0508194	0.41936	0.15977	-0.0248499	0.0907698	0.2066	0.19084	0.69934	0.63917	0.66502	0.0854931	-0.123637	0.0381432	0.113593	0.187513	0.0048132	0.431113	0.446683	0.796593	1.45019	1.41419	1.35659
LAMP3	7	0.157027	-0.0431333	-0.113893	0.126587	-0.516873	-0.318803	0.119567	-0.169413	-0.272903	2.52236	2.15876	2.30459	0.112793	-0.109187	-0.0036063	-0.339417	-0.115956	-0.370486	0.291674	0.181434	0.872183	1.81	2.24839	2.09046
ASS1P5	7	0.0291462	0.0133462	-0.0424938	0.180826	0.0489163	-0.467274	-0.105224	-0.153624	-0.314184	1.77596	1.34855	1.46457	0.0471034	-0.0778666	0.0307631	-0.401777	-0.121377	-0.504847	0.241823	0.452213	0.247533	1.60078	1.40561	2.10847
TPCN1	7	0.173314	-0.0140266	-0.159286	0.367014	0.221114	0.134844	-0.181176	0.0408936	0.131034	1.4287	1.45605	1.40815	0.29811	-0.15107	-0.14704	0.17111	0.0370202	-0.0522203	0.11702	0.26154	0.742219	1.46931	1.49502	1.43946
LINC00886	7	-0.127274	-0.0338235	0.161097	0.243646	-0.245654	0.210247	0.507796	0.210056	0.283637	1.04627	1.05141	1.04201	0.0469036	-0.0008264	-0.0460763	0.0687237	-0.203376	-0.456816	-0.107656	0.0307837	0.617544	1.40875	0.991714	1.55896
TKT	7	0.0179329	-0.0378666	0.0199327	0.0465326	-0.203467	-0.0610666	0.133833	0.142233	0.167433	0.698633	0.733033	0.759933	0.145599	-0.0866003	-0.059	0.3692	0.2724	0.1946	0.6453	0.472899	0.677899	1.1049	0.992	1.0581
VHL	7	-0.0903635	0.0913162	-0.0009537	0.242196	0.0905666	0.155867	0.0203362	-0.0773935	0.175206	1.05985	0.903116	1.17372	-0.10025	0.20358	-0.10333	0.0549097	0.13909	0.15468	0.26492	0.30863	0.58129	1.39457	1.14737	1.28254
CCDC92	7	-0.0293083	-0.0596585	0.0889664	0.0517163	0.180956	-0.435904	0.0349817	0.0585265	0.147632	1.29501	0.971567	1.15336	-0.0009451	-0.0462399	0.0471849	-0.270085	-0.42644	-0.378645	-0.22006	-0.19221	0.350765	1.23468	1.21224	1.36231
KLHDC1	7	0.20236	-0.22129	0.01893	-0.14682	-0.24395	-0.32485	0.0109501	0.26403	0.2192	1.41171	0.80638	1.22157	-0.107863	0.0548172	0.0530472	-0.336933	-0.144003	-0.285893	0.115107	0.335127	0.0014172	1.43196	0.905217	1.68984
LOC102606465	7	0.0151701	-0.19239	0.17722	-0.30388	-0.3748	-0.48857	0.16518	0.40711	0.5038	0.84365	0.77257	0.63631	-0.398627	0.121143	0.277483	-0.663657	-0.231577	-0.321187	-0.0432568	-0.0041866	0.448813	1.14618	1.11192	0.765993
RP11-208G20.2	7	0.13814	-0.17649	0.0383501	0.0438399	-0.16011	-0.28377	0.2325	0.25207	0.17975	0.92646	0.70005	0.41902	0.215884	-0.137136	-0.0787463	0.127784	0.257634	0.224044	0.411764	0.610744	0.838654	1.81999	1.67154	1.40717
ASS1P1	7	-0.321547	-0.0386066	0.360153	-0.0731468	0.0821433	-0.0216765	-0.0592666	-0.284576	0.0928535	1.99849	1.86114	1.92499	0.119216	0.273757	-0.392974	-0.324334	-0.376694	0.0322561	0.128266	0.474876	0.339896	1.91565	2.16651	2.58422
HSD17B14	7	-0.356793	0.0943971	0.262397	0.050087	-0.340113	-0.0498028	0.172717	0.417197	0.199857	0.966257	0.775637	0.861347	0.315137	-0.112683	-0.202453	-0.400383	-0.536613	-0.458103	0.0939965	0.346717	0.757057	1.09794	0.834047	1.3308
RGS9	7	-0.139534	0.0585966	0.0809364	0.0009365	-0.250983	-0.500323	-0.209913	-0.0006032	0.0715065	0.698977	0.838837	0.998586	0.159767	-0.183623	0.0238566	-0.412484	-0.528403	-0.934864	-0.349793	-0.120654	0.226306	1.10903	1.23907	1.32692
SHMT2	7	-0.0182333	-0.0076332	0.0258665	-0.0618334	-0.455434	-0.273434	0.168066	0.134867	0.0499668	0.538866	0.602567	0.620167	0.0806665	-0.0395336	-0.0411339	0.271067	0.273566	0.169367	0.806666	0.612566	0.811366	1.42657	1.33527	1.36207
LITAF	7	-0.0029345	-0.012434	0.0153656	0.483465	0.232366	0.283465	0.0799656	0.141665	0.0876656	0.963765	0.933065	0.863565	0.0936337	-0.0547667	-0.038866	-0.0105658	-0.0616665	-0.124967	0.303534	0.299933	0.449634	1.22043	0.978233	1.04623
WI2-87327B8.2	7	0.0810795	-0.0908604	0.0097794	-0.522911	-0.64211	-0.170711	-0.0237904	0.0360198	-0.11639	0.60721	0.4528	0.366469	-0.0818868	0.0057435	0.0761433	-0.692647	-0.324607	-0.297597	0.551423	0.437973	0.259974	1.20916	1.18072	1.20834
PSPHP1	7	0.0575571	-0.0887632	0.0312071	-0.104573	-0.275873	-0.327553	0.234167	0.285748	0.241617	1.00604	0.712287	0.781898	0.087904	-0.0930166	0.0051136	0.593444	0.319724	0.353124	0.812034	0.928763	0.900164	1.94012	1.80972	1.55832
CTH	7	-0.0073004	-0.0546303	0.0619297	-0.345971	-0.46727	-0.675731	0.57563	0.62807	0.569079	1.05994	0.96808	0.809799	0.0700331	-0.0253468	-0.0446868	0.433623	0.450303	0.356623	0.800263	0.976733	1.05102	1.84971	1.59641	1.64204
WDR45	7	-0.0610199	-0.0496697	0.11069	0.45463	0.17162	0.16653	0.0954499	0.24098	0.18339	0.8158	0.952	0.91067	0.200216	-0.136854	-0.0633636	-0.180783	-0.136824	-0.272714	0.340277	0.221197	0.643667	1.01303	0.829596	1.16173
RP11-382M14.1	7	-0.0529299	-0.20045	0.25338	0.0127702	0.32322	0.0800304	-0.31218	0.0010605	-0.0430799	1.6853	1.65275	1.73427	0.0119972	-0.0714231	0.0594273	-0.167793	-0.0786829	-0.350603	0.0755873	0.437657	0.732917	1.23182	1.62704	1.73924
GDPGP1	7	-0.0603065	-0.0543666	0.114673	0.116933	-0.212457	0.202034	0.0309834	0.376303	0.283743	0.567523	0.755253	0.927383	0.0627899	-0.0167999	-0.04599	-0.14608	-0.4437	-0.47941	0.14966	0.0245399	0.58729	1.07431	0.73309	1.52355
AQP11	7	-0.0011568	-0.0804968	0.0816531	0.131153	0.0070734	-0.0606666	-0.212337	-0.0587468	-0.276427	0.855993	0.638824	0.474563	0.17378	-0.0837097	-0.0900698	-0.16286	0.0979404	-0.35173	0.1128	0.27189	0.32676	1.32157	0.85888	1.19947
PLA2G16	7	-0.0663099	0.0131598	0.0531502	0.12306	0.177629	-0.0996504	0.21577	0.17731	0.0132504	0.69917	0.621449	0.61261	-0.0047565	-0.0853667	0.0901237	-0.0487366	-0.434156	-0.164657	0.704974	0.877594	1.0978	1.59596	1.37415	1.5566
SLC2A10	7	-0.0975733	0.0217266	0.0758467	0.138977	0.0899267	-0.270453	-0.0171833	0.153976	0.100576	0.918957	0.726757	0.665246	-0.391513	0.211517	0.179996	-0.229753	0.0035868	-0.256353	0.111347	-0.0027833	0.396297	1.18273	0.900237	0.942477
BEST1	7	0.0474367	0.029407	-0.0768433	-0.0353332	0.353627	0.206517	-0.265153	0.106537	0.125017	1.0781	0.843277	1.10224	-0.0696564	0.121654	-0.0519962	-0.248147	-0.0182161	0.156304	-0.0094562	0.162714	0.526034	1.45913	1.43893	1.73166
LOC541473	7	-0.209096	-0.0100765	0.219173	0.405004	-0.0878067	0.0376034	0.326124	0.329393	0.470374	1.19894	1.39668	1.20438	0.0137239	0.0336037	-0.0473266	-0.129956	-0.0989366	0.0773039	0.307994	0.212634	0.328304	1.19843	0.866104	1.13699
YARS	7	0.0672159	0.0038166	-0.0710335	-0.492534	-0.550854	-0.565184	-0.105783	0.0878162	0.0926161	0.432316	0.467216	0.404416	0.159983	-0.0376768	-0.122307	0.0474329	0.0426235	0.0379934	0.612883	0.556483	0.863383	1.04058	1.13658	1.09628
FLJ46906	7	0.0345631	-0.016397	-0.018167	-0.225357	-0.116277	-0.115657	-0.0848269	0.750683	0.764153	0.505003	0.512953	0.693113	0.229087	0.0326166	-0.261703	-0.273153	-0.267633	-0.466863	0.488957	0.547197	0.920307	1.33721	1.46039	1.66586
DLGAP1-AS1	7	0.0754738	0.0827537	-0.158226	0.200884	0.0365639	0.045104	0.265424	0.594904	0.564544	1.03461	0.845174	0.964884	0.0478935	-0.257466	0.209574	-0.652856	-1.01359	-0.911366	0.393494	0.665164	0.653694	1.50213	1.37289	1.48308
MAN2A2	7	-0.0101833	0.0117869	-0.0016031	0.139207	-0.0694733	-0.196353	0.161097	0.331067	0.179537	0.654487	0.608087	0.627407	0.0880566	-0.0804033	-0.0076532	0.269417	0.426617	0.325477	0.571907	0.504247	0.932577	1.13254	0.986967	1.11195
PNPLA6	7	0.0892	0.0134001	-0.1026	-0.2941	-0.44489	-0.44477	0.2619	0.3492	0.2804	0.6891	0.587601	0.5305	0.107403	-0.119527	0.0121231	0.143243	0.117243	0.021533	1.04663	0.787533	1.12583	1.40763	1.14873	1.22113
PITPNC1	7	0.0754666	0.0188966	-0.0943637	-0.176283	-0.158773	-0.314814	-0.162213	0.0519967	0.0760865	0.750797	0.436356	0.734116	0.118784	-0.0848761	-0.0339065	0.0642738	0.212204	0.328054	0.434284	0.534614	1.11306	1.27075	1.39131	1.45286
CD22	7	-0.0375767	0.146483	-0.108906	0.0844336	0.591063	0.133954	0.208074	-0.123257	0.0544133	1.18826	1.06591	1.22151	-0.0228333	0.0088067	0.0140266	-0.118243	-0.0590734	-0.254933	-0.128694	-0.0858636	0.703116	2.50333	2.00403	2.36741
SFTA1P	7	-0.0092897	0.0961008	-0.0868092	-0.62816	-0.711869	-0.63814	-0.405449	0.0635405	-0.0294495	0.1703	0.228661	0.192281	0.10487	-0.05584	-0.0490298	-0.37567	-0.39724	-0.30757	0.37453	0.44998	0.60095	1.16816	1.11552	1.05414
GABARAPL1	7	-0.0570135	-0.121794	0.178806	-0.124254	0.0430365	-0.532674	-0.0024137	0.124366	0.193946	0.568536	0.505716	0.512016	0.0138597	-0.0415201	0.0276604	0.11599	0.2151	0.26912	0.32333	0.54067	0.69247	1.08476	0.81366	1.14666
speeplorbu	7	0.0781231	0.0040331	-0.0821571	-0.199967	-0.570267	-0.358617	0.501053	0.984303	0.821703	1.16631	0.977463	0.780623	0.136217	-0.0913734	-0.0448432	0.113087	-0.100973	-0.167673	0.596327	0.610997	0.795617	1.21255	0.701847	1.1196
SLC1A4	7	0.0600629	0.0591531	-0.119217	0.583973	0.452913	0.0972729	-0.0817871	0.384313	0.293303	1.08565	0.719383	0.918003	-0.0664501	0.0981002	-0.0316501	0.36426	0.28203	0.30729	0.66097	0.55008	1.02476	1.69324	1.52125	2.02999
RP11-298I3.4	7	-0.154103	0.0938768	0.0602269	-0.231413	-0.379163	-0.472623	-0.267393	-0.0238829	-0.110733	0.479997	0.314597	0.381867	-0.100256	0.183163	-0.0829067	-0.732807	-0.664777	-1.25634	0.385334	0.522684	0.490194	1.02225	1.0872	1.22296
LOC100506178	7	0.136937	0.0627265	-0.199664	-0.247483	-0.400273	-0.283283	-0.0957332	-0.174334	-0.205123	0.879147	0.664247	0.416226	0.124243	-0.0685668	-0.0556769	-0.222027	-0.837457	-0.882527	0.611923	0.569293	1.1116	1.00187	1.08302	1.13304
KB-1460A1.5	7	0.15213	-0.0331001	-0.11903	-0.22167	-0.14203	-0.42309	0.4861	0.0163803	0.54207	1.28062	1.05481	0.9022	-0.0022702	-0.0562105	0.0584798	0.40679	0.0267997	0.52368	-0.0114002	0.12411	0.358089	1.42241	1.04279	1.39114
LYPD5	7	0.0335031	-0.0146866	-0.0188169	-0.197417	-0.232767	-0.366677	0.181853	0.424963	-0.189667	0.626013	0.743643	0.530923	-0.0507264	-0.125366	0.176094	0.260734	0.150974	0.413794	0.311364	0.577994	0.484054	1.27319	0.959974	1.40708
DNPH1	7	0.005373	0.0187235	-0.0240965	-0.180647	-0.457316	-0.420697	0.0491934	0.260743	0.0405235	0.176383	0.138573	0.151273	0.112827	-0.158422	0.0455971	-0.0887928	-0.0377026	-0.429173	0.580358	0.471407	0.885077	1.03616	1.10237	1.05705
C1orf145	7	0.26189	-0.26971	0.0078201	0.18445	0.47523	0.28293	0.25557	0.15192	0.13694	1.35727	0.95148	0.94752	-0.0213699	-0.05548	0.0768499	-0.56697	-0.14842	-0.0032101	0.37584	0.37437	0.78154	1.49986	1.18884	1.5155
YIF1B	7	-0.0003767	0.0029936	-0.0026159	-0.550567	-0.632236	-0.819346	-0.192467	-0.232186	-0.183916	0.278124	0.335254	0.446923	0.11398	-0.0265303	-0.08745	-0.1958	0.0101099	-0.12642	0.60279	0.39729	0.90097	1.10322	0.94152	1.21991
soshaw	7	0.171547	-0.306773	0.135227	0.0609469	-0.335353	-0.0728531	0.113107	-0.239593	0.0183568	1.16816	1.0943	1.22562	0.241677	-0.0547028	-0.186973	0.400017	0.225337	-0.0885029	0.622057	0.622697	0.865327	0.977447	1.02091	1.01661
sperplarby	7	-0.0066538	-0.0133438	0.0199962	-0.0146937	-0.516604	-0.410334	0.0140061	-0.187944	0.128556	0.819666	0.555946	0.546516	0.206873	-0.187877	-0.0189967	0.359173	0.264383	0.347363	0.434813	0.425383	0.132423	1.60475	1.46587	1.404
ACSS2	7	-0.416256	0.248493	0.167763	-0.281267	-0.214117	-0.306726	0.0307136	0.481164	0.372493	0.169973	0.232533	0.395963	0.07198	-0.16112	0.0891399	-0.36267	-0.30671	-0.17166	0.50262	0.30546	0.97382	1.3712	1.51569	1.83573
chormarby	7	0.0680799	-0.0645504	-0.00353	-0.53202	-0.57947	-0.85881	-0.27298	0.46823	-0.0237603	0.78025	0.39297	0.79286	0.11125	0.0674205	-0.178669	0.27455	-0.0869694	-0.32273	0.343921	1.03239	0.69554	1.26259	1.04159	1.48165
ASIC1	7	0.151557	0.0271168	-0.178673	0.0198269	-0.170953	-0.456853	0.227267	0.420007	0.504347	0.556517	0.387697	0.276867	0.135347	-0.106323	-0.0290232	-0.190834	-0.442823	-0.763834	0.560807	0.706617	1.32903	1.28595	1.18469	1.18167
ADPRM	7	-0.228537	0.272363	-0.0438266	0.164183	0.238123	0.330733	0.342993	0.560123	0.225073	0.971643	0.773363	0.873513	-0.0204272	0.0676832	-0.0472569	0.531243	0.117553	0.400313	0.338003	0.367423	0.679063	1.49879	1.3971	1.4573
RP11-561N12.6	7	-0.169776	0.190964	-0.0211864	-0.405386	-1.01901	-0.885596	-0.0621963	0.166024	-0.494176	0.516694	0.294634	0.758374	0.198097	-0.255923	0.057827	-0.821483	-0.116573	-0.625173	-0.123743	0.554887	-0.189893	1.15666	0.882567	1.02888
AF127936.7	7	0.0931668	-0.0864234	-0.0067434	-0.0960531	0.0326767	-0.238833	0.0902467	0.244707	0.364267	0.998647	0.560197	0.733787	-0.0283532	0.203697	-0.175343	0.606377	0.302097	0.550307	0.283117	0.367807	0.753207	1.6006	1.20749	1.04982
RP11-175I6.1	7	0.0626035	-0.0772166	0.0146132	0.218863	0.252033	-0.166797	0.0841331	-0.0095167	-0.0438066	0.764603	0.685403	0.587463	-0.16375	0.14613	0.0176201	-0.0444703	-0.28867	0.09936	-0.1544	-0.41167	0.473	1.16121	0.83535	1.20738
AC018804.6	7	0.05023	-0.12504	0.07481	0.51763	0.51017	0.39462	-0.13876	0.13402	0.02321	1.61708	1.37496	0.88093	-0.128047	0.382403	-0.254356	0.0405235	-0.160616	0.291214	0.433574	0.404344	0.771533	1.65022	1.56404	1.49785
CITED2	7	0.0009031	-0.117686	0.116783	0.269263	0.0533934	0.0049639	0.150663	0.249964	0.186264	1.19516	1.03126	0.941064	0.0147009	-0.0438995	0.0292006	0.257401	0.273201	0.156701	0.548201	0.5937	0.7018	1.0381	0.590801	0.705101
NUPR1	7	-0.170174	0.145487	0.0246868	-0.147023	-0.393683	0.191537	0.141517	-0.140194	0.0045862	0.450047	0.517576	0.228316	-0.0612869	0.0067034	0.0545826	0.0164728	0.0373926	0.170533	0.284433	0.0727625	-0.117637	1.25543	1.0682	0.934683
OTUD1	7	0.0487266	0.0593266	-0.108053	0.109287	0.0845866	-0.332943	-0.112663	0.0634966	0.427507	0.866177	0.541007	0.505807	-0.0052238	0.0188265	-0.0136037	0.444696	0.392086	0.246376	0.181916	0.450206	0.793946	1.41548	0.958316	0.884256
RP11-399B17.1	7	0.150519	-0.107981	-0.0425415	0.241209	-0.0008707	-0.0616713	0.385659	0.288669	0.216219	1.14627	0.794099	0.731439	-0.0690031	0.0651469	0.0038571	-0.961843	-1.04732	-1.18857	-0.0245328	-0.113283	-0.071383	2.07618	1.46711	1.44148
SNTB1	7	0.0332899	-0.13542	0.10213	0.15173	0.20252	-0.0172501	-0.64654	-0.09484	0.36495	0.6357	0.57018	0.64068	-0.0732002	0.0204797	0.0527201	-0.22733	-0.32291	-0.25167	0.0425897	-0.29355	0.55683	1.31862	1.20913	1.40961
GNAZ	7	0.147556	-0.0417833	-0.105773	-0.299123	-0.287943	-0.578683	-0.160483	-0.0620832	-0.0499034	0.167686	-0.0182433	0.177766	-0.097137	-0.107287	0.204423	-0.775567	-0.712407	-0.160797	0.247603	0.082623	0.591833	1.34562	0.710083	1.19287
ASS1P6	7	-0.212853	0.177377	0.0354767	0.005147	0.437557	0.0238271	0.333087	-0.128443	0.151277	1.00914	0.927497	1.2653	-0.23128	0.0763202	0.15496	-0.0626597	-0.29935	0.14241	0.30218	0.26926	0.12269	0.84949	1.41794	1.75267
VLDLR-AS1	7	0.0484135	0.137964	-0.186377	0.136483	-0.172756	-0.0428665	-0.107786	-0.101387	0.334974	0.894104	0.434664	0.687193	-0.147863	0.148977	-0.0011132	0.0185468	0.0199969	0.0515268	-0.170313	-0.0637031	-0.0554931	0.822017	1.09014	1.27386
LOC728730	7	0.0194163	-0.0545335	0.0351167	-1.07277	-0.745954	-0.805094	0.283716	0.331176	0.182436	0.158036	0.294696	0.399596	-0.2063	0.15475	0.0515494	-0.13596	-0.179451	-0.20628	0.41468	0.66843	1.05101	1.40609	0.89944	1.75855
LOC90246	7	-0.274103	-0.0105634	0.284667	-0.423113	-0.596684	-0.373183	-0.0125232	0.0121465	-0.119023	1.25067	1.27277	1.29467	0.0071101	0.0931802	-0.10029	-0.50583	-0.18149	-0.94661	0.1801	0.0220504	-0.92062	0.89877	0.87949	1.6788
STK32A	7	0.131747	-0.166823	0.0350769	0.0499668	0.181067	-0.224153	0.243567	-0.0386231	0.127067	1.53241	1.00068	1.40109	-0.0535336	0.0674064	-0.0138736	-0.274643	-0.0677536	-0.152793	0.616036	-0.189274	0.720296	0.823857	0.679027	1.2484
norome	7	-0.0153203	0.0513701	-0.0360503	-0.164	0.10676	-0.18865	0.22378	-0.11764	-0.08989	1.5266	1.13414	0.89939	-0.0893102	0.11013	-0.0208201	0.0432401	-0.21215	-0.3717	-0.33617	-0.0243201	-0.02703	1.40693	0.51586	1.08232
RP11-267D19.2	7	-0.198327	0.207664	-0.0093365	0.164653	0.398503	0.117524	-0.0122666	0.0852633	-0.174057	0.769874	1.02727	1.21668	-0.0236597	0.0771999	-0.0535398	-0.24523	0.04742	0.31777	0.03088	0.47146	0.32958	0.81312	1.51402	1.24753
MMP24-AS1	7	-0.0333467	0.0421634	-0.0088167	0.210783	-0.0986767	-0.314647	0.466233	0.870614	0.350274	1.09188	1.00676	1.18283	0.0556998	0.11211	-0.16781	-0.0452299	-0.0624499	0.13315	-0.36368	0.10385	0.3352	1.26603	0.78482	0.68381
CITED4	7	0.0155663	-0.0983734	0.0828066	0.0485363	-0.523054	-0.319074	-0.452024	-0.326504	-0.288074	0.366877	0.373036	0.190227	0.0896335	0.0516133	-0.141247	0.182813	0.182714	-0.132397	0.0738835	0.297363	0.469083	1.12957	1.02522	1.42014
gleyplo	7	-0.112767	-0.0375671	0.150333	0.281134	0.147733	0.0638332	0.319233	0.299533	0.246333	0.772933	0.846933	0.810033	0.0536337	-0.0331669	-0.0204668	0.445833	0.310233	0.431533	0.914933	0.758533	0.788033	1.07693	0.969833	1.03413
RP11-102G14.1	7	0.0178733	-0.387917	0.370043	-0.759986	-0.143046	-0.326617	-0.204556	0.421433	-0.0280366	0.429143	0.334023	0.269203	0.22358	-0.0774097	-0.14617	-0.96525	-0.599699	-0.69844	0.60686	0.78055	0.87521	1.15321	0.8455	1.66847
chaleebo	7	-0.0340133	-0.198653	0.232667	-0.322363	0.0799968	-0.447953	0.275057	0.696947	-0.0373032	0.970107	1.30219	0.537877	0.08605	0.10127	-0.18732	0.36954	0.37994	0.46518	0.61157	0.2682	0.41471	0.85384	1.31146	1.14468
CEACAM1	7	-0.11748	0.36221	-0.24473	0.20629	0.22179	0.11318	-0.39569	0.0671802	-0.0594201	0.76291	0.45015	0.79067	0.15305	-0.35062	0.19757	-0.48556	-1.06014	-0.13082	-0.0837502	-0.0132604	0.15917	1.53891	1.07167	0.86685
SLC25A21-AS1	7	0.0956135	-0.0967264	0.0011134	-0.358176	0.0291438	-0.541876	0.0036435	0.286563	-0.127417	0.624614	-0.0290165	0.394934	0.0055132	0.0124135	-0.0179267	0.0096936	0.194743	0.346643	0.234793	0.377654	0.898034	1.28642	1.15305	0.645373
shermubu	7	-0.143367	0.209703	-0.0663366	-1.05212	-1.12322	-0.896287	0.440093	1.55912	0.844283	0.609223	1.34955	1.57593	-0.39278	-0.05621	0.44899	-0.27301	0.86368	0.14398	0.59889	0.45512	1.19825	1.25018	1.18698	2.02939
CLDN16	7	0.0022068	0.0671268	-0.0693331	0.768307	0.0675368	0.398767	0.363357	-0.0273132	0.182467	0.414077	0.320947	0.457327	-0.218897	0.125253	0.0936427	-0.0599871	-0.0005169	-0.239367	0.422133	-0.0043073	0.406073	1.65626	1.73022	1.50169
RP4-607J23.2	7	-0.017993	0.0521069	-0.0341129	-0.243063	-0.288523	-0.218803	-0.0101728	0.330287	-0.0467329	1.15961	0.892367	1.16779	0.0207028	-0.0941472	0.0734429	-0.595537	-0.108787	-0.802977	-0.206197	0.637113	-0.566007	0.902203	0.805803	0.568563
ANKRD29	7	0.21958	-0.10533	-0.11425	0.0492301	0.56519	0.00456	0.0272999	0.0594797	0.11157	0.91694	0.5562	0.49456	-0.0341806	-0.12668	0.16086	0.140659	-0.279641	0.133759	-0.16429	-0.0203705	0.0501194	1.03145	1.13299	0.94572
LOC643201	7	-0.023653	-0.0398035	0.0634565	-1.6689	-2.00786	-1.96736	-0.628763	-0.284404	-0.339884	0.167996	0.191096	-0.138494	0.0149965	-0.0285635	0.0135665	-0.480653	0.0833669	-0.353493	-0.165743	0.341647	0.472877	1.4446	1.36964	1.3925
chujawbo	7	0.206276	-0.0999334	-0.106344	-0.939034	-0.461004	-1.50662	-0.753114	-0.140293	-0.434273	0.837337	0.873927	-0.395133	0.0033767	0.279577	-0.282953	0.301777	0.0730567	0.567267	0.462237	-0.0370531	0.522997	1.45376	1.02875	1.38347
foydo	7	-0.40479	0.1291	0.27569	-0.3444	-0.51889	-0.0806401	0.58567	0.91923	0.75694	1.30376	1.23491	1.06441	-0.148483	0.249457	-0.100973	0.156197	0.173977	-0.157553	0.433047	0.512167	-0.151553	0.777347	0.655107	0.660127
THAP2	7	0.135357	-0.098393	-0.036963	-0.225253	-0.195413	-0.942753	0.191007	0.248137	0.249307	0.502647	0.376137	0.297627	-0.233694	-0.0071535	0.240847	0.430567	0.667137	0.908196	0.429337	0.577456	0.981367	1.42735	0.923906	1.21814
AGT	7	-0.0586004	0.10467	-0.0460701	0.39984	0.11927	0.22384	0.46832	0.36262	-0.0042701	0.0327897	0.24853	0.1847	-0.0099502	0.11698	-0.10703	-0.0421104	0.0746899	-0.13325	-0.0504804	0.0908699	0.0302696	1.0767	0.9179	1.40344
ILF3-AS1	7	0.0402265	0.0768266	-0.117054	-1.20812	-1.063	-1.9126	-0.368783	-0.0395937	-0.0318837	0.0782766	-0.0045738	-0.227474	0.0829935	-0.0614066	-0.0215864	-0.787097	-0.258387	-0.512086	0.425163	0.375233	0.931674	0.337903	0.483314	0.479583
neymeebo	7	-0.435453	0.104397	0.331057	-0.0014131	-0.204143	-0.435003	1.4005	2.04215	2.59813	1.44897	1.38311	1.76935	-0.26911	0.0361102	0.233	0.4881	0.2715	-0.00841	0.34811	0.81083	1.04499	1.32208	0.775	0.99496
DUSP5	8	0.0839357	0.0480957	-0.132034	1.75683	1.80608	1.68497	-0.848864	-0.537344	-0.796524	0.651666	0.572616	0.633996	0.0625372	-0.0669832	0.004447	1.58007	1.61182	1.50173	0.437727	0.334787	0.696687	1.04671	0.923087	1.0285
FOSL1	8	-0.0672741	-0.0302534	0.0975266	1.01942	0.842016	1.03222	-0.624894	-0.622124	-0.637744	0.343176	0.228466	0.180777	0.083703	-0.0502577	-0.0334473	1.30769	1.28729	1.17389	0.231792	0.295193	0.489733	0.898493	0.742593	0.827092
SPRY4	8	-0.11345	0.0424004	0.0710502	1.17849	1.46634	0.81055	-0.49555	-0.29405	-0.39074	0.13166	0.0699401	-0.15064	0.230131	-0.10012	-0.13001	0.47719	0.53498	0.9935	0.0235405	0.28464	0.49851	0.7871	0.526431	0.77517
GFPT2	8	0.0081668	0.0190563	-0.0272236	1.14883	1.01753	1.06	0.0580368	0.133396	0.159556	0.485896	0.469827	0.481297	0.21531	-0.14191	-0.0733995	1.26035	1.38305	1.20957	0.16636	0.17814	0.4695	0.66492	0.62321	0.53439
MT1XP1	8	-0.0552673	-0.0298672	0.0851326	1.09663	1.25223	0.993333	0.174633	0.219933	0.114733	0.565633	0.553533	0.422832	0.0176659	0.0590658	-0.0767336	1.02217	1.07037	1.09827	0.591967	0.554866	0.539666	0.818866	0.518366	0.765467
MT1L	8	0.0807676	-0.0949326	0.0141678	1.02437	0.988868	1.04397	0.212168	0.132668	0.117667	0.453668	0.454468	0.404967	0.0457668	-0.0338335	-0.0119333	0.867967	0.831266	0.892767	0.556767	0.412267	0.547267	0.642266	0.652467	0.602366
MT1X	8	-0.0070667	-0.0349665	0.0420332	1.57883	1.46893	1.61293	0.358733	0.298734	0.249333	0.830334	0.803534	0.731434	0.0348005	-0.0402994	0.0054998	1.3867	1.3561	1.396	0.7645	0.7647	0.8286	1.0166	0.88	1.0113
GPR3	8	-0.0699663	0.0678434	0.0021238	1.19724	0.967934	0.924664	-0.364286	-0.430166	-0.449236	-0.133426	-0.137557	-0.341836	-0.106703	-0.0131135	0.119817	0.586936	0.566177	0.473717	-0.203283	-0.0649834	0.365317	0.167487	0.196507	0.349267
RDH10	8	-0.0393877	0.0569324	-0.0175476	1.2218	1.04284	1.06538	-0.112167	0.190602	0.112823	0.125712	0.0054922	-0.0713081	0.129474	-0.079607	-0.0498667	0.715834	0.775253	0.673253	-0.001647	0.122044	0.416993	0.557083	0.162903	0.274734
MT1G	8	-0.0348339	0.0043669	0.0304661	1.15437	1.17537	1.20947	0.309667	0.252267	0.209867	0.637366	0.655066	0.459566	0.0068998	0.0227995	-0.0297003	1.1913	1.1104	1.0664	0.7694	0.7693	0.7269	0.965899	0.7486	0.9076
sweemorby	8	-0.134303	0.0727067	0.0615969	1.70936	1.59599	1.24629	-1.14322	-0.986043	-0.896953	0.371247	0.555827	0.587707	0.14537	-0.19517	0.0497999	0.64324	0.8044	0.91995	0.0299501	-0.14903	0.58857	0.35927	-0.35227	0.34698
MT1JP	8	0.0528326	-0.118167	0.0653334	1.22553	1.19033	1.26143	0.322433	0.237433	0.232133	0.675733	0.633333	0.484833	0.037899	-0.0545006	0.0165997	1.172	1.1324	1.1535	0.6964	0.9008	0.767099	0.683999	0.722199	0.821899
MT1H	8	-0.121799	0.0215998	0.100201	1.134	1.3038	1.2082	0.2836	0.2935	0.2067	0.7087	0.6113	0.5225	-0.0117998	-0.04	0.0517998	0.9699	0.9415	0.9918	0.6194	0.6347	0.5891	0.578	0.5787	0.7858
TRIB1	8	0.0684967	-0.126413	0.0579166	1.75179	1.45652	1.51876	0.0765162	0.251606	0.112066	0.722126	0.442556	0.600467	0.0200195	-0.0681696	0.0481501	1.68882	1.69992	1.63832	0.32152	0.11675	0.3088	0.63892	0.50835	0.23654
MT1F	8	-0.04601	-0.16053	0.20654	1.70766	1.73446	1.68846	0.544459	0.52236	0.411369	0.84476	0.81736	0.95236	-0.0183067	0.0493231	-0.0310163	1.34019	1.33079	1.29349	0.866794	0.986393	1.02749	0.976493	0.767193	0.950994
MT1M	8	0.0316334	-0.0798674	0.048233	1.74003	1.80403	1.76463	0.588933	0.526333	0.508333	0.809633	0.810033	0.710533	0.0345335	0.0021334	-0.0366669	1.31913	1.43163	1.54963	0.768734	0.802733	0.971933	0.908533	0.714933	0.888734
CXCL5	8	0.0463462	-0.133014	0.0866661	1.16714	1.30494	0.769136	-0.394614	-0.346564	-0.530454	0.763246	0.501346	0.374396	0.0640736	-0.196947	0.132874	0.271234	0.555563	0.625683	-0.384656	-0.224047	0.412273	0.505154	0.489024	0.366864
CREB5	8	-5.96e-05	0.0329704	-0.0329094	1.26248	0.920411	0.95902	0.528651	0.518951	0.395171	0.478051	0.36726	0.32113	0.14934	-0.10212	-0.0472202	1.09771	1.20499	1.14296	0.352789	0.3169	0.66057	1.01225	0.75397	0.73454
BIRC3	8	-0.0899796	0.10741	-0.0174294	1.13015	1.32164	0.840371	-0.18926	-0.0849795	0.254961	0.467411	0.64111	0.5277	-0.0335736	-0.0415936	0.0751667	1.02474	1.18513	1.0559	-0.557424	-0.271723	0.108507	0.704617	0.177057	0.542316
PAG1	8	0.19555	-0.0700798	-0.12547	0.76127	0.90575	1.08787	-0.23858	0.09832	0.14035	0.50144	0.44766	0.16981	0.0101666	-0.0142031	0.0040369	1.22217	0.936477	1.08253	-0.788003	-0.344223	0.286927	0.586357	0.259767	0.213747
ITGB8	9	-0.0316796	0.0944104	-0.0627298	1.88718	2.06437	1.65619	0.41382	0.50036	0.556981	1.17414	0.93853	0.83707	-0.0239105	-0.0143299	0.0382395	-0.38568	-0.27758	-0.28648	-0.3248	-0.25994	-0.13642	0.27409	-0.0938606	0.134729
GBP2	9	-0.286233	0.191457	0.0947766	1.54154	1.61737	1.23083	0.365257	0.224206	0.550807	1.39408	1.07223	0.683277	-0.024137	0.0215831	0.002553	0.0423532	-0.317577	-0.135647	-0.304367	-0.462357	-0.114567	0.378663	0.219423	0.323303
KRT17P1	9	0.0557103	-0.0781999	0.02249	1.52957	1.17207	1.18298	-0.20001	0.31709	0.17658	0.35405	0.44448	0.53224	0.0716033	0.111104	-0.182706	0.135664	-0.161996	-0.122147	-0.595557	-0.386277	-0.170637	0.0481234	0.163203	0.116364
KRT17	9	0.149577	-0.0708737	-0.0787039	1.19001	1.27493	1.21062	-0.0671039	0.114196	0.166266	0.306146	0.411147	0.429376	0.0582438	-0.0768862	0.0186443	0.159884	0.038764	0.0556946	-0.370266	-0.503236	-0.230636	0.140094	0.237274	0.212844
RP11-78A19.4	9	0.295514	0.286134	-0.581646	1.834	1.83593	1.46825	-0.169346	0.129434	0.181364	0.907484	0.869944	0.743204	0.159606	-0.192194	0.0325866	0.0409365	0.363017	0.224017	-0.261054	-0.240704	-0.0279036	-0.0785832	-0.0373435	0.152566
TGFB2	9	0.051219	-0.0912304	0.0400095	1.46917	1.23257	1.20177	0.146019	0.411989	0.34186	0.238029	-0.0025005	0.126369	0.0389738	-0.0505962	0.0116234	-0.319026	-0.265286	-0.206666	-0.497967	-0.605856	-0.404826	-0.0011959	-0.422136	-0.321937
PMEPA1	9	-0.231007	0.0670733	0.163934	1.49583	1.16387	1.2176	-0.124036	0.308733	-0.0484567	0.935434	0.798503	0.848773	0.10281	-0.0607605	-0.0420504	0.247849	0.26246	0.27098	-0.311251	-0.58635	-0.24199	0.257719	0.0714493	0.0494499
CXCL8	9	-0.0985966	0.128804	-0.0302067	3.36556	3.2983	3.03078	0.103094	-0.0685263	0.154364	1.49086	1.28947	0.866464	-0.0251098	0.0966206	-0.0715094	0.9061	0.99356	1.09544	0.0676403	-0.105559	-0.0038495	0.856521	0.759851	0.647531
INHBA	9	0.0560703	-0.0886993	0.03263	1.51065	1.59615	1.46125	0.22933	0.44092	0.42405	0.67015	0.660951	0.64975	0.0918131	-0.0707769	-0.0210371	-0.584277	-0.826597	-0.509377	0.0363331	0.123433	0.298933	0.226253	0.172003	0.249303
FLJ22447	9	-0.257513	-0.128473	0.385987	1.22236	1.28674	1.36086	0.387617	0.320227	0.784597	1.58679	0.721527	1.08423	0.136001	-0.20904	0.0730405	-0.19419	-0.34885	-0.2919	-0.313769	-0.45589	0.32043	-0.47932	-0.16939	0.0441904
HGSNAT	9	0.211564	-0.197416	-0.0141459	1.28749	1.24965	1.09519	0.683964	0.719053	0.758533	1.10588	0.976694	0.962254	0.157383	-0.0947466	-0.0626373	-0.324797	-0.301827	-0.386007	-0.193277	-0.443547	0.0258532	0.733073	0.585033	0.479843
spawplo	9	0.0348835	0.118073	-0.152956	1.2595	1.09592	1.13203	0.103973	-0.0291066	0.0278835	0.265233	-0.198566	-0.0747566	0.0857372	-0.120403	0.034667	-0.582483	-0.896573	-0.543083	-0.740103	-0.778813	-0.364162	-0.822353	-1.09894	-1.29544
spako	9	-0.144644	0.0886765	0.0559664	1.09504	1.16212	0.877876	0.296796	0.469226	0.197786	1.05054	0.336796	0.802476	0.171376	-0.219334	0.047956	-0.447194	-0.434234	-0.469854	-1.13874	-0.873904	-0.981044	-0.260354	-1.25633	-0.727324
doygarbu	9	-0.327053	0.225757	0.101297	1.00204	1.65547	1.60807	0.0378671	-0.439443	0.045537	1.30798	0.702687	0.793357	0.0558867	0.0012465	-0.0571332	-0.750174	0.0382867	-0.403513	-1.35159	-0.698363	-0.903313	-1.03127	-1.45362	-0.926094
swyfler	9	-0.23644	0.20282	0.0336204	1.13776	0.94023	0.4041	-0.57621	0.20346	0.0301104	0.54123	0.42362	0.54274	0.03789	-0.37065	0.33276	-0.93218	-0.86435	-0.76763	-1.1784	-1.30114	-0.85109	-0.33057	-1.04382	-0.76187
parlaw	9	0.220237	-0.200733	-0.0195034	1.39974	1.1681	0.806707	-0.0651133	0.781027	0.351547	0.282777	0.782107	0.423846	-0.054647	0.0049932	0.0496531	-0.112917	0.156123	0.107473	0.381043	-0.108417	-0.132907	-0.302687	-0.271317	0.0163932
klarspawbu	9	-0.108083	0.159596	-0.0515134	1.08998	1.44157	1.05303	0.468596	0.552557	0.843776	-0.0988536	0.653737	0.445517	-0.0201466	0.294093	-0.273947	-0.168087	-0.210686	-0.252136	-0.515146	-0.435507	-0.481677	-0.468277	-0.173267	-0.601496
seysloyby	9	0.12138	-0.50404	0.38266	1.56526	1.29678	0.95708	0.57198	0.94598	0.2955	0.88049	0.30081	1.0651	0.0733333	0.103834	-0.177166	-1.05879	-0.240537	-0.509286	-0.906227	-1.03068	-1.3899	-0.419727	-1.12987	-1.16505
GBP1	10	-0.255804	0.176857	0.0789466	2.1521	2.39356	1.94282	-0.440904	-0.0650134	-0.0832934	0.421627	0.119896	0.260527	-0.12373	-0.0197897	0.14352	0.47782	0.391681	0.76768	-0.83582	-0.729169	-0.42395	-0.93586	-0.943429	-0.624219
GBP1P1	10	-0.0180702	0.0733299	-0.0552602	2.00531	1.72993	1.82686	-0.24474	-0.19198	-0.21395	0.18838	-0.14914	-0.19261	-0.0853333	0.138717	-0.0533834	0.515126	0.358857	0.646947	-0.985213	-0.735553	-0.371044	-0.707533	-0.692463	-0.594664
SDC4	10	0.007349	-0.0608006	0.0534496	1.34005	1.25245	1.22165	-0.228401	-0.030591	-0.0712605	0.39755	0.245449	0.222149	0.0226669	-0.0388336	0.0161667	0.627867	0.603666	0.653867	-0.248934	-0.254944	0.0573664	0.0250664	-0.192634	-0.0710335
HBEGF	10	-0.24152	0.17375	0.06777	1.96184	2.15536	1.74688	-0.42921	-0.24556	0.0693402	0.12438	-0.0320702	0.0237899	-0.0306301	0.04813	-0.0174999	0.82868	0.74375	1.0091	-0.28757	-0.13627	0.20764	-0.12275	-0.35148	-0.31101
ENTPD7	10	0.0809698	-0.11117	0.0302	1.57234	1.40548	1.11484	-0.15714	0.13943	0.0893698	0.30271	0.0293999	0.24773	-0.0722136	0.129797	-0.0575838	0.598086	0.779247	0.809066	-0.259434	-0.556154	0.0419564	-0.0909138	-0.122613	-0.154504
CD274	10	0.149173	-0.0078769	-0.141297	1.81076	1.82536	1.60342	0.183993	0.0443034	-0.127507	0.330113	0.188643	0.345363	0.153254	-0.207326	0.0540733	0.803653	0.608454	0.455594	-0.411356	-0.213916	0.219334	-0.258116	-0.0575962	-0.275577
MED10	10	-0.0041809	0.0230598	-0.0188808	1.0851	1.19727	0.84287	-0.27606	0.0228491	-0.11392	0.35656	0.12923	0.0796499	0.0392065	-0.0102634	-0.0289431	0.488647	0.609817	0.705326	-0.519183	-0.530893	-0.172363	-0.0592031	-0.261353	-0.076293
EDN1	10	0.0351138	-0.0260863	-0.0090265	1.69159	1.49501	1.24291	-0.274166	-0.0656061	-0.209386	0.0319538	-0.235076	-0.0477662	-0.1141	0.00915	0.10495	0.52364	0.50829	0.46262	-0.08951	0.10373	0.0474401	-0.17377	-0.0605998	-0.35601
SERPINB8	10	-0.0751462	-0.0240064	0.0991535	1.5496	1.51572	1.23373	-0.673236	-0.116296	-0.275167	0.163074	-0.0470662	-0.0259862	0.209756	-0.155854	-0.0539036	0.909866	0.632156	0.749246	-0.907534	-0.788914	-0.285734	-0.152764	-0.277264	-0.120144
CLCF1	10	0.0143929	-0.0418072	0.0274129	1.635	1.36501	1.42716	-0.112627	0.0670829	0.135943	-0.195457	-0.0379572	0.0591526	0.161436	-0.070684	-0.090754	0.381796	0.296326	0.292066	-0.134064	-0.219584	0.212206	-0.274914	-0.380034	-0.190404
PBDC1	10	-0.05301	0.0780602	-0.0250502	1.1986	1.00135	0.966559	-0.33763	0.08183	-0.0901804	-0.0251503	-0.15917	-0.23315	0.0229826	-0.0750475	0.052063	0.399913	0.409373	0.303193	-0.368097	-0.162467	0.200963	0.066823	-0.186317	-0.387637
SLC35D1	10	-0.14712	0.0197601	0.12736	1.24689	1.16063	0.97437	-0.18554	0.2999	0.41437	0.50652	0.23633	0.28279	-0.0736098	0.0819502	-0.0083399	0.38825	0.42407	0.49385	-0.51259	-0.40693	0.06633	-0.0135098	-0.40118	-0.17656
KITLG	10	-0.231707	0.226133	0.0055738	2.19301	2.23255	1.85867	-0.535556	0.0857034	0.196824	-0.0351963	-0.937117	-0.414796	-0.0023999	-0.15861	0.16101	0.93558	1.10722	0.95387	-0.5398	-0.42586	0.17045	-0.09025	-0.51567	-0.19783
EFNB2	10	0.076827	0.0258865	-0.102714	1.48228	1.44873	1.25578	-0.147113	0.128656	0.237567	0.0728464	-0.0147734	0.130607	0.0621166	-0.0611229	-0.0009928	1.00896	0.984857	0.943207	-0.831193	-0.444143	0.0316372	-0.563773	-0.570793	-0.295403
SLC12A2	10	0.0450201	-0.0041199	-0.0409002	1.20172	1.10347	0.87173	-0.58197	-0.18795	-0.16023	-0.34692	-0.33773	-0.0795002	0.0938668	0.0744061	-0.168273	0.567676	0.542527	0.604256	-0.483824	-0.462264	-0.0527334	-0.227484	-0.429794	-0.385434
RP11-469M7.1	10	0.218907	-0.222933	0.0040266	1.58166	1.7397	1.0204	0.119037	0.292967	0.130017	0.0456367	-0.114993	0.174777	-0.0420902	0.0869899	-0.0449002	0.41721	1.12641	0.91133	-0.11227	-0.53517	0.21016	-0.33666	-0.33647	-0.21814
ACTC1	10	0.0116768	0.0371571	-0.0488329	1.35153	1.4493	1.2286	-0.225753	0.232266	0.0696764	0.124467	0.209517	0.127747	0.118819	-0.13726	0.0184393	-0.101521	-0.0732212	0.0609388	-0.456771	-0.295761	-0.0603409	-0.545681	-0.853761	-0.373991
MTERF1	10	-0.10662	-0.0186901	0.12531	1.19055	1.2845	0.72693	0.02911	0.18981	0.31887	0.25626	-0.0743504	-0.18682	0.0640635	0.0323334	-0.0963964	0.447854	0.585363	0.501653	-0.500297	-0.264387	0.420563	-0.180787	-0.442707	-0.419076
B3GALNT1	10	0.0009131	-0.255417	0.254503	1.08947	1.30001	0.774753	0.029633	0.196853	-0.163247	-0.0626569	0.013803	-0.0359168	0.12725	-0.0963998	-0.0308499	0.50271	0.48942	0.73019	-0.0255399	-0.17186	-0.1023	-0.21337	-0.18643	-0.20253
SRSF6	10	0.0381002	0.0473204	-0.0854197	1.34931	1.27631	1.14751	-0.34594	-0.14747	-0.0823603	0.41811	0.33341	0.21691	-0.0206003	0.0217991	-0.0012007	0.701599	0.6628	0.555699	-0.71689	-0.66236	-0.507351	0.2371	-0.0015001	0.150599
DAW1	10	0.0128832	-0.0082664	-0.0046167	1.61875	1.52051	1.19069	-0.236587	0.0734334	-0.0576267	-0.295667	-0.342827	-0.821157	-0.0238299	-0.02003	0.04386	0.63623	0.44778	0.39523	-0.29993	-0.31179	0.0745802	-0.2145	-0.32704	-0.18853
PITHD1	10	-0.0213728	0.0726166	-0.0512428	1.27514	1.3156	0.980747	-0.158583	0.177657	0.105027	0.104817	0.0939169	-0.156533	0.0838299	-0.12494	0.04111	1.04086	1.00564	0.98736	-0.45955	-0.2164	-0.0095596	-0.11242	-0.12746	0.10088
LRIF1	10	-0.29723	0.15596	0.14127	0.96591	1.40736	0.67803	-0.20571	0.14445	0.456881	0.25844	0.0901999	-0.15311	-0.18645	0.15621	0.0302401	0.41301	0.48583	0.77747	-0.82989	-0.34227	-0.0980396	-0.08145	-0.55722	-0.12522
PCDH7	10	-0.0203433	-0.262113	0.282457	1.83799	1.42575	1.04962	-0.547253	-0.265583	-0.469893	-0.119533	0.0113268	-0.333333	-0.121377	0.0693331	0.0520434	0.430703	0.758933	0.359863	-0.251377	-0.139357	0.161443	-0.0157065	-0.0957766	-0.0805769
CD83	10	0.151957	-0.0102634	-0.141693	1.44565	1.5446	1.34571	-0.0172133	-0.189823	0.0301065	0.0439267	-0.297293	-0.174603	-0.126783	-0.0098534	0.136637	0.878407	0.750587	0.775177	-0.130113	-0.129623	0.461777	-0.0476933	-0.004343	0.138607
GPAM	10	0.0602098	-0.0170903	-0.0431204	1.04696	1.40006	0.69429	-0.35998	-0.0201502	0.0927796	0.14218	0.12467	0.1459	0.177324	0.0261636	-0.203486	0.0463338	0.353034	-0.0290561	-0.693416	-0.613066	0.0197635	-0.518147	-0.299796	-0.149196
ABHD5	10	0.0992565	-0.0491638	-0.0500937	1.10247	1.27746	0.806417	-0.246704	0.132486	-0.0428734	-0.0911837	-0.399424	-0.184194	0.142277	-0.0274429	-0.114833	0.571897	0.743777	0.724447	-1.06023	-0.456593	-0.455503	-0.721013	-0.516413	-0.574463
RP4-555D20.2	10	0.167677	-0.0609932	-0.106683	1.34519	1.07939	1.08908	-0.311283	-0.102823	-0.456953	-0.316063	-0.585053	-0.221413	0.105984	-0.0033665	-0.102616	0.950474	0.874784	0.915764	-0.486696	-0.198426	-0.0392861	-0.323476	-0.700646	-0.437726
KLF10	10	0.0022173	0.0468073	-0.0490227	1.08848	1.07278	1.09988	-0.122212	0.021637	0.0288868	0.677417	0.488537	0.440557	0.137246	-0.0690041	-0.068244	0.290636	0.0671158	0.0358763	-0.597814	-0.443704	-0.134714	-0.315854	-0.373633	-0.424724
TFRC	10	0.0162868	0.0072966	-0.0235834	1.11587	1.06925	0.817137	-0.754503	-0.421714	-0.435953	-0.382644	-0.671774	-0.344454	-0.0129662	0.0557337	-0.0427666	0.164833	0.297033	0.136634	-0.725376	-0.725866	-0.228507	-0.861007	-0.994556	-0.907117
AP000892.6	10	-0.0994968	-0.078877	0.178373	1.16869	1.53176	1.06068	0.009553	0.153773	0.392693	0.059773	-0.0275669	-0.134087	0.160143	-0.261477	0.101333	0.642313	0.877033	0.486973	0.304423	-0.152467	0.221613	-0.0787668	-0.0603967	0.0462732
IL1RL2	10	0.0837502	0.0826602	-0.16641	1.18361	1.12554	0.91878	-0.2314	0.0809102	0.22292	-0.41074	-0.38432	-0.33813	0.184103	-0.0923772	-0.0917273	0.830323	0.875103	0.689823	-0.534727	-0.301587	0.112813	-0.475327	-0.460087	-0.496707
GREM1	10	0.079505	0.0290599	-0.108565	1.74682	1.62162	1.41319	-0.0770402	0.0832748	0.0429196	0.0056248	0.0860701	0.023315	-0.002315	-0.0241704	0.026485	1.41372	1.47611	1.2211	0.17824	-0.0393252	0.1961	-0.149115	-0.0660801	0.0714946
LOC105376382	10	0.0413532	0.140594	-0.181947	1.40498	1.27839	1.09341	-0.187716	0.223373	-0.0700665	0.0691333	0.318033	-0.251377	-0.0134969	0.102753	-0.0892568	0.234553	0.324233	0.132903	-0.892237	-0.0234771	-0.220287	-0.251707	-0.149847	0.187253
SNAI2	10	0.0034132	-0.039237	0.0358229	1.90065	1.74745	1.82595	-0.347617	-0.0851364	-0.201807	1.08805	0.768064	0.649893	0.134871	-0.0710001	-0.0638695	1.05356	1.16976	1.11416	-0.529099	-0.24726	0.0827904	0.63198	0.26174	0.36393
peynoy	10	-0.368997	0.266033	0.102963	1.57232	1.70081	1.13067	-0.586327	0.181373	-0.348077	0.114393	-0.447197	0.142053	0.290523	-0.083477	-0.207047	1.2756	1.24716	1.10085	-0.114477	-0.378197	0.138363	-0.232837	-0.274897	-0.256227
ENC1	10	-0.107717	0.137473	-0.029757	1.8039	1.8845	1.47463	-0.490677	-0.376917	-0.426597	0.0612631	0.0624328	-0.005517	0.289253	-0.268637	-0.0206165	1.45356	1.44908	1.54187	-0.451057	-0.134737	-0.0486169	0.0434031	0.0960732	0.229383
RND3	10	0.0740671	-0.0541029	-0.0199633	1.07861	1.04021	0.983407	-0.160303	0.0253563	-0.0308828	-0.0909033	-0.159493	-0.223173	-0.0419245	0.0821161	-0.0401936	0.962466	0.942366	0.872566	-0.251084	-0.280274	-0.101364	0.168286	-0.176064	-0.173854
SRSF7	10	0.0920639	-0.117657	0.0255938	1.26148	1.19188	0.990284	-0.214776	0.0459738	0.0067635	-0.231856	-0.727496	-0.681096	-0.0931225	0.128617	-0.0354929	0.768817	0.687217	0.624417	-0.411833	-0.329673	-0.0731831	-0.321583	-0.685973	-0.572313
SRF	10	0.0168233	0.0102134	-0.0270367	1.34735	1.09025	0.774673	-0.410537	-0.148417	-0.459377	-0.118486	-0.262687	-0.212996	0.202907	-0.204093	0.0011869	0.783576	0.756796	0.609037	-0.186763	-0.201563	0.0913668	-0.330593	-0.229483	0.0445366
SPHK1	10	-0.0316896	0.0443506	-0.01266	1.46582	1.32832	1.39862	-0.297709	-0.11065	-0.11547	-0.0056896	-0.20017	0.0977507	-0.0271368	-0.0887365	0.115873	1.17343	1.15783	1.15833	0.163664	-0.0291262	0.207434	0.105273	0.132673	0.0577936
MOSPD1	10	0.0066662	-0.0414639	0.0347967	1.10391	1.08276	0.917756	-0.582923	-0.146514	-0.0886631	0.440447	0.136947	0.0282164	-0.05198	0.0233402	0.0286407	0.54424	0.557771	0.542871	-0.6275	-0.277929	-0.06672	0.48385	0.0194607	0.17798
LACC1	10	0.11478	0.18758	-0.30236	1.65399	1.7674	1.29739	-0.2045	0.23006	-0.41695	0.68086	0.45414	0.18045	-0.01159	-0.14741	0.159	0.55251	0.68945	0.67847	-0.45128	-0.62885	0.0766702	0.61878	-0.0230498	0.22951
ZC3HAV1	10	0.00595	0.0681696	-0.0741205	1.26294	1.09984	1.09384	0.0345402	0.20796	0.21533	0.308889	0.27151	0.39945	0.0276842	-0.0158463	-0.0118361	1.25201	1.13721	1.03651	-0.157596	-0.482226	-0.0011663	0.187414	-0.308096	0.0084143
LINC00702	10	0.20707	0.12576	-0.33283	1.15204	1.29483	0.61605	-0.76672	-0.21322	-0.8395	-0.74665	-0.20408	-0.34164	0.0446596	0.0416598	-0.0863204	-0.411611	0.0853896	-0.0739403	-0.91677	-0.82381	-0.4863	-0.60986	-0.73269	-0.459021
CHRNA5	10	-0.0509863	-0.0224762	0.0734634	1.15267	1.09425	0.936713	-0.200696	0.0387239	0.126564	-0.197876	-0.399047	-0.536587	-0.0214634	0.0301561	-0.0086937	1.03233	1.04453	1.08433	-0.555274	-0.348904	-0.0656939	-0.303333	-0.677314	-0.418513
DENND2C	10	0.222843	-0.0437269	-0.179117	1.37087	1.15559	0.832463	-0.124787	0.0038934	-0.186877	-0.447087	-0.615527	-0.356967	-0.002223	-0.0354033	0.0376267	0.888677	0.863537	0.938577	-0.440003	-0.160113	0.203657	0.0692968	-0.387483	-0.323513
mawno	10	0.0607734	-0.0658069	0.005033	0.983333	1.44837	0.921703	-0.478897	-0.102807	0.0273433	-0.144277	-0.441967	-0.654737	0.0737967	-0.0409837	-0.0328135	0.603237	0.728857	0.898587	-0.336673	-0.328584	-0.333124	-0.186163	0.0568166	-0.549514
THBS1	10	0.0129337	-0.0061665	-0.0067663	1.55383	1.39043	1.39473	-0.810206	-0.509027	-0.557857	-1.03101	-1.03398	-0.982017	0.0744333	-0.0659676	-0.0084667	0.877033	0.863832	0.811033	-0.667367	-0.718467	-0.490367	-1.14957	-1.26647	-1.11247
TRIML2	10	0.0774164	0.0117965	-0.0892134	1.3059	1.57915	0.946186	0.152456	0.196126	0.433626	-0.0206237	-0.245304	0.0163264	0.00945	0.0437703	-0.0532198	1.17515	0.93541	1.18757	-0.10197	-0.0567799	-0.0276198	0.0890803	-0.22553	-0.0017199
SGMS2	10	-0.0123701	0.0606594	-0.0482903	1.35639	1.19872	0.992339	-0.0759206	-0.0796103	-0.0429201	-0.366011	-0.61547	-0.55618	-0.0037832	-0.0994034	0.103187	1.01964	0.862767	1.08634	-0.552453	-0.323513	0.0960364	-0.634973	-0.942933	-0.754243
SLC9A2	10	0.10235	0.26161	-0.36396	1.86462	1.98879	1.42263	-0.37278	0.34449	0.0830898	0.87534	0.46677	0.67855	0.218707	-0.127493	-0.0912132	1.3453	1.31683	1.48646	-0.465094	0.0389967	0.134236	0.659437	0.326636	0.424787
NIPAL1	10	-0.118457	-0.0611167	0.179573	1.32382	1.11692	0.840993	-0.802087	-0.198007	-0.0749669	-0.164237	-0.384617	-0.448287	0.0380936	0.0113835	-0.0494761	0.983554	0.946124	1.00932	-0.0793061	-0.148026	0.230564	-0.0685163	-0.540426	-0.403066
SGK1	10	-0.14823	0.0759201	0.07231	1.47394	1.65369	1.1753	-0.4565	-0.4253	-0.11064	-0.80288	-1.01837	-0.56051	0.0951695	-0.17879	0.0836196	1.25966	1.16033	1.18311	-1.25258	-1.12563	-0.53877	-1.54189	-1.61132	-1.31988
KBTBD8	10	-0.113156	0.0441937	0.0689635	1.08514	1.62805	1.26669	-0.656676	-0.296746	-0.449556	-0.360967	-0.545856	-0.732047	-0.192397	0.141853	0.0505433	0.961243	1.44282	1.01813	-0.639946	-0.640487	-0.191397	-0.365277	-0.297117	0.0717335
AC008440.5	10	-0.0779262	0.0166836	0.0612435	1.03571	1.30529	0.960224	-0.753186	-0.445746	-0.299276	-0.604806	-0.508596	-0.298116	0.195127	-0.180863	-0.0142636	0.275627	0.238976	0.108127	-0.0470138	-0.0360637	0.236736	-0.287273	-0.258674	-0.316413
PDCD1LG2	10	0.0604095	-0.12565	0.0652394	1.33484	1.2446	0.91943	-0.0996304	-0.0533304	0.0540195	0.10507	-0.26437	-0.81104	0.0727234	-0.154787	0.0820632	0.0307932	0.117723	-0.216677	-0.876697	-0.719666	-0.587447	-0.562247	-1.12624	-0.852457
CTD-3113P16.11	10	0.0877767	0.170156	-0.257934	1.08646	1.20052	0.738337	0.0527062	0.218146	-0.190174	0.0208364	-0.237103	-0.252604	-0.159616	-0.165806	0.325424	0.339374	0.494344	0.841673	-0.444696	-0.656487	-0.763176	0.156623	-0.286837	-0.327726
SLC41A2	10	-0.232337	0.269013	-0.0366764	1.17012	1.33913	0.900673	-0.0274167	0.476274	0.0078735	0.372354	0.372623	0.757993	-0.0385032	-0.108693	0.147197	0.0997372	0.361187	0.311377	-1.28995	-0.589763	-0.0484929	0.023067	-0.480843	0.026567
CCL20	10	-0.0399399	-0.0719695	0.11191	4.4938	4.2921	4.3576	-0.63719	-0.20281	-0.45903	1.22521	0.51029	0.6727	-0.195036	-0.241817	0.436853	0.606564	0.810443	0.732324	0.123323	0.371253	0.875304	2.09474	1.33559	1.6229
stukler	10	0.203506	-0.0850735	-0.118433	1.36777	1.22045	0.628986	-0.131314	0.133966	-0.0723634	-0.129044	-0.287603	-0.343544	0.0670462	-0.0428739	-0.0241737	0.347636	0.241786	0.398236	-0.546574	-0.283184	0.0562663	-1.10563	-1.03488	-0.823264
RP11-626H12.2	10	-0.0281568	0.124213	-0.0960569	1.19423	1.35231	1.10613	-0.727517	-0.272127	-0.569777	-0.806927	-0.823907	-1.01939	0.204756	-0.180154	-0.0246038	0.658406	0.641326	0.648006	-0.297614	-0.315514	0.153386	-0.896704	-1.12694	-0.410364
ODC1	10	0.0566998	-0.0022001	-0.0545006	0.9865	0.9451	0.923599	-0.4375	-0.2291	-0.254101	-0.546	-0.66181	-0.736711	0.0175323	-0.0476675	0.0301332	1.14433	1.07923	1.06973	-0.444767	-0.478467	-0.287567	-0.727667	-0.783867	-0.752768
RP11-265D17.2	10	-0.40921	-0.0361505	0.44536	1.09718	1.70434	1.48457	-0.326251	-0.20531	-0.14144	0.55037	-0.11937	0.234509	-0.101444	0.0848665	0.0165763	0.446676	0.699306	0.670396	0.0523663	0.245246	-0.0918937	0.188626	0.0515866	0.383757
FAS	10	-0.0513701	-0.16538	0.21675	1.05691	1.1225	0.83865	0.0937901	0.19924	0.13103	-0.28345	-0.41019	-0.42665	0.183283	-0.131097	-0.0521865	-0.0376267	-0.130537	-0.170506	-0.471997	-0.409707	-0.0043964	-0.283937	-0.578887	-0.407737
RP11-572C15.3	10	-0.122663	0.106357	0.0163064	0.809896	1.52169	1.05782	-0.225033	-0.183683	0.129666	0.539307	0.372457	0.326457	-0.0205665	-0.0529666	0.0735335	-0.222286	-0.0613065	0.213864	-1.44782	-1.03204	-0.922206	-0.349597	-0.518736	-0.271337
RP11-22K10.1	10	-0.399626	0.186314	0.213314	0.925213	1.27641	0.460154	-0.595906	-0.287256	-0.128876	0.106314	-0.354287	-0.174556	-0.10322	-0.10215	0.20537	-0.51427	0.12147	-0.13403	-0.92706	-0.82776	-0.53545	-1.06105	-1.42506	-0.64009
NCOA5	10	-0.0444822	0.0856876	-0.0412025	1.10599	1.06637	0.951407	-0.182752	-0.0227423	-0.0368423	0.715398	0.627948	0.630157	0.0186605	-0.0577393	0.0390806	0.3828	0.5395	0.52409	-0.84666	-0.87264	-0.40775	0.212871	0.205791	0.29195
RGCC	10	0.0256767	0.155367	-0.181043	0.856557	1.62808	0.886327	-0.347623	-0.355823	-0.269423	-0.619813	-0.194453	-0.420223	0.19348	-0.2594	0.0659199	0.7613	1.02138	0.81444	-0.17029	0.0465698	0.38673	-0.0545602	-0.26911	0.10496
smoywubu	10	-0.228603	0.0252867	0.203317	1.18664	1.44555	0.952607	-0.299983	0.0018168	0.561517	-0.179123	-0.538173	-0.143583	-0.156677	-0.160687	0.317363	0.257473	0.410833	0.269523	-0.452367	-0.0938568	-0.284227	-1.10427	-0.705327	-1.12609
ADAM12	10	0.0091796	0.20431	-0.21349	1.18907	1.18167	1.19333	-0.38311	-0.15232	-0.28288	0.15787	0.12107	0.04106	0.333553	-0.026947	-0.306607	0.345593	0.390493	0.0178332	-0.080277	-0.261547	0.317713	0.0915432	0.419933	0.145203
SERPINE1	10	0.0123329	-0.0534668	0.0411329	0.827233	0.743233	0.766633	-0.0763664	0.0846329	-0.0658665	-0.354767	-0.368466	-0.331767	0.0636568	-0.0090933	-0.0545635	1.07642	1.06612	0.978717	-0.542974	-0.349613	-0.222913	-0.867053	-0.884334	-0.896673
TFPI2	10	0.111866	-0.160933	0.0490665	1.20107	0.941566	0.952267	0.365666	0.315967	0.249367	-0.131534	-0.394733	-0.645934	-0.0096664	0.0403328	-0.0306673	0.419633	0.421433	0.258533	0.0303335	0.115733	0.131333	0.0902328	-0.250167	-0.291467
beepabu	10	0.0398436	-0.265727	0.225883	1.2315	1.10665	0.681223	-0.335186	-0.610217	0.160493	0.399163	0.612423	0.383113	-0.0014076	-0.100177	0.101583	0.488243	0.264832	0.518473	-1.34165	-1.22956	-0.905627	-1.18654	-1.31288	-1.10312
ketora	10	-0.300086	0.388053	-0.0879664	1.19095	1.58727	0.913253	0.255834	0.312994	0.257304	0.208104	-0.0068965	0.252304	0.186153	-0.171907	-0.0142469	0.356433	0.333983	-0.0218768	-0.345007	-0.521377	0.153063	-0.127247	-1.42123	-1.01307
CCNE2	10	0.0444202	-0.1426	0.0981798	1.803	1.7634	1.40625	0.0429697	0.37417	0.17574	-1.17813	-1.64181	-1.28982	-0.0423899	0.0392399	0.00315	0.84605	0.81509	0.98525	-0.92212	-0.31279	-0.18208	-1.45706	-2.04687	-1.39018
flytoyby	10	-0.0206599	0.0615401	-0.0408797	1.14851	1.03501	0.99975	0.1119	0.70531	0.54015	0.56207	0.4019	0.2799	0.107547	-0.0049133	-0.102633	0.503467	0.394617	0.797057	-1.09538	-0.477523	-0.735093	-1.13829	-1.01244	-0.841603
zeyplerby	10	-0.187296	0.181354	0.0059433	1.07501	1.19915	0.792864	0.0327535	0.270743	0.0558634	0.0142236	0.0224137	-0.724096	-0.24808	0.0908203	0.15726	0.19742	0.2101	0.72651	0.21283	0.24705	0.52633	0.21415	-0.12014	-0.0685501
teygoby	10	-0.14694	0.32806	-0.18112	0.94125	1.36051	0.70416	-0.12014	-0.11558	-0.08213	-0.51856	-0.76324	-0.0096898	-0.0724468	-0.138856	0.211303	0.567003	0.880143	0.827893	-0.448457	-0.555027	-0.322967	-0.736707	-1.81878	-1.33083
sheydybo	10	0.0247598	0.33561	-0.36037	1.13438	1.19615	0.87202	0.49423	0.44404	0.43679	-0.34133	-0.75601	0.03403	-0.0383134	0.0342765	0.0040364	1.09049	1.67877	1.4348	-0.792793	-0.876413	-0.149233	-0.584054	-1.21231	-0.835423
zorskubu	10	-0.0931435	0.0955467	-0.0024033	1.29414	1.02276	0.808347	0.585007	0.443587	0.609107	0.567256	0.325457	0.305027	-0.0114264	0.0908937	-0.0794663	0.176643	-0.0848265	0.292543	-1.43762	-0.719196	-0.162436	-0.221556	-1.01159	-0.814877
gluvubu	10	-0.0931435	0.0955467	-0.0024033	1.29414	1.02276	0.808347	0.585007	0.443587	0.609107	0.567256	0.325457	0.305027	-0.0114264	0.0908937	-0.0794663	0.176643	-0.0848265	0.292543	-1.43762	-0.719196	-0.162436	-0.221556	-1.01159	-0.814877
SNORD14E	10	0.517444	-0.190116	-0.327326	1.26628	1.29598	1.0694	0.363984	0.917723	0.705724	-0.619706	-0.682926	0.0797539	0.14876	-0.0639801	-0.0847797	0.70629	0.86578	0.7796	-0.99438	-0.577539	-0.186	-1.37327	-0.78301	-0.606999
RP11-274H2.5	10	-0.206301	0.326729	-0.12043	1.3585	0.944269	0.456619	0.217729	0.802059	0.790279	-0.0872407	-0.176741	-0.125861	-0.005477	-0.0545368	0.0600133	1.4008	1.41457	1.67617	-0.669307	-0.573287	-0.217027	-0.603817	-0.545737	-1.23815
jozybo	10	-0.130603	-0.133393	0.263997	0.993727	1.17355	1.03121	0.239966	0.141777	0.272727	-0.825603	-0.414073	-1.11275	0.23477	-0.17905	-0.0557199	0.30103	0.48474	-0.01649	-0.61157	-1.28252	-0.79181	-0.82451	-0.16956	-0.81679
ZBTB20	11	0.102127	0.0664763	-0.168603	0.476416	0.405126	-0.0076737	0.455416	0.811666	0.713067	0.930036	0.842927	1.07503	0.176557	-0.140043	-0.0365133	-1.10159	-1.16367	-1.18442	-0.635714	-0.766924	-0.395984	-0.360023	-0.353434	-0.217073
DDX60L	11	-0.0142326	0.0236578	-0.0094223	0.263158	0.513348	0.136297	0.180158	0.561737	0.645078	0.509148	0.314347	0.411378	0.163404	-0.106657	-0.0567465	-0.987767	-1.11694	-1.11768	-0.808387	-0.558637	-0.189017	0.0424728	-0.436357	0.0287132
TNRC6B	11	-0.0238075	-0.0244074	0.048213	0.158473	0.0200825	-0.217127	0.199923	0.412093	0.344852	0.468523	0.395073	0.480853	0.119487	-0.0553637	-0.0641232	-1.12361	-1.0883	-0.929113	-0.268353	-0.468524	-0.0347538	-0.356474	-0.612634	-0.375334
C5orf42	11	-0.0148602	-0.0397305	0.0545897	0.120379	0.12254	-0.237401	0.18891	0.38281	0.379419	0.38044	0.0594897	0.262099	0.137053	-0.0111361	-0.125916	-1.10627	-1.20068	-0.962066	-0.663976	-0.588426	0.0245142	-0.267576	-0.304266	-0.0909162
bawbeybu	11	0.0779634	0.249943	-0.327907	-0.0726967	0.398143	-0.0189266	0.866844	0.744703	1.20634	0.731763	0.160964	0.202154	0.34882	-0.2956	-0.0532203	-2.02503	-1.73352	-1.75019	-1.6191	-1.19128	-0.16944	-0.74706	-1.00272	-0.562201
buslaby	11	0.0369768	0.0449767	-0.0819535	-0.0128832	0.0754066	-0.319833	0.436747	0.740147	0.455817	0.245596	0.315697	0.262637	0.0803366	0.0703764	-0.150713	-1.43782	-1.18787	-0.832953	-0.690154	-0.420233	-0.457633	-0.488633	-0.534033	-0.393734
MIR181A1HG	11	-0.0161967	0.0750232	-0.0588269	0.776863	0.688343	0.911443	0.407433	0.576203	0.262453	0.736623	0.913003	1.23018	0.0309067	-0.039053	0.0081468	-1.17106	-1.2941	-1.10085	-1.06607	-0.903173	-0.624453	-0.544633	-0.408923	-0.415933
FAT4	11	0.0678797	-0.100441	0.0325594	0.22937	-0.0083604	0.12925	0.0564194	0.387199	0.52331	0.255219	0.10658	0.0703998	0.133017	-0.116854	-0.0161638	-0.918814	-1.0261	-1.07241	-0.583634	-0.642354	-0.174754	-0.275324	-0.429204	-0.480054
RP11-106D4.3	11	-0.16699	0.20352	-0.03653	0.10999	0.71604	-0.23217	0.0230703	0.31842	0.23193	0.48395	0.24513	0.53621	-0.119603	-0.021553	0.141157	-1.37077	-0.985073	-0.893963	-0.600263	-0.329853	-0.206983	-0.454633	-0.295463	-0.140533
DISC1FP1	11	0.15419	-0.20488	0.0506902	0.58698	0.18781	0.0426102	0.58755	0.59857	0.67859	1.381	1.22335	0.8839	-0.0643001	-0.0219302	0.0862298	-0.6593	-1.31472	-1.02925	-0.48662	-0.25382	-0.45397	0.0159798	0.0752101	0.20066
ANK2	11	-0.0782433	0.152477	-0.0742331	0.193517	0.145307	-0.0679731	0.277417	0.451057	0.512137	0.979187	0.619767	0.692207	0.150074	-0.153286	0.0032134	-0.907096	-1.15302	-1.34744	-0.448297	-0.449166	-0.0556164	0.307084	0.315733	0.323744
serklor	11	0.0346198	-0.19737	0.16275	0.07865	-0.0068898	0.16533	0.22769	0.57183	0.32184	0.2557	0.45597	0.24144	0.168014	-0.100266	-0.0677462	-1.2451	-1.08904	-0.800996	-0.339216	-0.474886	-0.308956	-0.255246	-0.844196	-0.323386
TMEM255A	11	0.0357304	-0.11152	0.0757904	0.80277	0.66583	0.56061	0.16971	0.14386	0.0887098	0.50126	0.36572	0.35003	0.101744	-0.127876	0.0261335	-1.01247	-0.994467	-1.04112	-0.671967	-0.534417	-0.290406	0.0205536	-0.179256	-0.0808163
SORBS2	11	-0.0799465	0.162344	-0.0823965	0.948574	0.808363	0.690434	0.0288239	0.0624838	0.618664	0.581794	0.848954	0.655854	0.0440235	-0.178987	0.134964	-0.983087	-0.844027	-1.2176	-0.510717	-0.649667	0.0663133	0.0682135	-0.393927	-0.229137
RBMS3	11	-0.0472803	0.0623503	-0.01507	0.1151	0.1311	-0.15697	0.19576	0.37245	0.30184	0.80345	0.650929	0.78944	0.0906963	-0.0769138	-0.0137835	-1.62375	-1.12357	-1.43614	-1.14693	-0.715663	-0.599773	0.200557	-0.0962734	0.258757
SEMA3A	11	0.0487671	0.0914168	-0.140183	0.879537	0.633047	0.411097	-0.197443	0.311057	0.218277	0.518057	0.415037	0.212097	0.105563	-0.110647	0.0050836	-1.21913	-1.07515	-1.28213	-0.969757	-0.673986	-0.162056	-0.272897	-0.575507	-0.606177
HEG1	11	-0.0402832	0.0239468	0.0163364	0.0889168	0.0217762	0.0125465	0.295426	0.337827	0.290667	0.742447	0.769147	0.792967	-0.0228996	0.0192003	0.0037003	-1.16668	-1.04095	-1.02745	-0.26742	-0.37076	-0.18388	0.24001	0.21139	0.179211
NAPEPLD	11	-0.0359602	0.1202	-0.08424	0.0454202	0.51257	6.01e-05	0.14218	0.52782	0.0880499	0.37941	-0.12523	0.22872	-0.01615	-0.0355802	0.0517302	-1.34694	-0.77426	-1.00406	-0.82807	-0.43852	0.0211201	-0.45512	-0.51675	-0.37847
LNPEP	11	-0.0849571	-0.0326576	0.117613	-0.276837	-0.154517	-0.496008	0.0918627	0.384953	0.335153	0.366742	-0.0692272	0.139173	-0.0073023	-0.0411129	0.0484171	-1.00797	-1.08326	-0.954453	-0.725403	-0.396203	-0.303753	-0.318923	-0.617573	-0.526262
PARP9	11	0.115847	0.0663071	-0.182153	-0.0781131	0.101257	-0.305763	0.023037	0.174517	0.234047	0.657687	0.430157	0.309027	-0.0108705	-0.0040402	0.0149097	-1.21963	-1.09455	-1.22755	-0.4919	-0.56686	-0.24138	0.0163097	-0.0729403	-0.0743003
CTD-2005H7.1	11	0.27941	-0.0798001	-0.19961	0.41415	-0.11606	-0.5956	0.57517	0.92191	1.0241	0.82203	0.5086	0.4586	0.31294	-0.21826	-0.0946798	-1.79649	-1.6752	-1.88475	-0.92453	-0.70569	-0.49252	0.21101	0.37727	0.23259
BAZ2B	11	-0.0672297	0.12989	-0.0626597	-0.65796	-0.26373	-0.5467	0.17209	0.30488	0.19087	0.42775	0.42673	0.17018	0.12506	-0.17752	0.0524597	-1.53533	-1.40756	-1.43822	-0.96036	-1.00246	0.0410199	-0.42653	-0.62357	-0.29792
SYNGAP1	11	-0.0139198	-0.0131497	0.02707	-0.0211501	-0.0332799	-0.11869	0.18349	0.46954	0.56654	0.40834	0.485	0.48677	-0.0445995	0.128221	-0.0836191	-1.08782	-1.04004	-1.13862	-0.614069	-0.235459	0.0940008	0.0412903	0.163931	0.0695906
boyshar	11	0.0570667	0.115577	-0.172643	0.516697	0.514577	0.260887	0.249947	0.275717	0.162957	0.724757	0.214547	0.451537	-0.32745	-0.0420799	0.36953	-1.5984	-1.28458	-1.19783	-0.79631	-0.84589	-0.43944	0.10322	-0.77582	-0.75412
PARP14	11	0.0320625	-0.0484467	0.0163832	0.738893	0.523613	0.491103	0.141883	0.346603	0.486463	1.26931	1.06662	1.24471	0.0075197	-0.0321302	0.0246096	-0.713691	-0.831221	-0.71868	-0.61095	-0.629391	-0.357241	0.456789	0.11667	0.16688
seeseyby	11	0.24429	0.13012	-0.37441	0.42954	-0.0991201	0.21816	0.40192	0.5156	0.703929	0.497839	0.14795	-0.0013604	0.14348	-0.0078902	-0.135591	-1.38602	-1.72825	-1.68667	-0.60898	-1.5795	-0.35807	-1.13604	-1.3405	-1.05666
MIR421	11	-0.303556	0.407393	-0.103837	0.189633	0.535883	0.100234	0.927013	0.532864	0.748474	0.992774	0.544663	0.882013	0.260973	-0.167127	-0.0938463	-1.33427	-0.809866	-0.979056	-0.977927	-1.15455	-0.886477	-0.476976	-1.25822	-1.26846
NREP	11	-0.138599	0.0717306	0.0668707	1.15007	1.07967	0.84792	0.434411	0.600321	0.614651	1.43993	1.25119	1.14076	0.0447302	-0.09554	0.0508099	-0.90843	-0.7705	-1.0851	-0.50521	-0.54367	-0.12159	0.7099	0.52352	0.64574
IFIH1	11	-0.0945935	0.0915065	0.0030866	0.806147	0.439237	-0.194243	0.0326667	0.339696	0.338916	1.14948	0.982276	1.05175	0.0217633	-0.0218368	7.34e-05	-1.25145	-1.24439	-1.24706	-0.264037	-0.593616	0.188243	0.517063	0.274954	0.246974
koyjar	11	-0.0745664	0.149824	-0.0752563	-0.161427	0.104784	-0.211697	0.584164	0.996153	0.841323	0.440283	0.572363	0.431314	-0.0812335	0.129406	-0.0481734	-1.32795	-0.891114	-1.4391	-0.952653	-0.950384	-0.0448537	-0.747004	-1.21097	-0.641454
TLR3	11	-0.154346	-0.0242467	0.178594	1.34913	0.835033	0.778503	0.157643	0.0661936	0.278374	1.44441	1.33201	1.39023	-0.242957	0.134344	0.108613	-0.984097	-0.735066	-1.02738	-1.04555	-0.437807	-0.400537	0.282023	-0.0923166	0.243614
swarcher	11	-0.004333	0.0990272	-0.0946932	0.147497	0.0846667	0.0415268	-0.0185032	0.313697	0.181527	0.336597	0.105297	0.0667968	-0.0253134	0.0087967	0.0165167	-1.32667	-0.711054	-1.0438	-0.678364	-0.696904	-0.193204	-0.838624	-0.701794	-0.626194
nomara	11	0.187487	-0.139673	-0.0478129	0.092927	-0.443713	-0.132623	0.637017	0.326987	0.276097	0.536807	0.534737	0.631107	0.116566	-0.181474	0.0649061	-0.628194	-1.25061	-1.18725	-0.089314	-0.681894	-0.585084	0.0043664	-0.0353837	-0.222414
RP11-269G24.7	11	0.0564895	0.194489	-0.25098	0.22628	0.50754	0.0083895	0.0154095	0.81447	0.3805	0.37686	0.35041	0.10548	0.309237	-0.343313	0.0340772	-1.70003	-1.81308	-1.07641	-0.984693	-1.29027	-1.19091	-1.04906	-1.25694	-0.847733
blarbey	11	-0.226063	0.483507	-0.257443	0.252427	0.723516	0.206187	0.395257	1.1885	0.772747	0.491307	0.456137	-0.0678835	-0.07023	0.16112	-0.0908904	-1.07342	-1.03231	-1.11506	-0.9753	-0.87156	-0.29718	-0.54635	-0.13335	-0.4872
spagar	11	-0.0197034	0.112397	-0.0926933	-0.286004	-0.0448432	-0.276564	0.477286	0.620937	0.714736	0.114407	0.294436	0.218377	0.236457	-0.148263	-0.0881929	-1.37169	-1.13564	-0.988893	-0.0674629	-0.204093	-0.280413	-0.400723	-0.618953	-0.459803
SPTLC3	11	0.0198531	-0.0882568	0.0684032	0.585733	0.662153	0.207863	-0.381757	0.327683	0.308013	0.324233	-0.124437	0.208943	0.141853	0.0266037	-0.168457	-1.28009	-0.914186	-0.819166	-1.02864	-0.585616	-0.254316	-0.379946	-0.655976	-0.235646
spurawby	11	-0.0532932	0.0267267	0.0265665	0.0249863	-0.0627432	0.0024366	0.386817	0.293166	0.404946	0.395987	0.232007	0.191257	0.043663	-0.0390072	-0.0046578	-1.21261	-0.962957	-1.31283	-0.327447	0.0133123	0.0950928	-0.243567	-0.0466976	-0.0319672
kormoy	11	-0.108644	0.0914865	0.0171566	0.105077	0.195137	-0.109893	0.393277	0.366677	0.933787	-0.0039334	0.219326	0.305067	0.126997	-0.347363	0.220367	-1.2737	-1.00202	-0.903513	-1.18532	-0.503663	-0.778253	-0.240153	-0.826113	-0.320313
bygar	11	0.0369234	0.0832834	-0.120207	-0.277566	-0.0043669	-0.383477	0.468463	0.574893	0.681304	0.165963	0.100244	0.216243	0.22543	-0.15788	-0.0675497	-1.39559	-1.1301	-1.35858	-0.0889997	-0.22799	-0.22809	-0.614429	-0.81635	-0.506639
florgar	11	0.0369234	0.0832834	-0.120207	-0.277566	-0.0043669	-0.383477	0.468463	0.574893	0.681304	0.165963	0.100244	0.216243	0.22543	-0.15788	-0.0675497	-1.39559	-1.1301	-1.35858	-0.0889997	-0.22799	-0.22809	-0.614429	-0.81635	-0.506639
swyner	11	-0.0209632	0.0150371	0.0059266	0.0201068	-0.087513	-0.691783	0.195067	0.825477	0.442307	0.401577	-0.226473	0.0902667	0.385147	-0.105543	-0.279603	-1.75166	-1.33379	-1.68725	-0.419473	-0.272023	-0.709143	-0.556363	-0.492603	-0.609383
CTD-2233K9.1	11	-0.106807	-0.0971766	0.203983	-0.127997	0.216133	-0.569527	0.423453	0.474164	0.0180631	0.163593	-0.0831366	0.297073	-0.091507	0.136433	-0.0449266	-1.18663	-0.960987	-0.923167	-0.721337	-0.276517	-0.257277	-0.379987	-0.336887	-0.437027
rumorbu	11	-0.0562963	0.109633	-0.0533366	-0.202137	0.200243	-0.153017	0.152344	0.371344	0.225893	0.290514	0.171433	0.103233	0.28617	-0.17962	-0.10655	-0.83637	-0.88672	-1.31435	-0.136549	-0.39184	-0.0712996	-0.30007	-0.0972395	0.0465503
vukley	11	0.176373	0.0242138	-0.200586	0.126594	0.144154	0.0710535	0.565804	0.632954	0.886794	0.122824	-0.0493264	-0.186776	0.361836	-0.179624	-0.182214	-1.60239	-0.738504	-1.04987	-1.01029	-0.774674	-0.142924	-0.904094	-0.592094	-0.746794
C20orf194	11	-0.0028429	0.022707	-0.0198631	0.0332365	0.0824966	-0.538953	0.0546169	0.0955963	0.189547	0.0935068	-0.103813	0.352727	0.0388899	-0.19403	0.15514	-1.04951	-1.08777	-0.92864	-0.64252	-0.47793	0.0971699	-0.0050201	-0.19517	-0.0324497
tehiri	11	0.0104103	0.0091104	-0.0195198	-0.23138	-0.24822	-0.70504	-0.0597	0.37222	0.62336	-0.31041	-0.19548	-0.0406399	0.0448999	0.0132694	-0.0581703	-1.8274	-1.31215	-1.41545	-0.57835	-0.73903	-0.340421	-0.750081	-0.85163	-0.731061
leeswaby	11	-0.0766034	0.0481067	0.0284967	-0.307243	-0.168733	-0.262283	0.0425467	0.159047	-0.0319233	-0.107623	-0.0701032	-0.133783	-0.0156598	0.0646	-0.0489402	-1.74304	-1.93939	-1.42456	-0.77318	-0.85385	-1.08105	-1.31992	-1.19314	-1.12804
RP11-177G23.2	11	-0.0163798	0.27391	-0.25753	0.22029	0.56155	-0.41256	0.0135903	0.6003	0.19147	0.66954	0.24652	0.31622	-0.0952997	-0.0520401	0.14734	-1.44345	-1.14912	-1.02428	-1.73713	-1.26633	-0.92513	-0.65716	-1.52001	-1.44588
soyblor	11	-0.103973	-0.125753	0.229727	0.205916	0.243526	-0.175183	0.628807	0.713967	0.692196	0.263957	-0.314513	-0.122354	0.0515065	-0.0769234	0.0254164	-1.6705	-1.25521	-1.41462	-0.592683	-0.685204	-0.802333	-0.976243	-1.19528	-1.00906
seevy	11	0.0032763	0.0249066	-0.0281835	-0.169454	-0.0736833	-0.211614	0.635887	0.576157	0.717396	0.150776	0.0511165	0.252337	0.190003	-0.208617	0.0186133	-1.02912	-0.972697	-1.37946	-0.105237	-0.257417	-0.297427	-0.608197	-0.576627	-0.521177
smygar	11	0.0032763	0.0249066	-0.0281835	-0.169454	-0.0736833	-0.211614	0.635887	0.576157	0.717396	0.150776	0.0511165	0.252337	0.190003	-0.208617	0.0186133	-1.02912	-0.972697	-1.37946	-0.105237	-0.257417	-0.297427	-0.608197	-0.576627	-0.521177
skafo	11	0.0032763	0.0249066	-0.0281835	-0.169454	-0.0736833	-0.211614	0.635887	0.576157	0.717396	0.150776	0.0511165	0.252337	0.190003	-0.208617	0.0186133	-1.02912	-0.972697	-1.37946	-0.105237	-0.257417	-0.297427	-0.608197	-0.576627	-0.521177
FIGN	11	-0.0536833	0.0218167	0.031867	0.140507	0.0879064	-0.185253	-0.0519834	0.0713773	0.219217	-0.180203	-0.356823	-0.0878234	-0.0189734	-0.0080128	0.0269871	-1.32259	-1.32721	-1.43221	-0.643973	-0.696993	-0.232783	-0.588003	-1.18801	-0.871163
BX088702.1	11	-0.12983	-0.0633302	0.19316	0.53569	0.35366	0.12593	0.5812	0.70704	0.79986	1.15155	0.92614	1.35986	-0.0279169	-0.124007	0.151923	-0.371747	-0.543587	-0.419017	-0.830747	-0.898887	-0.826277	-0.590407	-0.815187	-0.487147
feeplo	11	0.20862	-0.27519	0.06657	-0.30914	0.13429	-0.38321	0.47436	0.43016	0.31326	-0.14835	0.2107	-0.13974	0.12557	-0.28743	0.16186	-1.39523	-1.12177	-1.33454	-1.02392	-0.49242	-0.63018	-0.55634	-1.25833	-1.11581
rerzer	11	-0.199953	0.176687	0.0232668	-0.138333	-0.334893	-0.668423	0.456327	0.499887	0.511297	0.154927	0.090457	-0.0453529	-0.0841036	0.0470963	0.0370064	-1.0974	-1.21579	-0.906713	-0.601724	-0.158944	0.0012064	-0.776433	-0.793983	-0.623464
plawtawbo	11	-0.129577	0.155094	-0.0255165	0.0677032	0.160073	-0.373557	0.759684	0.913884	0.978473	-0.0242867	-0.120107	-0.0260963	0.256914	-0.0352063	-0.221706	-1.68489	-1.13462	-1.1482	-0.600036	-0.409506	-0.393847	-0.812006	-1.38233	-0.890306
AL353626.1	11	-0.0096097	-0.06952	0.0791297	0.202671	0.35154	-0.0311098	0.55827	0.81562	0.79322	1.04149	1.04379	1.33537	-0.0589037	-0.127954	0.186856	-0.716033	-0.583694	-0.185703	-0.838143	-0.890063	-0.935674	-0.686913	-0.680843	-0.623763
AC145212.3	11	-0.0810404	-0.0630007	0.14404	0.18023	0.17437	-0.0524206	0.48534	0.643559	0.57238	0.9148	0.7223	1.07227	-0.102794	0.081707	0.0210867	-0.607203	-0.580773	-0.435093	-1.01625	-0.934464	-1.06224	-0.768813	-1.12608	-0.819114
CR392039.2	11	-0.132967	-0.0635262	0.196493	0.262723	0.294563	-0.0878763	0.416533	0.632994	0.624213	0.829663	0.711093	1.09063	-0.136827	0.0815735	0.055254	-0.700417	-0.508387	-0.460126	-1.03144	-0.961766	-1.19274	-0.818446	-1.14619	-0.884486
AC134878.2	11	-0.249836	0.0246434	0.225194	0.341573	0.542383	-0.105057	0.368544	0.618114	0.741003	0.736484	0.779603	1.16399	0.0182695	0.0014896	-0.0197601	-0.780061	-0.582801	-0.55335	-1.11852	-1.05877	-0.9854	-1.07293	-1.36909	-0.9041
BNC2	11	-0.108601	-0.13511	0.24371	0.107949	0.0715594	-0.0763607	-0.30191	0.0396194	0.200359	-0.15907	-0.0812507	0.0590696	0.109637	-0.113613	0.0039773	-1.22063	-1.26533	-0.992443	-0.577383	-0.347653	0.068387	-0.442193	-0.655083	-0.462973
FTX_3	11	-0.163383	0.140956	0.0224266	0.557837	0.673527	0.227407	0.543097	0.898247	0.559546	1.08651	0.944736	1.17076	0.0838933	-0.0607266	-0.0231667	-0.208827	-0.366376	-0.533506	-0.872547	-0.819797	-0.629607	-0.136187	-0.327406	0.419363
vyjo	11	-0.333557	0.0067735	0.326784	-0.167706	0.0505433	-0.175046	0.320573	0.478953	0.758244	0.506114	0.0849137	0.502044	-0.298213	0.165387	0.132827	-1.10694	-1.16993	-0.830493	-0.554733	-0.0623932	-0.0115733	-1.00064	-0.719343	-0.508523
churaw	11	0.267054	-0.0115466	-0.255507	-0.389416	-0.289486	-0.344067	0.0734034	1.22127	0.931293	0.176464	-0.0832763	-0.102906	-0.0820365	-0.188297	0.270333	-1.34427	-1.16945	-1.25869	-1.01102	-1.26956	-0.302717	-1.04188	-0.587027	-0.835057
AL592183.5	11	-0.118277	-0.082387	0.200663	0.0298729	0.326823	-0.043447	0.644013	0.734423	0.833103	1.1424	1.12344	1.26377	-0.074996	0.0128431	0.0621538	-0.555296	-0.666856	-0.342926	-1.06628	-1.03813	-1.0838	-0.722147	-0.910946	-0.571046
glerswerby	11	-0.136764	0.193417	-0.0566535	-0.105443	-0.0226035	-0.362013	0.448817	0.265467	0.206807	0.108606	-0.258153	-0.183424	0.146599	-0.26922	0.12262	-1.28772	-0.977221	-1.78463	-1.65232	-1.25792	-1.10521	-0.932341	-0.77343	-1.12086
sodeebo	11	0.0187235	0.218093	-0.236816	-0.385756	-0.754907	-0.108286	0.101223	0.155704	0.440554	0.387464	0.189044	-0.241847	0.0984507	0.0010104	-0.0994596	-1.62021	-1.40721	-1.3686	-0.67639	-1.69959	-0.516689	-1.18758	-0.71146	-0.8241
AC119751.3	11	-0.255296	-0.0092363	0.264534	0.270463	0.397483	-0.0612464	0.433334	0.648074	0.697394	0.662194	0.805994	1.3983	-0.146963	0.168057	-0.0210924	-0.788013	-0.720303	-0.593113	-1.23772	-1.12388	-1.26649	-1.11385	-1.29708	-1.00759
AC119751.1	11	-0.255296	-0.0092363	0.264534	0.270463	0.397483	-0.0612464	0.433334	0.648074	0.697394	0.662194	0.805994	1.3983	-0.146963	0.168057	-0.0210924	-0.788013	-0.720303	-0.593113	-1.23772	-1.12388	-1.26649	-1.11385	-1.29708	-1.00759
AC011841.3	11	-0.032197	-0.0441465	0.0763435	-0.0914364	0.291553	-0.0586367	0.520674	0.512393	0.715343	0.884503	0.944674	1.19868	-0.058794	0.0211964	0.0375967	-0.535314	-0.589134	-0.354854	-1.0322	-1.04242	-0.691374	-0.590154	-0.639914	-0.637954
stusterby	11	0.0189137	0.269723	-0.288636	0.0898137	-0.152216	0.102454	0.480144	0.689323	0.523774	0.158584	0.0105934	0.138003	-0.0715299	0.0138998	0.0576301	-1.25696	-1.23828	-0.92466	-0.99267	-0.58322	-0.0326099	-0.81521	-0.36325	-1.30032
dorny	11	-0.19831	0.27584	-0.0775301	-0.58865	0.29467	-0.42205	0.5856	1.00381	1.39793	1.00142	0.31127	0.79218	0.360963	0.012413	-0.373377	-1.54094	-0.756367	-0.905377	-0.423797	-0.425877	0.0845032	-0.612997	-0.609847	-0.660267
veestee	11	0.0228367	0.282927	-0.305763	-0.218793	-0.169313	-0.358113	0.559427	1.22936	0.752397	0.691627	0.368987	-0.109583	0.0629797	-0.20076	0.13778	-1.10553	-1.21795	-1.19009	-0.48124	-0.69239	-0.0577607	-0.884511	-1.4751	-0.857561
spygla	11	-0.208627	0.245533	-0.0369072	0.0157127	0.438923	0.314483	0.537613	0.656883	1.01964	0.445713	0.0440826	0.458363	-0.12087	0.16397	-0.0430999	-1.63604	-0.53311	-1.06149	-0.67527	-0.28491	0.12313	-0.47943	-1.18764	-0.74757
sleesa	11	-0.0310135	0.171516	-0.140503	-0.198704	-0.213814	-1.03252	0.489697	0.738606	0.838986	0.366157	-0.0773835	-0.164844	0.101087	-0.121543	0.0204568	-1.21387	-1.2782	-0.707283	-0.735013	-0.608294	-0.156273	-0.679123	-0.602103	-0.467403
RNU6-447P	11	-0.153367	0.0081534	0.145213	-0.111307	-0.257596	-0.516317	0.088613	0.135113	-0.0192466	-0.150427	-0.315007	-0.220337	0.0001369	0.0720668	-0.0722032	-0.952424	-1.01828	-1.04261	-0.493973	-0.522513	-0.477053	-0.533753	-0.747283	-0.484233
RNU6-1076P	11	-0.153367	0.0081534	0.145213	-0.111307	-0.257596	-0.516317	0.088613	0.135113	-0.0192466	-0.150427	-0.315007	-0.220337	0.0001369	0.0720668	-0.0722032	-0.952424	-1.01828	-1.04261	-0.493973	-0.522513	-0.477053	-0.533753	-0.747283	-0.484233
RNU6-791P	11	-0.153367	0.0081534	0.145213	-0.111307	-0.257596	-0.516317	0.088613	0.135113	-0.0192466	-0.150427	-0.315007	-0.220337	0.0001369	0.0720668	-0.0722032	-0.952424	-1.01828	-1.04261	-0.493973	-0.522513	-0.477053	-0.533753	-0.747283	-0.484233
RNU6-1217P	11	-0.153367	0.0081534	0.145213	-0.111307	-0.257596	-0.516317	0.088613	0.135113	-0.0192466	-0.150427	-0.315007	-0.220337	0.0001369	0.0720668	-0.0722032	-0.952424	-1.01828	-1.04261	-0.493973	-0.522513	-0.477053	-0.533753	-0.747283	-0.484233
RNU6-1100P	11	-0.153367	0.0081534	0.145213	-0.111307	-0.257596	-0.516317	0.088613	0.135113	-0.0192466	-0.150427	-0.315007	-0.220337	0.0001369	0.0720668	-0.0722032	-0.952424	-1.01828	-1.04261	-0.493973	-0.522513	-0.477053	-0.533753	-0.747283	-0.484233
KB-7G2.9	11	0.0277534	-0.123066	0.0953135	0.0988336	-0.108757	-0.622147	0.425663	0.493874	0.468773	-0.236026	-0.202066	-0.143126	0.14431	-0.0404501	-0.10386	-1.17971	-1.00889	-0.84037	-0.63006	-0.41545	-0.0007901	-0.77424	-0.68302	-0.43043
kinara	11	0.194953	-0.127837	-0.0671167	0.243843	0.161643	-0.0199866	0.577433	0.521833	0.453943	-0.148147	-0.327757	-0.630547	-0.0118637	0.0949163	-0.0830541	-2.28276	-1.14959	-1.65667	-0.900024	-0.868534	-0.121824	-1.14578	-0.886434	-0.965264
woymaby	11	-0.0648599	0.19124	-0.12638	-0.30021	-0.56941	-0.39888	-0.0532298	0.34228	0.18736	0.25389	0.0061798	0.0195699	0.0350132	-0.245307	0.210293	-0.742017	-1.59964	-1.06331	-0.836987	-0.797947	-0.395987	0.0756431	-0.0700769	-0.222637
AC138774.2	11	-0.110406	0.0041637	0.106244	0.0458241	0.319823	-0.188136	0.388083	0.526954	0.656744	0.690714	0.629813	0.974954	0.006566	-0.0361338	0.0295658	-0.493534	-0.748984	-0.603284	-1.06252	-1.17747	-0.814924	-1.2988	-1.1093	-0.775584
AL137861.1	11	-0.110406	0.0041637	0.106244	0.0458241	0.319823	-0.188136	0.388083	0.526954	0.656744	0.690714	0.629813	0.974954	0.006566	-0.0361338	0.0295658	-0.493534	-0.748984	-0.603284	-1.06252	-1.17747	-0.814924	-1.2988	-1.1093	-0.775584
BX004987.2	11	-0.130056	0.0174932	0.112564	-0.0443168	0.293774	-0.207787	-0.0770764	0.433253	0.565124	0.568173	0.549344	0.842783	-0.0912566	0.0046535	0.0866032	-0.649257	-0.888787	-0.422747	-1.19343	-0.981297	-1.13497	-1.02533	-0.751067	-0.662967
meyku	11	0.0434103	-0.10608	0.0626702	0.26618	0.0385704	-0.54378	0.44743	0.96157	1.16978	0.76242	0.10484	0.31552	-0.0889463	0.0946336	-0.0056863	-1.32848	-0.823776	-1.34257	-0.126016	0.172224	-0.145206	0.136734	-0.542816	-0.604836
AL592183.4	11	-0.195217	0.218264	-0.0230465	-0.100956	0.301663	0.230013	0.472953	1.08511	0.868373	1.29528	1.21432	1.38564	-0.101893	0.114887	-0.0129933	-0.524193	-0.686563	-0.495553	-1.10452	-1.07548	-1.00349	-0.879883	-0.745033	-0.528033
AC011841.6	11	0.188704	-0.190557	0.0018539	-0.146767	0.146503	-0.182607	0.495234	0.516034	0.512834	0.676744	0.879543	1.03712	0.068614	0.104264	-0.172876	-0.537766	-0.732016	-0.648776	-1.08226	-1.10598	-0.819836	-1.003	-0.847136	-0.782836
sorerbu	11	-0.11624	0.36024	-0.244	0.10509	0.68961	0.74389	0.40596	0.81774	0.60875	0.47371	0.12695	0.0373797	0.239364	-0.160946	-0.0784163	-1.55137	-0.798556	-1.68624	-0.674966	-0.602726	-1.07035	-1.1752	-0.891536	-1.1768
BX088702.2	11	-0.121243	0.196647	-0.0754037	0.163766	0.0167565	-0.300094	0.803486	0.681777	0.647576	1.02607	1.16137	1.03423	-0.31884	0.24129	0.0775499	-0.62455	-0.54035	-0.42745	-0.98211	-1.01657	-1.04866	-0.7913	-0.937	-0.68742
remema	11	-0.0200667	0.0593634	-0.0392966	1.00565	0.868663	0.0522432	0.150943	0.659693	0.457193	0.613914	0.404373	0.592953	0.119006	-0.283404	0.164396	-0.557104	-0.581644	-0.295794	-1.24757	-1.17167	-0.834744	-0.616224	-0.645824	-0.740854
smyglawbu	11	-0.0327601	-0.12202	0.15478	-0.18898	-0.2552	-0.11068	0.32984	0.57223	0.47962	0.2244	-0.29627	-0.30224	0.249643	-0.381777	0.132133	-1.62093	-1.14357	-1.00455	-0.239127	-0.582197	0.0591536	-0.489326	-0.865627	-0.974206
AL591856.6	11	-0.0936666	0.0532837	0.0403833	0.295124	0.622504	0.101213	0.794394	0.934204	1.37215	1.07761	1.151	1.56645	-0.253711	-0.0293703	0.283079	-0.664381	-0.605951	-0.426681	-1.11643	-1.21976	-0.901801	-1.38444	-0.634701	-0.791331
AUXG01000516.2	11	-0.0936666	0.0532837	0.0403833	0.295124	0.622504	0.101213	0.794394	0.934204	1.37215	1.07761	1.151	1.56645	-0.253711	-0.0293703	0.283079	-0.664381	-0.605951	-0.426681	-1.11643	-1.21976	-0.901801	-1.38444	-0.634701	-0.791331
vodu	11	-0.181747	0.422953	-0.241207	-0.0165768	-0.350827	-0.0441267	1.24409	0.986373	0.896183	0.403903	0.113523	0.248343	0.0636034	-0.204297	0.140694	-0.793847	-1.1539	-0.705396	-1.04497	-0.632916	-0.727277	-0.786067	-0.807726	-0.554926
MESTIT1_2	11	-0.0324831	0.100267	-0.0677829	0.053947	0.242847	-0.565453	-0.374293	0.464447	0.494387	-0.448363	-0.545193	-0.233003	0.0402837	-0.167126	0.126844	-1.23822	-1.44878	-1.38611	-0.755866	-0.618666	0.0212936	-0.380566	-0.853216	-0.655136
flotar	11	-0.455054	0.148276	0.306777	-0.775304	-1.00906	-0.389863	0.314986	1.08885	0.890757	0.596467	0.624506	0.520586	0.0883131	-0.163257	0.0749431	-1.30109	-1.84508	-1.63028	-0.944377	-0.372267	-0.910887	0.318843	-0.377637	-0.940176
stozubu	11	-0.20517	0.31486	-0.10969	-0.1816	-0.30289	-0.41207	0.04004	0.89292	0.30547	-0.07586	-0.26313	0.0558896	0.0912933	-0.344517	0.253223	-1.86722	-0.852137	-1.35784	-0.635617	-0.277937	-0.0354366	-0.693047	-0.900867	-0.560807
MACF1andKIAA0754	11	0.0420966	0.0387564	-0.0808535	-0.481073	-0.725304	-0.481274	0.281696	0.292837	0.536097	-0.260903	-0.120634	0.0702963	0.236263	-0.262237	0.0259733	-0.951267	-1.43478	-0.978637	-0.544357	-0.638877	-0.521977	-0.673527	-0.723807	-0.438287
ANP32A-IT1	11	-0.35862	0.14519	0.21343	0.15403	0.22005	0.12061	0.14223	0.78786	0.20264	-0.39124	0.0073996	0.16389	-0.0490265	0.0200834	0.0289435	-1.0739	-0.970956	-1.181	-0.340456	-0.704896	-0.0657463	-0.625576	-0.489876	-0.692317
konome	11	0.109571	0.131391	-0.24096	0.0024905	-0.31328	-0.613359	0.44243	0.327361	0.19342	-0.0608697	-0.59378	-0.0531597	0.167113	-0.0294466	-0.137667	-1.37298	-1.09411	-1.53078	-0.569487	-0.645757	-0.310377	-1.21242	-0.673397	-0.571617
AL353763.1	11	-0.0988703	-0.0290899	0.12796	0.20429	0.19525	-0.0827403	0.33084	0.64551	0.80594	0.90833	1.01134	1.26429	-0.106543	-0.0191031	0.125647	-0.328253	-0.486363	-0.130333	-0.879163	-0.984313	-0.772153	-0.657003	-0.595733	-0.584743
BX088702.4	11	0.211137	-0.140543	-0.0705934	0.158957	0.291967	-0.162863	0.181787	0.633827	0.688457	1.02875	1.1966	1.41732	0.0532765	0.0479069	-0.101183	-0.373983	-0.493083	-0.301883	-1.06216	-1.24419	-0.577103	-0.489153	-0.635353	-0.432793
RP11-6L6.4	11	-0.115073	0.0659566	0.0491166	0.590747	0.559917	-0.0582333	0.0642567	0.296587	0.513747	-0.148863	-0.0862031	-0.388663	0.0167527	-0.128457	0.111703	-1.47401	-0.710787	-0.895057	-0.679817	-0.414767	-0.119887	-0.160907	-0.667717	-0.727377
AL592183.7	11	0.0193534	-0.295777	0.276423	-0.055017	0.225633	0.0591731	0.576693	0.560103	0.453463	1.03066	1.011	1.26995	-0.113037	-0.0048165	0.117854	-0.327036	-0.313016	-0.321436	-0.703516	-0.842967	-0.800527	-0.453486	-0.650207	-0.445897
skernubu	11	-0.0008564	0.120784	-0.119926	-0.369756	-0.173666	-0.157156	0.224104	0.604994	0.434894	-0.147726	-0.635106	0.372064	0.19327	-0.17198	-0.0212898	-1.79265	-1.13181	-0.91384	-0.38496	-0.51315	0.15585	-0.88689	-0.72815	-0.65735
smobly	11	-0.2372	0.86571	-0.62851	-1.06943	-1.12658	-0.85498	1.75507	1.54758	1.715	0.2402	0.45673	-0.41318	0.391943	-0.176557	-0.215387	-2.13972	-1.51691	-2.37231	-1.10182	-1.93135	-1.06931	-1.65202	-1.35753	-1.18827
LUM	11	0.247573	-0.216577	-0.0309973	-0.0312371	0.461463	0.161843	-0.102877	-0.0951571	0.009623	-0.325967	-0.391047	-0.356927	0.0328398	0.0190401	-0.0518799	-1.34984	-1.23078	-1.46984	-0.61212	-0.55017	-0.0474005	-0.61547	-0.84301	-0.82843
RP11-142O6.1	11	-0.100533	0.034657	0.065877	0.127957	0.104107	-0.089303	0.591217	1.27847	1.22166	0.621287	0.241557	0.883417	0.1737	-0.1426	-0.0311003	-0.3903	-0.79297	-0.39864	-0.0086203	0.17208	-0.15561	-0.32671	-0.1729	-0.27785
sterglyby	11	0.386357	-0.0497332	-0.336623	-0.0315833	-0.139353	-0.171893	0.195557	0.818247	0.569837	0.0502067	0.196477	-0.623383	0.0044231	-0.246336	0.241913	-1.64537	-0.657697	-1.42497	-0.525867	-0.458367	-0.147067	-0.799167	-0.0844665	-0.242007
ruhero	11	-0.0027704	-0.0676904	0.0704594	-0.11023	-0.47807	-0.145761	-0.315681	-0.40259	-0.40657	-0.0404305	0.0544596	0.36446	0.0164466	-0.0613832	0.0449367	-0.803174	-1.05453	-1.31999	-0.771803	-0.882013	-1.13539	-0.759773	-1.01271	-0.840834
perglu	11	-0.172894	0.240706	-0.0678134	0.514027	0.139167	0.247877	0.648897	1.39613	1.28282	0.797566	0.584347	0.649377	0.0292101	-0.13055	0.10134	-0.27151	-0.0904403	-0.13038	-0.52166	-0.39356	0.0748501	0.32362	0.42997	-0.24637
FGFBP1	11	0.0755734	-0.205246	0.129673	0.695843	0.371413	0.450713	0.214223	0.510233	0.0536032	-0.446207	-0.287577	-0.590227	0.0143299	0.0271797	-0.0415101	-1.14158	-1.06525	-1.18589	-0.21363	-0.23286	0.45214	-0.20497	-0.15605	0.0499697
UGCG	12	-0.0058002	-0.0339003	0.0396996	-0.3817	-0.4521	-0.7192	0.129	0.2349	0.1846	0.5569	0.437	0.4854	0.0548668	0.0076675	-0.0625334	-1.09596	-1.06355	-1.19968	0.126367	0.243567	0.345367	0.551967	0.315467	0.415967
PHF21A	12	-0.200824	0.0832663	0.117557	-0.793154	-0.715714	-1.50465	0.0650158	0.211446	0.242796	0.777336	0.693076	0.799326	0.0709963	-0.120613	0.0496168	-1.24177	-1.52163	-1.17646	-0.101104	0.145797	0.292517	0.724337	0.550696	0.665586
ERBB3	12	0.0346336	-0.0111666	-0.0234661	-0.861456	-1.01966	-1.32289	0.457034	0.617634	0.499534	0.395934	0.479934	0.497034	0.15638	-0.0800705	-0.0763102	-1.47159	-1.36361	-1.48453	0.33527	0.32877	0.61967	0.830669	0.68697	0.73597
ARHGAP35	12	-0.0177402	-0.0219202	0.0396595	-0.40928	-0.67548	-0.81739	-0.15157	-0.0096703	0.0950804	0.39042	0.34212	0.47171	0.0624428	-0.0680771	0.0056333	-1.25152	-1.19604	-1.32779	-0.120867	-0.236807	0.0058727	0.273573	0.0858831	0.103453
ZBTB25	12	-0.105543	0.0978575	0.0076866	-0.290353	-0.158193	-0.547283	0.0559969	0.500007	0.338297	0.683197	0.520487	0.383867	0.131987	-0.190343	0.0583572	-1.56036	-1.57815	-1.36916	-0.134183	0.0892372	0.342916	0.458197	0.295917	0.335277
PCMTD1	12	0.0448036	-0.0802765	0.0354738	-0.642786	-0.592226	-0.909086	0.538744	0.428584	0.546484	0.706553	0.406004	0.413144	-0.113044	0.0957956	0.0172462	-0.996374	-1.0785	-1.1329	0.0568056	0.111296	0.230296	0.704696	0.129796	0.237396
METTL23	12	0.0668707	-0.14187	0.0749998	-0.29125	-0.38951	-0.61847	-0.0790901	0.0296202	0.0812006	0.27021	0.172	0.0826998	0.104596	-0.110144	0.0055466	-1.02	-1.03479	-0.973094	-0.227654	-0.0877934	0.0196562	0.317596	0.0091867	0.139796
CREBRF	12	-0.0352297	0.10815	-0.0729198	-0.67455	-1.01931	-1.25791	0.32083	0.44864	0.48973	1.11015	1.0263	1.04912	-0.102124	0.162157	-0.0600338	-1.05178	-0.997983	-0.945174	0.357466	0.208376	0.778776	1.21937	0.830276	1.11723
BTN3A2	12	0.0243769	0.0028973	-0.0272732	-0.138353	-0.424413	-0.225473	0.359597	0.454737	0.395957	0.812467	0.752107	0.744147	0.0676432	0.0072527	-0.0748968	-0.988317	-1.05689	-0.992767	0.208613	0.246973	0.522633	0.767643	0.711333	0.640393
CTDSP2	12	-0.121447	0.0081034	0.113344	-0.402146	-0.329617	-0.438986	0.122984	0.150624	0.267274	0.191784	0.347494	0.379674	0.08601	-0.0490999	-0.0369101	-1.05532	-1.22905	-1.06173	0.11281	-0.10761	0.127971	0.24347	-0.0076399	0.261371
YPEL3	12	-0.0205574	-0.0866671	0.107224	-0.631437	-0.796777	-1.03004	0.582283	0.670193	0.449633	1.31717	1.11231	1.04907	-0.0142298	-0.0015097	0.0157404	-1.0403	-1.37072	-1.22115	0.62391	0.48981	0.817301	1.8064	1.372	1.674
APOBEC3F	12	-0.10474	0.0347204	0.0700197	-0.0275297	-0.30739	-0.54964	0.22462	0.43453	0.60878	0.45645	0.404961	0.63464	0.0992327	0.0476131	-0.146847	-1.32216	-0.812157	-1.19373	0.0255127	0.180913	0.620473	0.437013	0.546463	0.804983
stoysubo	12	0.149933	-0.098567	-0.0513668	-1.28792	-1.49676	-1.60061	0.532933	0.630633	0.419733	0.390233	0.217533	0.291333	0.0952501	-0.0708599	-0.0243902	-1.74457	-1.43814	-1.80442	0.04809	-0.272679	0.10671	0.37914	0.0210304	0.0529499
RNF213	12	0.030139	-0.0404911	0.0103493	-0.296571	-0.412992	-0.582441	0.116798	0.303449	0.271839	0.749188	0.775059	0.746889	0.0218563	-0.0312233	0.009367	-1.38776	-1.13606	-1.23877	-0.344443	-0.364734	-0.0680933	0.401486	0.373866	0.413736
SLC35E2	12	0.108127	0.0503368	-0.158463	-0.422543	-0.753333	-0.622303	0.366967	0.449677	0.475167	1.09199	1.02137	1.09099	-0.0308237	0.030427	0.0003967	-0.746743	-0.722143	-0.944473	0.277737	0.116426	0.542027	1.01441	0.800346	0.886587
SLC35E2B	12	0.13076	0.03901	-0.16977	-0.39921	-0.64916	-0.68334	0.49533	0.552609	0.56366	1.18278	1.14165	1.24014	-0.0282831	0.0423164	-0.0140333	-0.879733	-0.826493	-1.00581	0.261477	0.115627	0.502787	1.08965	0.851117	0.870407
LOC100049716	12	-0.0081673	0.0251427	-0.0169773	-0.578457	-0.633547	-0.930357	0.146183	0.493603	0.222143	0.958833	0.793993	0.540993	0.12129	-0.112	-0.0092897	-0.91389	-0.81966	-0.96481	0.44687	0.53274	0.91255	1.0949	1.0595	1.23517
LOC100129034	12	0.0739603	-0.0216494	-0.05231	-0.190169	-0.51686	-0.54145	0.0198908	0.563971	0.35877	0.474971	0.37498	0.578521	0.165703	-0.068387	-0.0973177	-0.839337	-1.14189	-1.05328	-0.177267	-0.214368	0.190673	0.345343	0.100622	0.0714426
AJUBA	12	0.0762129	-0.0900164	0.0138035	-0.233577	-0.305507	-0.221447	0.0471535	0.144114	0.0154734	0.719294	0.784694	0.736993	0.16023	-0.0918703	-0.0683603	-0.98919	-1.08803	-0.95182	0.0568094	0.0178995	0.1923	0.79477	0.76447	0.90617
CCDC18-AS1	12	0.151554	-0.177436	0.0258837	-0.804327	-0.548576	-1.24175	0.784734	1.33087	1.23462	1.00858	1.05876	0.649034	0.120087	-0.0140834	-0.106003	-0.596973	-1.08366	-1.18731	0.591667	0.508976	0.806617	0.943737	1.0872	1.23232
ZNF217	12	0.0376005	-0.0220003	-0.0156002	-0.2718	-0.4825	-0.53923	-0.0794001	-0.0931997	0.0318003	-0.161099	-0.0921001	-0.1217	0.0235329	-0.0427666	0.0192327	-1.10945	-0.986577	-1.2267	-0.0082674	-0.0386667	0.115133	0.278533	0.0261326	0.137233
LOC100507351	12	-0.0623302	-0.0812702	0.1436	-0.38401	-0.54638	-0.53038	0.173161	0.18503	0.35822	0.60442	0.76875	0.76882	0.072547	-0.0721836	-0.0003634	-1.07256	-1.26906	-0.959713	-0.268273	-0.206634	-0.376594	0.315237	0.0440464	0.415187
NUP50-AS1	12	-0.0060134	-0.0123234	0.0183368	-1.4762	-1.87064	-1.86968	0.0052867	0.372797	0.273957	0.755187	0.459877	0.761707	0.128883	-0.0879169	-0.040967	-1.43384	-1.17976	-0.822067	0.228353	0.119143	0.339043	1.08633	0.970883	1.39572
LINC01021	12	-0.114117	0.0977936	0.0163236	-0.526476	-0.615077	-1.02077	0.681053	0.827213	0.776793	0.798843	0.353884	0.460843	0.0918665	-0.0966434	0.004776	-1.41624	-1.70278	-1.41567	-0.254254	-0.228724	-0.185374	0.130146	-0.0808439	0.0968866
LINC00662	12	-0.0058837	-0.0896335	0.0955167	-0.123973	-0.248414	-0.311614	0.340286	0.547357	0.350266	1.20172	1.23597	0.924807	0.0150838	-0.0480161	0.0329337	-0.945066	-0.586196	-0.782186	-0.115836	0.150274	0.493914	0.885584	0.789834	0.726203
swoshey	12	0.0698462	0.0552859	-0.125134	-0.217184	-0.570804	-0.688534	0.240296	0.454746	0.570206	0.253916	0.102896	0.421746	0.158017	-0.109543	-0.0484734	-1.28949	-1.46303	-1.81128	0.239536	0.168097	0.0265565	0.273966	-0.485613	0.156637
JMY	12	-0.0933399	0.11442	-0.02108	-0.52787	-0.43794	-0.93931	0.41297	0.74374	0.62094	1.2882	1.09839	1.02818	0.0577836	0.0297837	-0.0875664	-0.572116	-0.457766	-0.580806	0.104214	0.0954638	0.572424	1.01332	0.716404	0.956934
IFIT1	12	0.0374231	0.0869532	-0.124377	-0.471427	-0.743117	-1.11471	-0.629797	-0.206857	-0.181907	-0.0426269	-0.161417	-0.202737	0.127077	0.0054169	-0.132493	-1.49363	-1.58292	-1.2125	-0.414743	-0.313303	-0.155123	0.316446	-0.104103	0.0643568
FAM84B	12	0.0091066	-0.0103636	0.0012565	0.276957	0.212966	-0.104454	0.492717	0.585836	0.519297	1.47453	1.29753	1.31358	-0.0500755	0.0782938	-0.0282164	-0.747706	-0.791876	-0.898336	0.515974	0.364664	0.635174	1.44357	0.987574	1.07217
EIF3J-AS1	12	-0.0774827	0.148037	-0.0705528	-0.578063	-0.837453	-1.68249	0.0503273	0.575117	0.341347	0.655457	0.392037	0.232067	-0.00458	-0.0044899	0.0090699	-0.89513	-0.79828	-0.76405	0.21269	0.35475	0.7424	0.49527	0.4307	0.51946
SHROOM3	12	0.0773535	-0.0271463	-0.0502062	-0.305926	-0.522196	-0.558556	-0.200776	-0.237236	-0.276806	-0.0551863	0.0490837	-0.243526	0.201277	-0.118914	-0.0823631	-0.957724	-1.14205	-1.21869	-0.015583	-0.293533	0.280147	0.250196	-0.0293732	0.248036
BCL9	12	-0.14827	0.07936	0.0689101	-0.46872	-0.72499	-0.94835	-0.35085	0.0236101	-0.0069199	-0.10711	0.0049	0.02596	0.0775995	-0.0243201	-0.0532804	-1.04897	-0.99902	-1.07508	-0.32362	-0.1465	0.220329	-0.0242901	-0.40928	-0.0858202
RP11-196G18.24	12	-0.218914	0.454476	-0.235564	-0.394154	-0.183494	-0.870744	-0.218104	0.530696	0.0972662	1.10185	0.734066	1.06261	0.29877	-0.30855	0.0097799	-1.21176	-0.84659	-1.09031	0.09552	-0.25005	0.56309	0.74587	0.51767	0.94944
bloyree	12	0.025743	-0.105367	0.0796232	-0.251807	-0.696887	-0.536357	0.379163	0.600443	0.195763	0.477843	0.624513	0.731603	0.0608997	-0.1725	0.1116	-1.01821	-0.91846	-1.16299	-0.61314	-0.31313	-0.12943	0.49736	-0.0135503	-0.02075
AL772307.1	12	0.166643	0.0590334	-0.225677	-0.954127	-0.396646	-0.397017	-0.334367	0.141723	-0.203307	0.455773	0.492043	0.205303	0.16339	-0.18324	0.0198498	-1.26923	-1.04216	-1.32989	-0.18422	-0.858941	0.0146694	0.54406	0.28838	0.34181
YPEL1	12	0.165133	0.0994635	-0.264596	-0.660567	-0.723526	-0.822337	0.188493	0.523013	0.494083	0.605613	0.230053	0.116034	0.10634	-0.20095	0.0946102	-0.85361	-0.89681	-0.52233	0.38402	0.318881	0.69593	0.87595	0.97013	1.22946
OSGEPL1	12	-0.263937	0.170914	0.0930238	-0.595747	-0.250297	-0.991226	0.0106735	0.712684	0.470834	0.468264	0.302924	0.0323634	0.0897269	0.0200067	-0.109733	-0.995333	-1.04878	-1.14324	0.536317	0.674777	0.984107	1.12944	0.970257	0.979697
SERPINB1	12	-0.164557	0.124832	0.0397224	0.0881824	0.235612	-0.167957	0.0662727	0.545202	0.237682	1.00678	0.775883	0.889822	-0.0136957	-0.0280466	0.0417442	-1.0884	-1.16572	-1.16356	-0.118056	-0.0763264	0.277354	1.04724	0.837944	1.02204
RUNX2	12	0.372357	0.0123367	-0.384693	-0.0802832	-0.264833	-0.592483	0.393147	0.556567	0.435677	1.06577	1.07733	0.771227	0.106494	-0.0600157	-0.0464764	-1.13809	-1.00966	-1.42088	-0.335666	-0.276036	0.110854	0.275114	0.155134	0.213254
EZH1	12	-0.147604	0.110676	0.0369267	-0.328154	-0.276354	-0.844044	0.428377	0.489756	0.745117	0.443206	0.399686	0.636906	-0.0762434	-0.0062132	0.0824566	-1.38618	-1.44652	-0.999114	-0.112003	-0.0556536	0.205096	-0.120443	-0.133714	0.0775566
SLC9A7P1	12	-0.17303	-0.0146303	0.18766	-0.0313802	0.24132	0.0534997	0.0406098	0.44609	0.34931	0.47592	0.82381	0.66337	0.135477	-0.107823	-0.0276532	-1.04602	-1.11813	-0.907393	-0.0477433	-0.124973	0.328026	0.396527	0.313507	0.430947
SMAD3	12	0.0875969	0.0505867	-0.138184	0.193157	-0.0195131	0.064517	0.133377	0.262127	0.304867	0.881237	0.858877	0.965647	0.157117	-0.160733	0.0036163	-1.5966	-1.61261	-1.56208	-0.196953	-0.0058832	0.0207167	0.272817	0.282017	0.237717
MIR4668	12	-0.140637	-0.0109367	0.151573	-0.931427	-0.458437	-1.49128	0.475913	1.19032	1.13286	1.08282	0.668263	0.627153	0.186333	0.0466733	-0.233007	-1.95512	-1.98117	-1.75456	-0.422057	-0.296217	0.035253	0.094233	-0.838507	-0.0523868
swawspeebu	12	-0.413187	0.179693	0.233494	-0.461237	-0.112487	-0.969557	0.471953	0.736503	1.23206	1.37419	0.647763	1.20269	0.21273	-0.0864596	-0.12627	-0.943	-0.68302	-1.2667	-0.0632796	-0.36057	0.51509	1.3458	1.05966	1.24348
BBS2	12	-0.146123	-0.0383735	0.184496	0.137956	0.283306	-0.140563	0.369126	0.587076	0.559116	1.09192	0.831626	1.0057	-0.0040035	-0.0323734	0.036377	-1.44824	-1.0183	-0.837993	-0.126083	-0.0672731	0.316847	0.782476	0.404317	0.653537
KCTD19	12	-0.0103335	-0.0588636	0.0691967	-0.720044	-0.703663	-1.36316	-0.140883	0.365857	0.185697	-0.196703	-0.220153	-0.161923	0.20011	-0.29189	0.0917797	-1.47195	-1.42666	-0.83577	-0.12238	-0.13578	0.66288	0.46359	0.41778	0.77557
flerchey	12	0.0478601	0.14332	-0.19118	0.17974	0.10879	0.10923	0.53224	0.48263	0.64266	0.51814	0.34258	0.51116	0.09903	-0.15721	0.0581803	-1.2779	-1.35964	-1.2224	-0.0730996	-0.0983396	0.33001	0.73836	0.30487	0.52687
ENPP5	12	-0.226596	0.164423	0.0621738	0.186134	0.291183	-0.536866	0.320124	0.784254	0.746394	0.844304	0.692704	0.539734	-0.0671296	-0.0076499	0.07478	-0.97197	-1.2042	-1.40176	0.19803	0.19805	0.69081	0.43791	0.0837302	0.15172
feesko	12	-0.0266299	0.0381799	-0.0115499	-0.16654	-0.50196	-0.84096	0.56813	0.68306	0.58963	0.45155	0.45586	0.20203	0.146383	-0.194607	0.0482235	-1.76863	-1.72495	-0.918727	-0.103877	-0.100897	-0.140297	0.164553	-0.333877	0.176943
PPM1H	12	-0.0365596	0.257491	-0.22093	-0.0957694	-0.210599	-0.331029	-0.560719	0.40647	0.177421	0.97493	0.30331	0.53123	0.14225	-0.0206499	-0.1216	-1.34436	-0.71347	-0.99089	-0.21212	-0.24602	0.26205	0.11588	0.0153899	0.35752
MIR181A2HG	12	0.0561595	0.0318394	-0.0880003	-0.0414305	-0.155411	-0.0911007	0.0242696	0.528349	0.240809	0.28934	0.14189	0.44488	-0.0927033	0.0380569	0.054647	-0.913423	-0.890733	-1.39849	-0.164673	-0.121913	0.005837	0.174797	-0.151193	0.135147
WAC-AS1	12	-0.0251136	0.115386	-0.0902739	-0.128464	0.0980763	-0.456334	-0.299874	0.415706	0.441726	0.857316	0.479336	0.350296	0.0194273	-0.058413	0.0389872	-1.29999	-0.699953	-1.21549	-0.337033	-0.0712729	-0.270083	0.150307	0.248157	0.562167
PDE5A	12	-0.141663	0.0004468	0.141217	0.128847	0.0879369	-0.0906034	0.111687	0.607327	0.488547	0.345867	0.284657	0.0289268	0.147203	-0.0014963	-0.145707	-1.22823	-0.732626	-1.47397	-0.129137	0.0887833	0.544583	0.926963	0.685874	0.967343
spoynee	12	0.172697	-0.315913	0.143217	-0.285903	-0.122583	-0.786273	0.128287	0.176547	0.236777	0.322827	-0.0514126	0.267327	0.0417438	-0.128256	0.0865135	-1.44312	-1.40741	-0.924946	-0.230986	-0.540006	-0.309266	-0.0947361	0.0716639	-0.275226
snerjar	12	-0.0564702	-0.21525	0.27172	0.0613	-0.21013	-0.53362	0.0024798	0.83296	0.78817	1.01128	0.98846	1.61848	0.140486	-0.0697036	-0.0707836	-0.443974	-0.587254	-0.291723	0.462436	0.141407	0.810187	0.682116	0.511536	0.693316
shudabu	12	0.248404	0.163303	-0.411706	-0.0872865	-0.0757766	-0.334056	0.183013	0.446603	0.428123	0.453923	0.0802236	0.422994	-0.0439162	-0.0795665	0.123484	-0.732596	-1.70168	-0.901486	-0.229126	0.0295439	0.231094	0.0387635	-0.0782361	-0.367026
RP11-111M22.4	12	-0.297073	-0.0523834	0.349457	-0.0832534	0.198577	-0.420923	0.574687	0.915257	0.984177	1.11523	1.21044	1.13348	0.0115829	-0.166987	0.155403	-0.510747	-0.508957	-0.750427	-0.112947	0.505263	0.775273	0.206953	0.0604029	-0.266577
deyshy	13	-0.0495768	-0.0594668	0.109043	-0.737137	-0.765047	-0.824107	0.520543	0.737183	0.524223	-0.119317	0.0100532	-0.120887	0.213956	-0.0344439	-0.179513	-1.27115	-1.01342	-1.24765	0.194807	0.0126262	0.206126	-0.364933	-0.619374	-0.339354
SIM1	13	-0.015214	0.0015364	0.0136766	-0.696914	-0.904094	-0.869004	0.120707	0.338696	0.208177	-0.409353	-0.244634	-0.269223	0.0318069	-0.0075636	-0.0242434	-1.22979	-1.19717	-1.3115	0.191246	0.147086	0.380446	-0.0070038	-0.256393	-0.380013
SIN3A	13	0.159057	-0.126353	-0.0327034	-0.108503	-0.456883	-0.481753	0.159766	0.348967	0.176486	-0.296063	-0.313264	-0.315623	0.196007	-0.162123	-0.0338831	-1.07067	-1.02441	-1.04515	0.0139475	0.0780468	0.407607	-0.125692	-0.393943	-0.298122
fyblar	13	-0.161223	0.140826	0.0203962	-0.800874	-0.813573	-0.855974	0.0639362	0.601047	0.286316	-0.452374	-0.451134	-0.217664	0.031383	0.0813131	-0.112697	-2.04176	-0.919067	-1.28265	0.272123	0.120303	0.625873	0.0953732	-0.559267	-0.418137
TMEM139	13	-0.0333929	0.0521574	-0.0187626	-0.420512	-0.518692	-1.05425	-0.0322924	0.217427	0.0772572	-0.144103	-0.364492	-0.0802622	0.12288	-0.11038	-0.0124998	-1.1994	-1.17141	-1.23611	-0.17662	-0.14287	0.32646	-0.38572	-0.193069	-0.23079
SEMA3E	13	0.0169096	-0.00213	-0.01478	-0.38381	-0.57465	-0.80453	0.61444	0.7614	0.641099	-0.0822501	-0.59783	-0.61746	-0.0337667	-0.014267	0.0480328	-1.24291	-1.13661	-1.21214	-0.0769968	0.0725336	0.207033	-0.411587	-0.748767	-0.589396
temore	13	0.118263	0.0327139	-0.150976	-0.386967	-0.663197	-0.710637	0.661633	0.824253	0.670114	0.707144	0.283874	0.444983	-0.100526	-0.0050864	0.105613	-1.88934	-1.68937	-1.4936	0.130944	0.325023	0.559674	-0.305787	-0.207217	-0.0707765
RP5-894A10.6	13	-0.0419564	-0.0340366	0.0759935	-0.440016	-0.492496	-0.449037	0.166843	0.618814	0.385084	0.333263	-0.240276	-0.0857663	-0.0474095	0.0314603	0.0159502	-1.2922	-1.13011	-0.94352	-0.40242	-0.16736	0.22892	-0.223219	-0.17113	-0.310689
flymerby	13	-0.248633	0.454096	-0.205463	-0.726553	-1.40215	-1.61155	0.424457	0.750826	0.0325565	-0.521173	-0.154974	0.0515766	-0.0396099	0.0046802	0.0349302	-1.66945	-1.31459	-1.30739	-0.37908	0.43754	0.49385	-0.66816	-0.0874896	-0.0373497
MAML2	13	0.0362768	-0.021513	-0.0147629	-0.309283	-0.504073	-0.414363	-0.0667429	0.159817	0.104567	-0.207593	-0.232513	-0.188963	0.0511236	-0.0064468	-0.0446768	-1.24303	-1.33333	-1.26856	-0.432457	-0.335357	-0.0219765	-0.375967	-0.733577	-0.411366
ANKRD36	13	0.0661068	0.0418167	-0.107924	-0.124313	-0.138763	-0.606894	0.465187	0.507167	0.567576	-0.512143	-0.802583	-0.633193	0.0601168	-0.108133	0.0480165	-1.05032	-1.0382	-1.21218	-0.183964	-0.139243	0.0761766	-0.375764	-0.925844	-0.609143
FAM69A	13	-0.11579	0.12326	-0.0074701	-0.5899	-0.32071	-0.60662	-0.14665	0.0344195	0.0461798	-0.32018	-0.48946	-0.62196	-0.0067034	-0.0446234	0.0513268	-1.62795	-1.19344	-1.19311	-0.644493	-0.0699034	0.155417	-0.276263	-0.987483	-0.247173
RMI2	13	-0.0263529	0.0748768	-0.0485229	-0.605643	-0.557163	-1.17359	0.397237	0.572247	0.365937	-0.793263	-0.921523	-1.10153	-0.042716	0.0114841	0.0312338	-1.24617	-1.13064	-0.994486	-0.0703363	0.292295	0.431234	-0.712446	-0.808606	-0.515886
toysmerby	13	-0.103113	0.137657	-0.034543	-0.367843	-0.466313	-0.494593	0.0176368	0.272617	0.772507	-0.482143	-0.365693	-0.758053	-0.0011468	-0.0105767	0.011723	-1.50819	-1.29196	-1.375	-0.566547	-0.565647	-0.288647	-0.481957	-0.930267	-0.863457
rawwey	13	-0.0680833	0.216087	-0.148003	0.261377	-0.242443	-0.0813332	0.697967	0.863357	0.994317	0.209327	-0.266273	0.038157	0.216094	0.0784831	-0.294577	-1.92125	-1.95304	-1.61642	-0.606226	0.0749931	0.630953	0.145403	-0.715497	0.0197735
PCMTD1P3	13	-0.0551667	-0.0451469	0.100313	-0.555687	-0.0637269	-0.454327	0.148373	0.199063	0.353893	0.264123	0.0624533	0.160593	0.0015435	0.0626435	-0.0641866	-0.944736	-0.991956	-1.11774	-0.479256	0.178004	-0.0978365	-0.236736	-0.380376	-0.0095062
flatar	13	-0.0758133	0.169587	-0.0937734	-0.570193	-0.462123	-0.720704	-0.221933	0.480977	0.181867	-0.526274	-0.685853	-0.593884	0.191253	0.0207434	-0.211997	-1.57825	-0.667867	-1.3227	-0.577977	-0.627347	-0.205797	-0.457087	-0.676097	-0.469767
wargey	13	0.0976634	0.0443735	-0.142036	-0.180757	-0.225787	-0.329267	0.370324	0.537834	0.676673	-0.0927763	-0.233316	-0.150327	-0.125363	0.0273867	0.0979767	-1.23515	-1.56708	-1.24534	-0.493873	-0.407103	0.165867	-0.490843	-1.1738	-0.850913
RP11-250B2.5	13	-0.148527	0.444863	-0.296337	-1.11307	-1.11022	-1.42821	0.494643	1.21386	0.645473	0.375023	0.0676131	0.283993	0.5055	-0.36201	-0.14349	-0.67493	-1.25478	-0.91508	-0.0816102	0.17898	0.17734	0.21752	-0.0896902	-0.25713
yanemo	13	-0.161207	0.263134	-0.101926	-0.544062	-0.471221	-0.495447	0.455803	0.882164	1.13448	-0.795301	-0.0841913	0.0184736	-0.0950747	-0.177525	0.2726	-1.56246	-1.1075	-1.47035	-0.429205	-0.338905	-0.485785	-0.370205	-0.863135	-0.821635
ferzorbu	13	0.48476	-0.27665	-0.20811	0.24281	-0.12735	0.15338	0.37135	0.3257	0.41723	0.44692	-0.28704	0.25378	-0.112867	0.0610933	0.0517731	-1.27983	-1.05714	-1.12309	0.198323	0.233343	0.135553	0.181213	-0.203447	-0.584867
storbobu	13	-0.108843	-0.050343	0.159187	-1.05047	-0.246843	-0.753733	0.655377	1.34489	1.01182	0.256907	0.548507	0.544547	0.103283	-0.0933571	-0.0099268	-1.16694	-1.52748	-0.847297	-0.655687	0.0037231	0.250033	-0.133227	-0.639657	-0.996407
shargoy	13	0.0467067	0.147867	-0.194573	-1.32064	-0.977523	-0.705974	0.293847	0.813257	0.733887	0.333726	0.0931764	-0.212463	-0.0974226	-0.025003	0.122427	-0.880743	-0.818903	-0.675633	-0.332003	-0.362653	-0.384663	-0.341383	-0.364173	-0.188093
TXNIP	13	0.006876	-0.111074	0.104196	-0.371914	-0.157254	-0.943874	1.53311	2.04781	1.84503	-1.64172	-1.60218	-1.57229	0.0148969	-0.0410032	0.0261068	-1.4536	-1.45535	-1.61911	0.114477	0.468757	0.727037	-1.97117	-2.45327	-2.43674
noyjo	13	-0.0352006	0.0850697	-0.0498705	-0.52175	-0.8612	-0.49773	1.41228	1.67893	1.03139	0.17887	0.0287194	0.842	0.33679	-0.53867	0.20188	-0.34152	-0.99254	-0.95159	-0.35264	-0.0392203	0.24082	-0.18188	-0.38163	-0.19157
LINC01224	13	0.0665402	0.0407705	-0.10731	-0.10402	-0.233	-0.30906	-0.328559	0.52909	0.15132	-1.1357	-1.03187	-1.38536	0.150403	-0.241567	0.0911632	-1.4219	-0.933597	-1.14141	-0.267077	-0.249867	0.230673	-0.937937	-0.847867	-1.1832
jorger	13	0.25004	-0.28722	0.0371799	-0.29227	-0.09974	-1.05113	1.21681	1.20208	1.15406	-0.70703	-0.84755	-0.63856	0.0423734	0.0095134	-0.0518866	-0.383067	-0.537117	-0.567107	0.0639033	-0.114867	0.151593	-0.448817	-0.771707	-0.757007
POLR2J_	13	0.0400996	-0.16398	0.123879	-0.71132	-1.36451	-1.05582	0.38169	-0.0850406	0.0412893	-0.197431	-0.11307	-0.257761	0.107933	0.0272431	-0.135177	-0.589047	-0.592077	-0.768057	-0.249097	-0.173147	-0.488137	-0.422157	-0.148317	-0.245817
deykleyby	13	-0.19937	0.23155	-0.0321803	0.1006	0.14382	-0.28154	0.85814	1.16059	1.09944	0.279419	0.131229	0.281489	-0.201117	-0.0258265	0.226943	-0.0735364	-0.374116	-0.274257	-0.478507	0.0720534	0.0620136	0.246163	0.0382032	0.136714
CKS1B	14	0.0736666	-0.019433	-0.0542336	-0.159133	-0.214733	-0.381043	-0.372273	-0.235133	-0.335263	-1.16946	-1.37442	-1.21013	0.0313673	-0.0291328	-0.0022325	0.137768	0.132668	0.0584679	-0.370973	-0.397273	-0.0838327	-0.975673	-0.744403	-0.590773
CKS1BP7	14	0.041729	-0.081851	0.0401192	-0.199611	-0.160011	-0.285591	-0.303521	-0.239001	-0.343631	-1.3062	-1.22855	-1.26218	0.0719557	-0.0235338	-0.0484238	0.0652962	0.0512457	0.0594959	-0.333544	-0.227184	-0.200124	-0.778274	-0.706064	-0.578684
CKS1BP3	14	0.0517006	-0.0457993	-0.0058994	-0.0744991	-0.268499	-0.211799	-0.328699	-0.279499	-0.358399	-1.29483	-1.2705	-1.31399	0.0083666	-0.0069342	-0.0014334	0.111567	0.123366	0.152666	-0.364734	-0.264833	-0.222534	-0.761184	-0.616564	-0.494254
CENPW	14	-0.116667	0.0900631	0.0266037	0.172124	0.135333	-0.0593462	-0.332176	-0.379287	-0.342937	-1.43213	-1.58885	-1.61923	-0.0101566	-0.0511665	0.0613241	0.0488033	0.129643	0.020154	-0.258136	-0.261526	0.0927734	-0.887116	-1.19611	-0.738036
TUBB4BP1	14	-0.18413	0.12285	0.0612803	-0.173659	0.14815	-0.19024	-0.370999	-0.4453	-0.25878	-1.198	-1.25761	-1.15667	0.0381031	-0.0616169	0.0235128	0.0460129	0.0345631	0.119594	-0.394176	-0.204627	-0.0165873	-0.712417	-0.908637	-0.622066
TUBB8	14	-0.0593472	-0.0310268	0.090373	-0.0484867	0.105093	-0.0979166	-0.362937	-0.144667	-0.234937	-1.05561	-1.02911	-1.06245	-0.0582571	0.0294828	0.0287733	-0.0180874	0.132743	0.216473	-0.106347	-0.232277	0.137853	-0.690057	-0.595527	-0.275877
RP11-192N10.2	14	-0.0022173	0.0054226	-0.0032072	-0.150738	-0.297237	-0.500857	-0.539898	-0.375797	-0.437238	-1.15663	-1.42563	-1.20575	0.157721	-0.0889893	-0.0687294	0.212471	0.512051	0.21102	-0.215989	-0.26055	-0.0194197	-0.798359	-0.635099	-0.41859
CENPM	14	0.0618229	0.0145531	-0.0763769	0.0136328	0.0180025	0.0082426	-0.233747	-0.0759277	-0.182588	-1.38338	-1.21557	-1.18661	0.0554199	-0.1018	0.04638	0.19164	0.38056	0.339869	-0.32403	-0.22082	0.130509	-0.87006	-1.05286	-0.73955
TUBB4B	14	0.0737	-0.125701	0.0519991	0.0550995	-0.0880003	-0.0106001	-0.2657	-0.263	-0.289201	-1.0218	-0.9953	-1.0035	0.100234	-0.0578661	-0.042366	0.340734	0.286633	0.307533	0.0292339	-0.0796661	0.051734	-0.382067	-0.476167	-0.342866
TUBA1A	14	-0.0216007	0.0019989	0.019599	-0.0419006	0.0499992	-0.0779009	-0.228501	-0.169101	-0.189101	-1.133	-1.0193	-1.088	0.0798664	-0.074934	-0.0049334	-0.101833	-0.0897331	-0.0775337	-0.291734	-0.269733	-0.105933	-0.900434	-0.863234	-0.619034
TK1	14	-0.0320997	0.0818005	-0.0496998	-0.1425	-0.285299	-0.0819998	-0.283199	-0.2086	-0.154699	-1.18867	-1.03929	-1.04078	0.0902014	-0.109299	0.0191011	0.216601	0.213701	0.146901	0.173902	-0.107598	0.212101	-0.723899	-0.708299	-0.576299
TRIP13	14	-0.0091171	-0.022687	0.0318022	0.152793	0.243213	-0.0761871	-0.271217	-0.158628	-0.133477	-1.587	-1.69239	-1.72884	-0.0045433	0.0211468	-0.0166035	0.140957	-0.0507526	-0.007823	-0.591203	-0.356693	-0.110203	-1.26906	-1.4563	-1.06257
ACAT2	14	-0.081357	0.136744	-0.0553865	-0.0303669	-0.0825071	-0.217477	-0.218317	-0.178817	-0.114067	-1.21665	-1.38028	-1.32588	0.0057468	0.0451965	-0.0509434	-0.0034733	-0.104413	-0.0862732	-0.268753	-0.196444	-0.0606136	-0.701163	-1.06147	-0.852663
UHRF1	14	-0.0166903	0.0015993	0.01509	0.13979	0.0578899	0.0107899	-0.0101404	0.01859	-0.0304098	-1.1729	-1.19094	-1.04006	0.0918999	0.0372992	-0.129201	0.2407	0.1361	0.1838	0.0761995	-0.1758	0.1423	-0.71049	-0.79833	-0.87837
HIST1H1B	14	-0.0954008	0.130699	-0.0353012	0.110199	0.149899	0.0861988	-0.078001	0.0681992	0.103199	-1.4143	-1.1342	-1.1414	0.140699	-0.132401	-0.0083008	0.215199	0.192699	0.194999	0.248699	0.0849991	0.371799	-0.707301	-0.602601	-0.486301
PPIH	14	-0.0578899	0.0127497	0.0451403	0.15293	0.33619	0.0944099	-0.41755	-0.16477	-0.11618	-1.17897	-1.25503	-1.30262	0.0728798	-0.0214901	-0.0513897	0.27544	0.14433	0.0395002	-0.3976	-0.15596	0.0935602	-0.9843	-1.19228	-0.76227
UBE2T	14	-0.0174332	-0.0682335	0.0856667	0.0405664	-0.0422335	-0.146934	-0.291033	-0.151633	-0.132433	-1.30608	-1.4882	-1.48106	0.0098333	0.025733	-0.0355673	-0.181867	-0.0887671	-0.160067	-0.141567	-0.0169668	0.231133	-0.961957	-0.922297	-0.753197
CTD-2027G2.1	14	0.0123329	-0.0633068	0.0509729	-0.303058	0.178203	-0.320047	-0.752197	-0.394547	-0.697237	-1.42187	-1.42434	-1.16883	0.149393	-0.0536871	-0.0957069	0.119183	0.148403	0.265633	-0.719967	-0.381987	-0.360387	-1.0883	-0.657337	-0.505837
CKS2	14	-0.0604668	0.0990334	-0.0385666	0.0022335	0.0639334	-0.195867	-0.679867	-0.529667	-0.311867	-1.17927	-1.12007	-1.02357	0.0150337	0.0234337	-0.0384655	0.0688343	0.196934	0.0647345	-0.504066	-0.362466	-0.130366	-0.956635	-0.984096	-0.416866
CRYZ	14	0.0533876	-0.031003	-0.0223827	0.0560474	0.035737	-0.0500832	-0.401803	-0.0989227	-0.103013	-0.935903	-1.01558	-1.16911	0.0229063	-0.0604935	0.0375862	-0.0964441	0.0321064	-0.038744	-0.419714	-0.328374	-0.0844135	-0.655364	-0.916524	-0.704354
MYCBP	14	0.0176535	-0.0261259	0.0084734	0.0460138	-0.018856	-0.0573959	-0.349616	-0.160146	-0.401286	-1.34305	-1.52119	-1.85606	-0.0114136	-0.005353	0.0167665	-0.0443134	-0.0980034	-0.0965834	-0.467174	-0.229214	0.0444469	-1.32305	-1.45741	-1.39281
SFN	14	0.0291004	-0.0403004	0.0112	0.5082	0.3318	0.5418	-0.3221	-0.2248	-0.2378	-1.63812	-1.43216	-1.50573	0.0575666	-0.0245333	-0.0330334	0.450767	0.451266	0.445267	0.002367	-0.173233	0.0337667	-0.972034	-1.03793	-0.753333
MMP1	14	0.0001698	-0.0109501	0.0107803	0.16387	0.08183	-0.0364799	-1.39106	-1.20918	-1.24763	-1.96097	-2.42725	-2.53784	0.0523338	0.0114336	-0.0637665	0.693133	0.584333	0.533033	-1.17247	-1.16667	-0.976466	-1.606	-1.69929	-1.62047
CCDC77	14	0.0919266	-0.0184536	-0.0734739	0.0159264	-0.0320034	-0.246923	-0.244334	-0.0660934	-0.100163	-1.10801	-1.00591	-1.06825	0.14045	-0.0463591	-0.0940895	-0.0904694	-0.0043697	-0.124589	-0.215349	-0.29423	0.007761	-0.766219	-1.01343	-0.75585
LSM3P3	14	-0.06705	0.12176	-0.0547104	0.10258	0.11389	0.15712	-0.39693	-0.17896	-0.10634	-1.07395	-1.05602	-1.19246	0.0277405	-0.0506897	0.0229502	-0.0021296	0.0980005	0.140341	-0.23006	-0.199309	0.051321	-1.0844	-1.10074	-0.8003
XRCC4	14	-0.0203772	0.0037031	0.0166731	0.0925131	0.0351629	-0.103287	-0.345917	-0.237097	-0.299587	-1.02775	-1.34008	-1.3809	-0.0754395	-0.0040894	0.0795298	-0.0207596	0.1152	0.10906	-0.82217	-0.425079	-0.13375	-0.80789	-1.05845	-0.91967
GAL	14	0.0114403	0.04387	-0.0553102	0.47267	0.25865	0.19728	-0.15666	-0.27308	-0.27785	-1.3513	-1.02855	-1.24823	0.10402	-0.0799503	-0.0240698	0.99555	0.99524	0.851	0.1038	0.22067	0.34873	-0.60461	-0.56165	-0.60639
MYBL2	14	-0.0464001	-0.0216303	0.0680304	0.292	0.33424	0.24851	-0.08811	-0.14129	-0.12866	-1.45427	-1.3727	-1.3797	0.178333	-0.123756	-0.0545769	0.227963	0.219853	0.193263	-0.356977	-0.375526	-0.109827	-1.15639	-0.990447	-1.03152
GINS4	14	-0.13811	0.0287399	0.109369	0.19176	0.21064	-0.0324202	-0.0217304	0.0927696	0.11889	-1.42027	-1.58288	-1.68533	0.122396	-0.0904837	-0.0319138	0.176817	0.105416	0.269927	-0.270433	-0.272683	0.0120068	-1.31349	-1.28577	-1.07826
CTD-2561J22.5	14	-0.02355	-0.01966	0.04321	-0.0057297	-0.0936003	-0.27777	0.0706005	0.19228	0.0793104	-1.24192	-1.05836	-1.3151	0.0932703	-0.0218401	-0.0714302	0.21566	0.1344	0.14934	-0.0338602	-0.0508699	0.14336	-0.51185	-0.81384	-0.58903
ESCO2	14	0.0132494	-0.104101	0.0908489	0.26806	0.139589	-0.255471	-0.169141	-0.0078802	-0.320291	-1.51955	-1.98272	-2.02059	0.0670462	-0.101344	0.0342965	0.106646	0.340016	0.406966	-0.716403	-0.175214	0.299826	-0.666434	-1.51732	-1.18362
MICB	14	0.13239	-0.04568	-0.08671	0.50119	0.27119	0.23449	-0.0723896	0.0137596	-0.0311699	-1.01123	-1.18454	-1.24437	0.0882702	-0.0617495	-0.0265198	0.80428	0.90798	0.87228	0.12185	0.20708	0.54388	-0.2448	-0.48332	-0.32273
RP11-424C20.2	14	-0.120597	0.089263	0.031333	0.0952024	0.0645428	-0.0204868	0.0790625	0.0423326	0.160083	-1.16912	-1.14215	-1.07502	0.0292664	-0.014533	-0.0147333	0.0782671	0.0877666	0.0981665	-0.0404329	-0.246523	0.0822668	-0.739353	-0.812233	-0.844373
SNRPA1	14	-0.0216331	-0.0600328	0.0816669	0.0949669	0.259967	-0.016633	-0.588933	-0.377433	-0.290533	-1.11224	-1.25624	-1.2128	-0.0287666	0.0369329	-0.0081673	-0.106267	-0.102367	-0.0307674	-0.543467	-0.418367	-0.267067	-0.738967	-0.971267	-0.687067
FABP5P1	14	-0.0473661	0.0025339	0.0448332	0.341933	0.195133	0.282133	-0.363466	-0.346566	-0.441167	-1.11437	-1.3791	-1.31583	0.0169334	0.0035334	-0.0204668	0.307233	0.182533	0.250233	-0.336567	-0.283967	-0.220067	-0.763567	-0.857267	-0.861267
RRM2	14	0.0239668	-0.0107336	-0.0132332	0.608167	0.508166	0.341467	-0.032033	-0.0420332	-0.0321331	-1.74575	-1.8054	-1.95806	3.34e-05	-0.0199661	0.0199337	0.305934	0.300534	0.333134	-0.285767	-0.222966	-0.0211658	-1.30016	-1.61524	-1.57806
LAMC2	14	-0.0427656	-0.0189657	0.0617342	0.334934	0.156935	0.263234	-0.530866	-0.560865	-0.452366	-1.49166	-1.44587	-1.36081	0.0758667	-0.0360336	-0.0398331	0.399467	0.364766	0.382366	-0.616714	-0.736403	-0.419833	-0.943053	-1.02599	-0.975614
SHCBP1	14	0.0958996	-0.1065	0.0106001	0.0888996	-0.1146	-0.0757999	-0.1991	-0.0460997	-0.0537004	-1.59282	-1.90118	-1.77175	0.0336323	0.0360327	-0.0696678	-0.0196676	-0.0064678	-0.159568	-0.414067	-0.452968	-0.295868	-1.26567	-1.3627	-1.44595
HMGB1P22	14	-0.0094266	-0.0433664	0.0527935	-0.240537	-0.121737	-0.139497	-0.335776	-0.385217	-0.378177	-0.939937	-1.22382	-1.00515	-0.06427	0.0859399	-0.0216699	-0.21529	-0.0976801	0.23479	-0.36996	-0.0946798	-0.1973	-0.70413	-0.81223	-0.8587
losta	14	-0.215926	0.112414	0.103514	-0.404006	-0.398336	-0.265556	0.0750237	-0.0999165	0.101274	-2.01285	-2.29009	-1.93026	-0.228147	-0.114597	0.342743	-0.300367	0.453334	0.137193	-0.361387	-0.919077	-0.155357	-0.913277	-1.15753	-0.152687
MAD2L1	14	0.0185328	-0.0759668	0.0574331	0.0279131	-0.0595274	-0.465747	-0.167277	-0.0339975	-0.0931072	-1.54223	-1.55891	-1.62666	-0.0216208	0.0721693	-0.0505505	-0.183161	-0.167491	-0.13364	-0.49207	-0.2377	-0.16845	-0.69523	-1.26593	-0.91901
ZWINT	14	0.0115309	-0.008049	-0.003479	0.386091	0.299691	0.161791	-0.198568	-0.169569	-0.103179	-1.31219	-1.30266	-1.38919	0.0760736	-0.0964661	0.0203934	0.172264	0.071764	-0.0314665	-0.393476	-0.414856	-0.200576	-1.00621	-1.13533	-1.16384
HIST1H3G	14	-0.175487	0.186744	-0.0112562	0.227043	0.237344	0.164844	-0.205227	0.122144	0.165544	-1.27084	-1.03873	-0.834867	0.141614	-0.131996	-0.0096159	0.275945	0.279244	0.224244	-0.0602856	-0.0588961	0.275845	-0.579326	-0.429266	-0.374096
FABP5P2	14	0.005023	0.0298929	-0.0349169	0.218893	0.267923	0.298183	-0.286366	-0.146646	-0.236967	-1.03457	-1.11241	-1.37836	0.0161333	0.0535336	-0.0696659	0.235834	0.248234	0.205733	-0.419196	-0.311687	-0.224216	-0.993317	-0.993016	-0.835146
RAD18	14	-0.0447407	-0.0412207	0.0859594	0.41396	0.387359	0.193059	-0.232861	-0.0863209	-0.0820007	-1.11216	-1.49087	-1.4148	0.0253668	-0.0597334	0.0343666	0.279367	0.179167	0.314967	-0.540553	-0.375703	-0.0835333	-0.779953	-1.21767	-0.902633
TYMS	14	-0.0176668	-0.0810671	0.0987329	0.247933	0.0898333	0.0165329	0.0040331	-0.0446672	-0.0064669	-0.911367	-1.07457	-1.26691	-0.0174332	-0.0139332	0.0313673	-0.0064325	-0.0752325	-0.0336332	-0.225833	-0.203632	-0.113233	-0.645533	-0.896333	-0.782133
MFAP5	14	0.0526667	-0.057333	0.0046663	0.0424662	-0.137733	-0.108933	-0.201333	-0.227433	-0.229033	-1.50561	-1.59728	-1.567	0.126416	-0.166883	0.0404663	-0.146323	-0.178894	-0.294904	-0.113474	-0.0163336	0.182716	-1.33906	-1.4487	-1.30624
KIAA1524	14	-0.14145	0.129821	0.0116301	0.11507	0.265141	-0.0555992	-0.536799	-0.242729	-0.228909	-1.6842	-1.7011	-1.5417	0.0693741	-0.103166	0.0337944	0.0451345	0.141785	0.362644	-0.930706	-0.669076	-0.334355	-1.38444	-1.63369	-1.32787
TUBB3	14	0.0045862	0.0172663	-0.0218534	0.470057	0.383226	0.351686	-0.220444	-0.197974	-0.345493	-0.913664	-1.01114	-1.13143	0.0941801	-0.0552406	-0.0389404	0.856979	0.87418	0.67177	0.0677395	0.0059099	0.21569	-0.35063	-0.43803	-0.25542
RP11-161H23.5	14	-0.139184	0.0448055	0.0943756	0.138586	0.269806	0.208526	-0.662694	-0.200854	-0.382364	-1.17041	-1.24391	-0.967204	0.034523	-0.186557	0.152034	0.292943	0.481573	0.375693	-0.0628166	0.0296135	-0.113116	-0.618567	-0.399926	-0.454567
C4orf46	14	0.00597	0.02666	-0.03263	0.11936	0.0538092	-0.164391	-0.22231	0.0302696	0.0669193	-0.870701	-1.15436	-1.04802	0.0214376	-0.0131531	-0.0082827	0.0796576	0.0327272	0.011157	-0.237893	-0.0073328	0.0499868	-0.289893	-1.02213	-0.584163
FABP5	14	-0.0773935	0.0495615	0.0278311	0.320946	0.500181	0.209116	-0.457009	-0.234259	-0.284834	-1.11782	-1.3893	-1.33551	-0.0053473	0.019433	-0.0140867	0.197383	0.214633	0.199483	-0.564542	-0.378798	-0.180067	-1.24946	-1.30846	-1.14495
CDC45	14	0.0302334	0.0772839	-0.107516	0.485414	0.266133	0.203544	0.0772934	0.219864	0.273704	-1.46899	-1.61365	-1.573	0.0930357	-0.104744	0.0117064	0.128966	0.261216	0.0996761	-0.314104	-0.285814	0.0903664	-1.47321	-1.4136	-1.23691
cheespee	14	0.0450702	-0.0122399	-0.0328298	-0.37179	-0.29462	-0.0569401	-0.5407	-0.38313	-0.29954	-1.29191	-1.31486	-1.04582	0.071763	-0.194427	0.122663	-0.320237	-0.0052867	-0.192807	0.109983	-0.104517	0.241853	-0.764057	-0.531037	-0.681167
HMGCS1	14	-0.0096559	-0.0001364	0.0097933	0.201524	0.254984	0.0410032	-0.148296	0.0125532	0.196223	-1.17152	-1.22294	-1.35067	-0.0453892	0.0093803	0.0360107	1.32004	1.30287	1.37468	-0.0409594	0.19423	0.521811	-0.85552	-0.86777	-0.79247
OXCT1	14	0.0330534	-0.120877	0.0878229	0.286793	0.0342932	0.0436935	-0.0540171	-0.0537968	0.0490332	-1.05129	-1.03898	-1.32786	-0.0809259	0.0175333	0.0633936	0.156054	0.344733	0.278514	-0.391216	-0.146286	0.0743532	-0.785586	-1.09616	-1.02241
CENPK	14	-0.114539	0.0839005	0.0306406	0.21306	0.150041	-0.0801296	-0.0113192	0.113501	0.12757	-1.42883	-1.54677	-1.78244	0.0673704	-0.06919	0.0018206	-0.0244398	-0.09622	0.0414	-0.71328	-0.47427	-0.21228	-1.21745	-1.40299	-1.34551
APOBEC3B	14	0.0463867	-0.0063724	-0.0400133	0.0762072	0.168007	-0.0217133	-0.415313	-0.250573	-0.291353	-1.02394	-1.2023	-1.27477	0.19064	-0.249159	0.0585203	-0.119939	-0.134669	-0.455549	-0.289169	-0.16715	0.15091	-0.600779	-0.827519	-0.691319
MLLT11	14	0.0123339	-0.0339661	0.0216341	0.479534	0.398933	0.356334	-0.446736	-0.356866	-0.368166	-1.48883	-1.47493	-1.66198	0.0615673	-0.0831327	0.0215673	0.466467	0.418767	0.399667	-0.508082	-0.470043	-0.231633	-1.57201	-1.68848	-1.53408
DIAPH3	14	0.0029669	-0.0301332	0.0271664	-0.114634	-0.0844336	-0.237514	-0.117733	0.0538664	0.0987663	-1.11171	-1.49112	-1.2035	0.0112171	-0.0097828	-0.0014324	-0.0716724	-0.152173	-0.0805931	-0.415633	-0.357533	-0.0600328	-0.990883	-1.37011	-1.07497
HSPA4L	14	-0.0784674	0.0863333	-0.0078669	0.207733	0.444133	0.0909328	-0.488667	-0.318267	-0.182767	-0.867357	-1.12288	-1.07255	-0.0698328	0.0053673	0.0644674	0.360567	0.396068	0.487267	-0.592933	-0.338433	-0.0568333	-0.776433	-1.0907	-0.750833
HAT1	14	0.0190334	0.0226336	-0.041666	0.312034	0.240933	0.302534	-0.150766	-0.120966	-0.0986662	-0.875466	-1.15957	-1.11937	-0.0591993	0.0635004	-0.0043001	0.1052	0.0731001	0.0100002	-0.3754	-0.2565	-0.1053	-0.4712	-0.8431	-0.733399
ALYREF	14	0.0593672	0.0066671	-0.0660334	0.301267	0.163167	0.240767	-0.356333	-0.226833	-0.245433	-1.08287	-1.16068	-1.06249	0.102333	-0.0813675	-0.0209675	0.298033	0.368933	0.171233	-0.295067	-0.242867	-0.116167	-1.1408	-1.32092	-1.15275
HIST1H2BG	14	-0.0047998	0.0613995	-0.0566006	0.394	0.3557	0.3066	0.1866	0.2069	0.328199	-1.1508	-1.0136	-0.9637	0.0800333	-0.0792665	-0.0007668	0.282233	0.254033	0.340834	0.150434	0.0648336	0.338233	-0.874766	-0.780367	-0.618667
AC006557.1	14	-0.0027962	-0.0371065	0.0399036	-0.482746	-0.765036	-0.979516	-0.0618267	-0.003686	-0.0306158	-2.28627	-2.1257	-1.92706	0.0110168	-0.0399332	0.0289168	-0.326643	-0.205433	-0.207663	-0.759933	-0.463103	-0.253103	-1.50502	-1.82987	-1.65855
ZWILCH	14	-0.0453396	-0.0359292	0.0812707	0.417941	0.43785	0.16427	-0.310309	-0.329909	-0.129879	-1.27434	-1.39015	-1.57132	-0.0089865	0.0231829	-0.0141964	0.0837231	0.0672636	0.311563	-0.775377	-0.700657	-0.228167	-1.1637	-1.1803	-0.893227
NCAPH	14	0.0408001	-0.0707998	0.0299997	-0.2024	-0.313	-0.4223	-0.1917	-0.1585	-0.0992002	-1.04593	-1.031	-1.16927	0.0731001	-0.0830994	0.0100002	-0.267799	-0.333599	-0.279799	-0.4192	-0.367599	-0.1859	-0.6733	-0.880099	-0.666599
POLE2	14	-0.0454636	0.0679169	-0.0224533	0.177727	0.201457	-0.161393	-0.233724	0.125267	0.112307	-1.69452	-2.13427	-2.15388	0.0570669	-0.106533	0.0494661	-0.379233	-0.389314	-0.350143	-0.510983	-0.304223	-0.0563831	-1.93322	-1.81022	-1.56293
NCAPG2	14	0.0286341	-0.0966663	0.0680332	0.0655336	-0.057066	-0.228167	-0.126266	-0.143967	-0.0193663	-1.16892	-1.22528	-1.16549	0.0660667	-0.0107327	-0.0553331	-0.302733	-0.336033	-0.342833	-0.325433	-0.411933	-0.239933	-0.794923	-0.995813	-0.827933
sperplerby	14	0.234217	0.230176	-0.464393	-0.206123	-0.280883	-0.488663	-0.314243	-0.308114	0.198787	-1.0487	-0.907413	-1.09034	0.0276203	-0.0529299	0.02531	0.64839	0.5686	0.37507	-0.13758	-0.26922	0.18092	-0.56929	-0.93232	-0.54439
RAD51	14	-0.0759702	0.0287299	0.0472398	0.22285	0.21471	-0.19681	-0.0072999	0.27548	0.10038	-1.64695	-1.32245	-2.12151	0.155247	-0.0496936	-0.105554	-0.0325437	0.414217	0.0998564	-0.391294	-0.208543	0.407066	-1.6569	-1.61477	-1.08688
SMC2	14	0.0684671	-0.0297232	-0.038743	0.323187	0.195917	-0.154903	-0.297773	-0.105733	-0.318653	-1.19116	-1.36042	-1.21148	0.128917	-0.0979533	-0.0309634	-0.0583234	-0.0582633	0.0856366	-0.643523	-0.528264	-0.111293	-0.884353	-1.37486	-1.27947
ZNF519	14	-0.0119267	-0.0929565	0.104883	-0.0828762	-0.297207	-0.387576	-0.0336161	0.169634	0.0718136	-0.855367	-1.09452	-1.09955	-0.0202007	0.0359488	-0.0157509	-0.101491	0.0145388	-0.007431	-0.408031	-0.150051	-0.0139208	-0.63794	-0.707291	-0.64387
AHSA1	14	-0.0807676	0.0846329	-0.0038672	0.372832	0.532132	0.244533	-0.479967	-0.304768	-0.275667	-1.03472	-1.15164	-1.01549	-0.0046663	0.0258341	-0.0211658	0.423734	0.411534	0.517434	-0.328266	-0.245766	-0.109366	-1.04227	-0.990166	-0.774866
NUSAP1	14	0.0196333	-0.0296669	0.0100327	0.0024328	-0.0300674	-0.212867	-0.241467	-0.239067	-0.172067	-0.899067	-1.04337	-1.06297	-0.0315323	0.0008678	0.0306673	-0.200933	-0.266132	-0.275132	-0.269333	-0.210933	-0.0181322	-0.371432	-0.477133	-0.472133
FANCA	14	0.0776463	-0.0408239	-0.0368233	0.190316	0.041666	0.0868759	0.0082464	0.306187	0.296336	-1.14976	-1.01928	-1.16095	0.0607462	-0.0616636	0.0009165	-0.0159235	0.0398865	-0.0281534	0.0031166	-0.0693836	0.243067	-0.673853	-0.782403	-0.745124
GINS2	14	-0.0077763	0.0438137	-0.0360365	0.500434	0.285504	0.307264	-0.0097456	0.184714	0.212604	-1.55353	-1.72153	-1.70726	0.14249	-0.0770702	-0.0654202	-0.0513496	0.10675	-0.11236	-0.4344	-0.49229	-0.0416803	-1.76822	-1.89946	-1.476
CCDC112	14	-0.0981665	0.271133	-0.172966	-0.0574865	0.208194	-0.123166	-0.732996	-0.586157	-0.465376	-0.881287	-1.1795	-1.03018	-0.0006466	-0.0588465	0.0594931	0.197693	0.337923	0.356823	-0.585277	-0.394897	0.0424833	-0.552227	-0.730667	-0.517167
NUP107	14	0.0716457	-0.0606737	-0.0109739	0.302256	0.465616	-0.0365934	-0.335454	0.0270662	-0.0140638	-0.943554	-1.10778	-1.21462	0.0065403	0.01231	-0.0188503	0.0670795	0.15861	0.21164	-0.6152	-0.15938	-0.0179701	-0.44794	-0.87714	-0.636641
RP11-56O18.1	14	-0.0615234	0.0066667	0.0548568	-0.0276732	0.0193167	0.0277767	-0.282943	-0.0972934	-0.131693	-1.12505	-0.863593	-1.04184	-0.115593	0.204947	-0.0893536	0.279256	0.112176	0.427176	-0.355834	-0.233284	-0.280593	-0.650544	-0.785754	-0.923553
ZNF85	14	0.0260839	-0.0205765	-0.0055065	0.145464	0.0416231	-0.203437	-0.135277	-0.187487	-0.038126	-1.01448	-1.28024	-1.15527	-0.106443	0.122156	-0.0157137	-0.121664	-0.145524	-0.0814238	-0.602724	-0.273674	-0.205674	-0.380314	-0.813284	-0.661014
STXBP6	14	0.0944433	-0.0750961	-0.0193462	-0.125756	-0.380567	-0.308666	-0.323687	-0.130547	-0.258677	-0.965886	-1.21221	-1.14831	0.0160933	0.0112734	-0.0273666	0.188083	0.110963	0.0461931	-0.351607	-0.450997	-0.107707	-0.768987	-1.03655	-1.24518
HIST1H2BI	14	-0.0972939	0.190506	-0.093214	0.544936	0.760526	0.375216	-0.008214	0.285226	0.298686	-1.62833	-1.33252	-1.06083	0.18929	-0.23866	0.0493698	0.206389	0.33167	0.3386	-0.29778	0.0553598	0.21828	-1.07355	-0.89663	-0.67529
HSPE1P8	14	-0.0200768	0.0698938	-0.0498161	0.134244	0.500564	0.149903	-0.767036	-0.252306	-0.446986	-1.00946	-1.52429	-1.52189	-0.117189	0.0233002	0.0938902	0.28421	0.44766	0.554161	-0.679159	-0.11484	-0.42361	-1.40254	-1.18172	-1.03624
C3orf14	14	-0.249777	0.198743	0.051033	0.786813	0.972733	0.316773	-0.372837	-0.171387	-0.177847	-1.42743	-1.90818	-1.654	-0.09934	0.0531297	0.0462098	0.15814	0.23029	0.31416	-0.78639	-0.39512	0.04392	-1.28578	-1.33097	-0.93414
C1orf112	14	0.0704832	-0.0582266	-0.0122566	0.516693	0.465584	0.379004	-0.327627	-0.176687	-0.0523467	-0.957726	-1.25149	-1.34725	0.0046129	0.0593433	-0.0639563	0.188773	0.116293	-0.0474968	-0.553857	-0.403967	-0.0654669	-0.809257	-1.16857	-0.879897
HSPE1	14	-0.112233	0.107967	0.0042677	0.218368	0.432867	0.160667	-0.426533	-0.161833	-0.277332	-1.05629	-1.26304	-1.14993	-0.0248003	-0.0268002	0.0515995	0.2704	0.4335	0.4527	-0.6941	-0.4089	-0.306	-1.33339	-1.41171	-1.1492
DCK	14	0.0024004	-0.0628996	0.0605001	0.1422	-0.0563097	-0.14755	-0.0805101	-0.0563993	-0.0135202	-0.907249	-1.21213	-1.21656	-0.0180998	0.0352697	-0.01717	-0.30127	-0.23696	-0.275081	-0.426041	-0.23729	-0.1003	-0.49216	-0.84453	-0.8238
AC006116.24	14	0.0068359	-0.183414	0.176577	0.198297	0.291757	-0.124333	-0.804684	-0.542314	-0.447384	-0.944203	-1.24452	-1.08911	0.119467	-0.116763	-0.0027032	0.797057	0.939977	0.814297	-0.357443	0.031137	0.233057	-0.464633	-0.500823	-0.479853
CLSPN	14	-0.12531	0.18756	-0.0622501	0.482	0.64285	0.35854	0.0053701	0.42093	0.23175	-1.65152	-1.85986	-1.88158	0.0924835	-0.0468569	-0.0456266	-0.131057	0.130223	0.120153	-0.541276	-0.459797	0.0326633	-1.80556	-2.1639	-1.66967
RP11-435D7.3	14	0.161326	-0.133264	-0.0280638	0.571526	0.528376	0.0774264	-0.110344	0.440146	0.0681062	-1.25449	-1.48548	-1.12671	-0.0521502	-0.16839	0.22054	0.30152	0.30771	0.27685	-0.48091	-0.25828	0.10636	-0.98208	-1.11719	-0.90285
HSPE1P7	14	-0.180167	0.159233	0.0209332	0.209434	0.309834	0.0427332	-0.273467	-0.194867	-0.335567	-0.905457	-1.01255	-1.15617	-0.0791998	-0.0873995	0.1666	0.2675	0.2894	0.5675	-0.4607	-0.0688	-0.3154	-1.15615	-0.7802	-0.53065
SPAG5	14	0.041317	0.0230865	-0.0644026	-0.567563	-0.276543	-0.782033	-0.843513	-0.613443	-0.467953	-1.44075	-1.31827	-1.35227	0.181514	-0.167706	-0.0138063	-0.273546	-0.230937	-0.113906	-0.578036	-0.517566	-0.248147	-0.761276	-0.749566	-0.486106
RRM1	14	0.0918665	-0.0566339	-0.0352335	0.331766	0.177466	0.145467	-0.0030336	-0.034934	-0.0115337	-0.879133	-1.09603	-1.05243	-0.0593328	0.0498667	0.0094671	0.0004663	-0.0814333	-0.0455332	-0.384633	-0.421933	-0.212033	-0.744033	-0.813633	-0.875234
IGFBP3	14	0.0222006	-0.103	0.0808001	0.453401	0.2361	0.0519009	-0.2212	-0.2162	-0.3313	-1.3427	-1.34747	-1.59896	-0.0349331	-0.0123339	0.047267	0.328966	0.318967	0.240466	-0.699404	-0.542144	-0.491433	-0.443434	-0.838634	-0.783963
SNRNP25	14	0.0632792	0.0010195	-0.0643005	0.18574	0.0483494	0.111269	-0.51173	-0.361371	-0.292391	-1.35822	-1.29035	-1.26263	0.213276	-0.140874	-0.0724039	0.538706	0.400455	0.466716	-0.579824	-0.607184	-0.237764	-1.56208	-1.28625	-1.31763
RAD51AP1	14	-0.0299902	-0.0513601	0.0813494	0.36321	0.49564	0.06884	0.15304	0.1658	0.22665	-1.57033	-1.73987	-1.63443	0.0535574	-0.0019131	-0.0516424	-0.0805826	0.0116377	0.0761375	-0.750173	-0.556152	-0.208423	-1.09604	-1.71143	-1.44694
ORC6	14	-0.136257	0.103243	0.0330124	0.758753	0.862793	0.492602	0.0302629	0.205112	0.433722	-1.29839	-1.68054	-1.51619	-0.0058641	-0.171724	0.177587	0.498126	0.487666	0.592957	-0.443134	-0.278534	0.259986	-1.6531	-1.30475	-1.22628
CDC6	14	-0.0339603	0.104549	-0.07059	0.57215	0.82325	0.257649	0.0774498	0.20575	0.19835	-1.42064	-1.64873	-1.23474	0.112201	-0.036499	-0.0756989	0.258902	0.364601	0.376401	-0.267098	-0.315099	-0.0033989	-1.40135	-1.89374	-1.22906
PTTG1	14	0.0379333	-0.0960665	0.0581331	-0.355467	-0.316566	-0.434467	-0.609567	-0.583167	-0.605467	-1.00883	-1.09937	-1.09579	0.0618839	-0.0440264	-0.0178566	-0.113496	-0.131296	-0.132966	-0.0958061	0.0199833	0.0913839	-0.485036	-0.519526	-0.239367
HIST1H2AB	14	0.0474434	0.102413	-0.149857	0.661024	0.639574	0.536473	0.0275536	0.263534	0.239504	-1.42295	-0.945947	-1.20041	0.0658741	-0.0764065	0.0105333	0.431574	0.523124	0.402244	-0.170536	-0.242476	0.122444	-0.900486	-0.774467	-0.728386
FANCI	14	-0.0717268	-0.0164566	0.0881834	0.195474	0.399883	0.0797729	-0.125767	0.179954	0.0464334	-1.22025	-1.3797	-1.49541	0.036376	0.0288057	-0.0651836	-0.231844	-0.277764	-0.0418043	-0.562244	-0.659344	-0.250934	-1.36723	-1.30491	-1.21781
FEN1	14	0.102576	-0.0706434	-0.0319338	0.429276	0.151277	0.205876	0.140676	0.261976	0.195077	-1.29638	-1.26981	-1.38191	0.0671997	-0.0170994	-0.0500994	0.0609999	-0.0444002	-0.10293	-0.11083	-0.0437994	0.0929003	-1.23509	-1.10557	-1.21259
CDK2	14	0.0403004	-0.0629005	0.0226002	-0.12	-0.2667	-0.1884	-0.0390005	0.0686998	0.0763998	-1.0331	-1.0608	-1.0122	0.0778675	-0.0527325	-0.0251331	-0.216033	-0.169933	-0.273833	0.0315676	-0.0502329	0.128468	-0.802633	-0.925933	-0.732633
ABCA17P	14	-0.2474	0.0695701	0.17783	0.419061	0.37737	-0.13498	-0.39226	-0.13334	-0.25959	-0.91406	-1.02706	-1.06302	0.0865569	-0.146433	0.0598769	0.736327	0.747377	0.881597	-0.310423	0.0289373	0.177477	-0.527433	-0.892693	-0.372283
FAM83D	14	0.116568	-0.0729322	-0.0436325	0.139668	-0.138032	-0.0802326	-0.453133	-0.401233	-0.406432	-0.957232	-1.07713	-1.09853	0.0343666	0.0174665	-0.0518341	-0.0507336	-0.0296335	-0.131433	-0.460033	-0.455234	-0.263433	-0.287333	-0.547234	-0.620534
CTSV	14	0.0484772	-0.199873	0.151397	0.346726	0.236217	0.0022373	-0.0534735	-0.0459127	-0.198453	-1.29528	-1.23529	-1.64223	-0.117297	0.0464525	0.0708427	0.0602722	-0.0130672	-0.162498	-0.243978	0.137643	0.0403223	-0.353588	-0.781638	-0.605288
PRPS1	14	0.0526991	-0.0910006	0.0382996	0.0926991	-0.0620003	-0.0498009	-0.2024	-0.206201	-0.187301	-0.962951	-1.00416	-0.964741	0.007267	0.0166674	-0.0239334	-0.256233	-0.262433	-0.336533	-0.157733	-0.275233	0.003767	-0.915233	-1.11783	-0.992333
XRCC2	14	-0.0194559	0.0305443	-0.0110865	0.386644	0.203464	0.0702944	0.260664	0.386504	0.467894	-1.22191	-1.20066	-1.2335	-0.0203667	-0.0077467	0.0281134	0.378414	0.364214	0.345714	-0.256227	0.0899334	0.253613	-0.637446	-1.03037	-0.789896
GINS1	14	-0.0351572	0.0141029	0.0210533	0.340393	0.332033	0.0330629	-0.312957	0.0729427	-0.0848169	-1.37131	-1.41096	-1.50283	0.083353	-0.0777473	-0.0056076	-0.393107	-0.281287	-0.318048	-0.687287	-0.370247	0.0057726	-1.31138	-1.51743	-1.34587
HSP90AA4P	14	0.0524626	-0.0927572	0.0402927	0.0349827	0.502053	0.136493	-0.131007	0.155723	0.0138426	-1.14207	-1.23795	-1.14483	-0.150513	0.0724573	0.0780573	0.177207	0.305147	0.377197	-0.574983	-0.337723	-0.226573	-1.39161	-1.25859	-1.00587
RFC2	14	-0.0054998	-0.0858002	0.0913	0.2817	0.2342	0.1813	0.1929	0.2242	0.2246	-1.23083	-1.05308	-1.0125	0.154666	-0.0912342	-0.0634336	0.227966	0.218966	0.164466	-0.0153341	0.174966	0.196766	-1.13125	-1.02732	-0.926104
NCAPG	14	0.0434008	-0.0581999	0.0148001	-0.0103998	-0.0546999	-0.0802994	-0.3589	-0.2637	-0.1592	-1.36641	-1.50043	-1.58383	-0.101666	0.129034	-0.0273666	-0.347466	-0.370767	-0.304866	-0.706467	-0.610867	-0.447666	-0.640266	-0.984166	-0.983767
LRR1	14	-0.1558	0.0507493	0.10505	0.3322	0.38473	0.0198493	-0.1567	-0.0242605	0.0209498	-0.895041	-1.09397	-1.03401	0.168281	-0.0651798	-0.1031	-0.147779	-0.0100994	-0.18196	-0.49609	-0.40099	-0.0833197	-0.9373	-0.93217	-0.77283
CDCA2	14	0.0132008	0.01861	-0.0318098	-0.0696096	-0.26368	-0.493	-0.42636	-0.2169	-0.20726	-1.28673	-1.38183	-1.37882	0.127293	-0.0641775	-0.063117	-0.322877	-0.355337	-0.487277	-0.786827	-0.722427	-0.272468	-1.07267	-1.19075	-0.995937
POLQ	14	0.14612	-0.0228205	-0.123301	0.700329	0.552889	0.17106	0.0229292	0.322429	0.449079	-1.29839	-1.61063	-1.58515	0.0495205	0.0381899	-0.0877094	0.217791	0.179871	0.16484	-0.54068	-0.5554	-0.18648	-1.14554	-1.29402	-1.14175
KIF20B	14	0.0566263	0.110686	-0.167314	-0.0431137	-0.0386333	-0.307044	-0.635464	-0.460533	-0.387084	-1.42304	-2.09086	-1.91429	-0.052021	-0.0862703	0.138289	-0.43696	-0.285131	-0.422831	-1.32197	-0.91483	-0.719991	-1.48634	-1.85297	-1.69049
DDX46	14	0.0874033	-0.0123968	-0.0750065	0.356813	0.0961027	0.0178928	-0.300337	-0.0824471	-0.0851173	-0.826727	-1.26306	-1.29024	-0.00564	0.0765696	-0.0709305	0.0644293	-0.0110903	-0.11917	-0.62413	-0.5649	-0.19789	-0.95046	-1.17925	-1.31125
VRK1	14	-0.0859776	0.0705328	0.0154428	0.547913	0.659403	0.368962	-0.370937	0.0505724	0.0538921	-1.12536	-1.49024	-1.45971	-0.0868273	0.0555925	0.0312328	-0.0314474	0.0988827	0.242373	-0.815907	-0.410257	-0.242127	-0.664598	-0.983147	-0.798368
ATAD2	14	-0.0018673	-0.0020666	0.003933	0.160833	0.0085335	-0.223367	0.113033	0.299733	0.180133	-1.11399	-1.56347	-1.42528	-0.0198002	0.0944996	-0.0747004	-0.1904	-0.2283	-0.1553	-0.377	-0.3611	-0.194	-0.7656	-1.06677	-1.26793
IDI1	14	0.0732336	-0.0869665	0.0137339	0.200233	0.0350342	-0.0250664	0.0001335	0.0410337	-0.123666	-1.09068	-1.18918	-1.47959	-0.033433	0.0605669	-0.027133	0.0349665	0.0419664	-0.0157328	0.0996666	0.262367	0.358367	-0.214833	-0.540133	-0.450633
FABP5P10	14	-0.0277767	-0.0107765	0.0385537	0.225174	0.447763	0.241863	-0.349377	-0.367517	-0.463996	-1.08739	-1.14203	-1.20451	-0.105333	0.131817	-0.0264835	0.131197	0.130357	0.311507	-0.509334	-0.290513	-0.477963	-1.36186	-1.30316	-1.32147
HIST1H3H	14	-0.0540895	0.210351	-0.15626	0.336871	0.44724	0.241271	-0.11981	0.0484004	0.224861	-1.23207	-1.0161	-0.76761	0.210793	-0.212707	0.0019135	0.249954	0.356233	0.479964	-0.0934863	-0.0587163	0.0765634	-0.506186	-0.235857	-0.286376
ITGA6	14	-0.11648	0.18959	-0.0731096	-0.253989	-0.0024195	-0.466579	-0.76847	-0.614429	-0.440889	-0.82206	-1.18473	-1.03866	0.0502901	-0.0068693	-0.0434198	0.28909	0.187941	0.44369	-0.76305	-0.55429	-0.267	-0.57668	-0.97586	-0.551559
CDCA8	14	-0.0190697	0.0067806	0.01229	-0.24065	-0.32759	-0.50221	-0.57969	-0.359779	-0.31936	-1.28767	-1.22782	-1.12152	0.193323	-0.120386	-0.072937	-0.305507	-0.230336	-0.298257	-0.351876	-0.299446	0.122913	-0.492546	-0.358047	-0.280757
RNA5SP463	14	-0.0026665	0.112524	-0.109857	-0.668547	-0.277327	-0.650177	-0.444417	-0.205327	-0.238087	-1.03495	-1.36615	-0.671576	0.0352731	-0.089757	0.0544829	0.138873	0.299673	0.149013	-0.532477	-0.332527	-0.307287	-0.559157	-0.313157	-0.706207
PRIM2	14	-0.07374	0.10008	-0.0263395	0.0230408	0.108601	-0.22863	-0.0228901	0.20102	0.276851	-0.91105	-1.19699	-1.3396	0.0765467	0.0291061	-0.105654	-0.0689735	0.0053167	-0.0958633	-0.641873	-0.363423	-0.0865936	-0.984404	-1.07136	-1.14939
SERPINB7	14	0.0474005	0.0316305	-0.0790296	0.400651	0.28153	0.152451	-0.17815	-0.0091696	0.0858707	-1.41693	-1.60112	-1.11356	0.0162764	-0.0377636	0.0214863	-0.0351839	0.0095463	0.0201559	-0.936614	-0.564123	-0.242104	-1.45109	-1.45887	-1.36062
FAM111B	14	0.100924	-0.0722961	-0.0286264	1.06958	1.19778	0.795383	-0.0807562	0.0780239	0.0054541	-2.24561	-2.31606	-2.31428	-0.0076666	0.0205336	-0.012867	0.448133	0.487833	0.487233	-1.06404	-0.856157	-0.672497	-2.5089	-2.94156	-2.70534
KCNQ5-IT1	14	-0.0147438	0.0205064	-0.0057635	0.788187	0.864956	0.550416	-0.147654	-0.0851135	-0.147533	-1.61881	-1.77894	-1.48282	0.0591335	-0.128056	0.068924	0.416604	0.653834	0.629943	-0.869236	-0.672316	-0.112176	-2.1952	-1.50956	-1.45838
TUBAP2	14	0.0672655	-0.0546341	-0.0126343	-0.176535	0.193866	-0.111135	-0.276434	-0.0196342	-0.230735	-1.17511	-1.36435	-1.20421	0.0015669	-0.0377331	0.0361671	-0.297632	-0.226933	-0.131332	-0.537832	-0.190733	-0.579533	-1.42328	-1.21466	-1.05977
PSMC3IP	14	0.010601	-0.0452089	0.0346107	0.79555	0.8934	0.57828	-0.0355797	0.210231	0.10587	-1.27153	-1.30575	-1.27706	0.0057325	-0.0077066	0.0019732	0.0920029	0.0421133	0.297963	-0.416947	-0.358647	-0.0990171	-1.15019	-1.25771	-0.916567
PSMD1	14	0.015234	-0.0124664	-0.0027666	0.211934	0.171134	0.0874338	-0.357166	-0.254666	-0.253266	-0.996306	-1.02183	-1.19995	0.0249662	0.0131664	-0.0381336	-0.0046339	-0.0022345	0.0143661	-0.708634	-0.687434	-0.553734	-1.14961	-1.23919	-1.16377
TTF2	14	-0.0422297	-0.0158501	0.0580797	0.0441904	0.0490904	-0.19243	-0.12006	0.12075	0.11712	-1.19437	-1.23445	-1.27895	-0.0216236	0.0018864	0.0197368	-0.519524	-0.374733	-0.249514	-0.514503	-0.462314	0.0371866	-0.845443	-1.26572	-0.945983
LDLR	14	-0.0294733	0.0449772	-0.0155029	-0.0964632	-0.385933	-0.317293	-0.482073	-0.371333	-0.285103	-1.12421	-1.28072	-1.40813	0.156234	-0.124766	-0.0314665	0.267994	0.240434	0.161304	0.502734	0.187364	0.566594	-0.285406	-0.385176	-0.322346
WDR77	14	0.0285664	-0.0337334	0.0051661	0.357266	0.209766	0.259967	-0.216233	-0.045433	-0.0504332	-0.831964	-0.726084	-0.790533	0.0715437	-0.0669861	-0.0045567	0.413764	0.347664	0.368963	-0.0232468	-0.109467	0.190714	-1.09961	-0.984157	-0.951906
PARPBP	14	0.0744896	0.0058193	-0.0803099	0.146649	0.10839	-0.32831	-0.346951	-0.0532198	-0.16207	-1.03898	-1.29518	-1.35053	0.0966959	-0.0816936	-0.0150032	-0.456944	-0.244594	-0.347254	-0.787364	-0.590444	-0.241314	-0.803504	-1.1718	-1.02783
FANCD2P2	14	-0.0437508	0.20236	-0.15861	-0.0912704	0.105869	-0.462541	-0.40234	-0.0384507	-0.20187	-0.93744	-1.60591	-1.54003	0.122196	-0.0291338	-0.0930634	-0.256423	-0.102804	0.0631065	-0.399494	-0.980694	-0.459054	-1.38292	-0.803043	-0.778084
ASF1B	14	0.134109	-0.1196	-0.0145102	-0.17146	-0.21833	-0.28598	-0.0475197	-0.22586	-0.0887899	-1.04114	-0.88857	-1.19742	0.0315723	-0.0449076	0.0133324	-0.174658	-0.210948	-0.306408	-0.0662775	-0.213438	0.0251923	-0.485088	-0.487848	-0.718998
RP11-382A20.1	14	-0.0492268	0.0820332	-0.0328074	0.332483	0.320383	-0.165017	-0.347667	-0.212157	-0.425568	-0.743157	-1.06351	-1.16743	-0.0402861	0.0625534	-0.0222664	0.0080337	0.120864	0.132414	-0.436986	-0.382986	-0.382856	-1.01902	-1.15711	-1.04548
CENPN	14	-0.0944567	0.119904	-0.0254459	0.451324	0.526004	0.111753	-0.362556	-0.251666	-0.165997	-1.17284	-1.11	-1.14683	0.0653133	-0.0843668	0.0190535	0.092864	0.0368738	0.179554	-1.03665	-0.384666	-0.305666	-0.696027	-1.09319	-0.690006
MCM4	14	-0.0177336	-0.0298338	0.0475664	0.253866	0.322766	0.0676661	0.188366	0.303166	0.247566	-0.893234	-0.923934	-1.02773	0.0368662	-0.0087338	-0.0281334	0.053566	-0.0032339	-0.0336332	-0.0053339	-0.0758333	0.117167	-0.897734	-1.11353	-1.01433
HSPE1P2	14	-0.208757	0.234653	-0.025897	0.140002	0.634032	-0.0222378	-0.520217	-0.238418	-0.287258	-1.01538	-1.36763	-1.30199	-0.110637	-0.0675964	0.178234	0.0939436	0.191414	0.550214	-0.822746	-0.406066	-0.296896	-1.53095	-1.42565	-1.11938
PCNA	14	0.0277987	-0.0987005	0.070899	0.521199	0.3564	0.321799	0.216999	0.128999	0.0642986	-0.981801	-1.35475	-1.30576	-0.0852995	0.100201	-0.0148993	-0.0734997	-0.116799	-0.0287991	-0.416499	-0.252899	-0.261899	-0.978299	-1.2552	-1.1447
CDCA3	14	-0.0205402	-0.083621	0.104159	-0.550631	-0.471051	-0.599451	-0.50205	-0.228721	-0.53401	-1.17089	-1.05129	-1.17073	0.0801673	-0.0976429	0.0174766	-0.503513	-0.346403	-0.173603	-0.646003	-0.301193	-0.126143	-0.742683	-0.635733	-0.533923
SRGN	14	-0.12461	-0.0160999	0.14071	0.13153	-0.0334101	-0.30424	-0.40708	-0.11649	-0.550981	-0.78602	-1.09631	-1.15762	-0.0666432	-0.0174632	0.0841064	0.433756	0.351747	0.550447	-0.166033	-0.0613136	-0.0549736	-0.0708332	-0.282504	-0.175513
PTPRG-AS1	14	0.126086	-0.0009537	-0.125134	0.772286	0.601556	0.407486	0.193576	0.438036	0.271096	-1.10053	-1.16725	-1.37893	-0.0079994	0.0291109	-0.0211096	0.324841	0.197731	0.151001	-0.0298891	0.212911	0.133031	-0.759369	-0.878879	-0.643499
ERCC6L	14	0.0476503	-0.101029	0.0533805	0.34765	0.0860705	0.122321	-0.388239	-0.319739	-0.360169	-0.98752	-1.07065	-1.37113	0.126637	0.0138068	-0.140443	-0.277253	-0.0940032	-0.368163	-0.422833	-0.565343	-0.258563	-0.648183	-1.03557	-0.835743
RFC3	14	-0.0081673	-0.0773468	0.0855131	0.695212	0.608113	0.418213	0.120013	0.303813	0.132712	-1.16143	-1.41598	-1.47529	-0.0616903	-0.0018005	0.063489	0.209799	0.165879	0.184169	-0.61227	-0.342821	-0.205531	-0.666641	-1.07821	-1.21181
SNORA31	14	0.218047	0.0106063	-0.228653	-0.407423	-0.405183	-0.216233	-0.455173	-0.365374	-0.469704	-1.02732	-1.04732	-1.01875	0.326324	-0.362857	0.0365334	0.606743	0.729904	0.302343	0.104064	-0.0714364	-0.515557	-0.437927	-0.509826	-0.363106
CEP152	14	0.0050344	-0.0068665	0.0018339	0.143764	-0.0170755	0.027524	0.0210638	0.200634	0.126934	-1.06941	-1.26817	-0.878406	0.131296	-0.0962038	-0.0350943	-0.372293	-0.139414	-0.207594	-0.258984	-0.362834	-0.0525141	-0.934204	-1.2595	-0.804264
TCF19	14	-0.0009937	-0.0084143	0.0094061	0.551626	0.458216	0.390136	0.0094156	0.102286	0.167696	-1.22123	-1.29536	-1.62049	0.0630302	-0.0745697	0.0115404	-0.0829892	-0.184509	-0.0410795	-0.206969	-0.300789	0.0656605	-0.437989	-0.805789	-0.627399
SPC25	14	-0.0459175	0.0393229	0.0065928	0.360542	0.407473	0.0799322	-0.167697	-0.144228	-0.0451078	-1.34319	-2.19689	-1.63353	-0.004714	-0.0118437	0.0165558	-0.157014	-0.125144	-0.167614	-1.4319	-0.568584	-0.497534	-1.76981	-1.46229	-1.42719
LINC01605	14	-0.0077462	0.140344	-0.132596	0.626113	0.797643	0.0974636	-0.330016	-0.100896	-0.119006	-1.09966	-1.25077	-1.03252	-0.173823	0.0433068	0.130517	0.762397	1.03606	0.791777	0.0624866	0.120927	0.445847	-0.985293	-1.14208	-1.10548
ZNF107	14	-0.0016203	-0.0056	0.0072203	0.17245	0.51849	0.0375004	-0.17047	-0.08568	-0.0146999	-0.94421	-1.25434	-1.16915	-0.0549498	-0.0213299	0.0762806	-0.133389	-0.0590591	-0.21338	-0.76719	-0.689469	-0.26769	-1.00668	-1.45315	-1.0609
MNS1	14	-0.0272398	0.0760102	-0.04877	0.54587	0.44335	0.15729	-0.25262	0.0481701	-0.19651	-1.28638	-1.29137	-1.48216	0.0039172	-0.0947628	0.0908475	-0.244833	-0.313153	-0.259173	-0.915663	-0.450922	-0.252803	-1.34641	-1.10912	-1.02579
HSPE1P6	14	-0.107321	0.12124	-0.0139208	0.43576	0.61979	0.24	-0.32791	-0.0784206	-0.42199	-0.904051	-1.13283	-1.28102	-0.0421505	0.047699	-0.0055504	0.248919	0.412649	0.534949	-0.874631	-0.351211	-0.52035	-1.1217	-1.31946	-0.986601
CENPI	14	-0.116418	0.0380726	0.0783424	-0.237947	-0.309088	-0.332558	-0.429888	-0.0330582	-0.0275974	-1.75426	-1.41647	-1.45271	0.0590763	-0.0978336	0.0387564	-0.638393	-0.523563	-0.505334	-0.833473	-0.628803	-0.220473	-1.3089	-1.49825	-1.36113
ARHGAP11A	14	0.0398235	0.0690136	-0.108837	0.0936031	-0.137427	-0.284897	-0.421527	-0.312716	-0.265757	-0.993927	-1.15077	-1.42805	0.0084701	0.0828295	-0.0913	-0.35965	-0.38895	-0.34605	-0.6664	-0.37896	-0.18702	-0.63807	-0.63892	-0.58153
HIST1H2BJ	14	-0.0615673	0.0774336	-0.0158672	0.202333	0.245533	0.218833	0.217433	0.611233	0.458233	-1.3123	-1.2945	-1.09709	0.0850334	-0.124666	0.0396338	0.0746336	-0.0015659	0.253533	-0.290067	-0.161066	-0.0183659	-1.30694	-1.35353	-0.885237
GMNN	14	-0.0699339	0.0534658	0.0164661	0.270666	0.492267	0.199466	0.0726662	0.072566	0.0953665	-0.997224	-1.1827	-1.11928	-0.101001	0.0619993	0.0389996	0.037899	-0.0184011	0.114599	-0.70081	-0.441901	-0.3627	-1.07465	-1.19128	-1.27075
DDIAS	14	0.0138836	-0.0383062	0.0244236	0.798063	0.856573	0.450153	-0.244607	0.0221634	0.0368738	-1.44734	-1.55069	-1.36126	-0.002224	-0.057394	0.0596161	-0.0335646	-0.0719538	-0.0169439	-0.746274	-0.495514	-0.387534	-1.27232	-1.73403	-1.34698
CHAF1B	14	-0.0202875	0.104612	-0.0843277	0.175503	-0.0646572	-0.0577679	0.208882	0.314822	0.303513	-1.36058	-1.24213	-1.27767	0.04494	0.0394497	-0.0843897	-0.0697603	-0.18039	-0.15608	0.09974	0.213079	0.43582	-0.43097	-0.65127	-0.576261
CTC-260E6.4	14	0.0516634	-0.0652566	0.0135937	0.409014	0.438804	-0.0831466	-0.0425267	0.331964	0.224793	-1.87038	-2.19572	-1.62345	0.182454	-0.0591965	-0.123257	-0.0957565	-0.232427	-0.0089664	-1.36702	-0.349677	-0.555117	-1.85037	-2.07728	-1.84048
RP11-876N24.5	14	0.16458	0.13846	-0.30304	0.19869	0.14893	-0.11301	-0.23422	-0.18169	-0.21981	-0.81305	-0.94475	-0.95087	0.0044036	0.0016637	-0.0060663	0.015914	0.150164	0.101694	-0.156366	-0.240216	-0.334086	-0.733786	-1.20112	-1.08281
CEP128	14	0.08778	-0.0184298	-0.0693502	0.44994	0.26947	0.21766	-0.0450096	0.0019598	-0.14211	-0.76392	-1.21092	-1.24751	0.0755138	-0.0094166	-0.0660963	0.0108337	0.0301933	-0.0997162	-0.738457	-0.538937	-0.344637	-0.535577	-0.830796	-0.717776
KIF11	14	-0.0157995	0.0518999	-0.0360994	-0.10752	-0.0093994	-0.38867	-0.44102	-0.0978794	-0.20634	-1.04842	-1.16596	-1.26857	0.0604	-0.0241995	-0.0361996	-0.36125	-0.3497	-0.4237	-0.94924	-0.62293	-0.325089	-0.95457	-1.24188	-0.92741
FANCD2	14	0.0030766	-0.024744	0.0216665	0.295286	0.327806	-0.100794	0.103677	0.267026	0.352587	-1.07834	-1.5336	-1.16904	0.109257	-0.0886841	-0.0205736	-0.132724	-0.196013	-0.270214	-0.640944	-0.550804	-0.120124	-1.10036	-1.27936	-1.18711
TIMM21	14	-0.11414	0.0570803	0.0570602	0.78825	0.94806	0.67	-0.09869	0.0018501	0.0861797	-0.93422	-1.19062	-1.15752	-0.0794935	0.112947	-0.0334539	0.317307	0.434107	0.498576	-0.752964	-0.301614	-0.0353136	-1.12851	-1.25858	-1.01156
LSM3	14	-0.1359	0.147099	-0.0112009	0.0911989	0.334099	0.0338993	-0.457661	-0.205901	-0.0207005	-1.09675	-1.20183	-0.911301	-0.0708666	-0.0640669	0.134933	-0.118966	-0.125566	-0.0403662	-0.665127	-0.400066	-0.114066	-1.59578	-1.27495	-1.15467
RP11-184J23.2	14	-0.133227	0.0809226	0.0523028	-0.182087	-0.344457	-0.210287	-0.164067	-0.222007	-0.0127373	-1.23948	-1.11928	-0.971377	-0.0798631	0.157627	-0.0777631	-0.0716434	-0.210423	-0.268513	-0.393873	0.0803866	-0.538743	-0.590714	-0.634323	-0.480963
RAD54L	14	-0.00737	0.03754	-0.03017	0.24419	0.10373	-0.16212	0.14712	0.38993	0.45547	-1.45343	-1.10669	-1.0817	0.128173	-0.104637	-0.0235367	-0.264147	0.0545034	-0.163447	-0.280807	-0.0172367	0.388174	-1.05026	-1.05991	-0.856817
KIF4A	14	0.0810099	0.0297499	-0.11076	-0.28303	-0.27773	-0.397059	-0.61431	-0.47091	-0.44995	-0.9668	-0.97795	-1.0898	0.0758867	-0.0463228	-0.029563	-0.485183	-0.437593	-0.379192	-0.489003	-0.500823	-0.220433	-0.496433	-0.593893	-0.520443
BRCA2	14	0.085063	-0.0382166	-0.0468473	0.274253	0.264413	0.0021029	-0.322727	0.0919333	-0.112327	-1.21817	-1.45965	-1.20778	-0.0841069	0.0150232	0.0690832	-0.507087	-0.212747	-0.431637	-0.770147	-0.538157	-0.352077	-0.803007	-1.23587	-0.968777
KRT8P3	14	-0.012866	0.0325336	-0.0196667	-0.200366	0.226833	0.0570335	-0.250866	-0.089366	-0.255016	-0.916236	-0.903136	-0.862447	0.0952005	-0.0882998	-0.0068998	0.0004997	-0.0011997	0.0714998	-0.2836	-0.3162	-0.395	-1.37834	-0.991099	-0.798759
C5orf34	14	0.1122	-0.0601497	-0.0520496	0.35343	0.27387	0.0587802	-0.0667896	-0.0315499	0.11867	-0.63813	-1.06348	-1.43571	-0.0569434	-0.0423932	0.0993366	-0.292213	-0.0820932	0.124426	-0.643064	-0.224623	-0.143414	-0.809184	-1.30945	-1.08598
TAGLN	14	-0.0067768	0.0031834	0.0035934	1.33685	1.40595	1.34725	0.456883	0.620354	0.643523	-1.40399	-1.38623	-1.32927	0.0034571	0.075037	-0.0784931	1.55742	1.61632	1.63532	0.757297	0.671597	0.987317	-0.844433	-0.947353	-0.752993
MMS22L	14	-0.176377	0.201783	-0.0254068	0.525113	0.608733	0.228813	0.0905132	0.263323	0.526233	-1.00997	-1.20697	-1.23184	-0.0087004	0.0341196	-0.0254202	0.0203896	-0.0126104	0.0261898	-0.528111	-0.424311	-0.0591106	-0.93362	-1.41325	-1.07717
SPDL1	14	-0.0181007	0.0230999	-0.0050001	-0.0560007	-0.0386	-0.2029	-0.64072	-0.369801	-0.315101	-1.31231	-1.50845	-1.30243	-0.0750332	-0.0414333	0.116467	-0.565033	-0.529533	-0.434333	-0.965853	-0.750233	-0.537733	-1.38647	-1.36	-1.32486
ORC1	14	-0.0914631	0.035037	0.056427	0.343767	0.489027	0.173667	0.231157	0.279787	0.377577	-0.990963	-1.16106	-0.705072	0.0125027	-0.035347	0.0228434	0.0547829	0.0595827	0.0598135	-0.246867	-0.183817	0.130583	-1.08411	-1.22116	-0.897306
CDK1	14	-0.0381336	-0.0838337	0.121966	0.124766	0.191167	-0.227433	-0.299033	-0.0809336	-0.132633	-0.946254	-1.25546	-1.27165	-0.0569	0.0927	-0.0358	-0.3537	-0.3591	-0.249	-0.69794	-0.51018	-0.3285	-0.4506	-0.91023	-0.70152
GLIPR1	14	0.0107002	0.0058994	-0.0166006	1.6068	1.604	1.5175	-0.62974	-0.466741	-0.513411	-1.69692	-1.86307	-1.94026	-0.0227327	-0.0189333	0.041667	1.14647	1.22457	1.19517	-0.992443	-0.689754	-0.441843	-1.73752	-1.97545	-1.86145
HMGN5	14	0.0720539	0.135643	-0.207697	-0.540977	-0.294247	-0.499296	-0.851636	-0.477946	-0.525967	-1.34417	-1.39789	-1.39948	0.0818539	-0.0943766	0.0125237	-0.489516	-0.649937	-0.552346	-0.470197	-0.384936	-0.0896063	-1.25964	-1.32021	-0.925416
POLA1	14	0.118524	-0.0424566	-0.076067	0.397553	0.342983	0.0506535	-0.266656	0.163774	0.102923	-0.911417	-1.13683	-1.24958	-0.0648298	0.0056009	0.0592308	-0.172669	-0.0735893	-0.329889	-0.499849	-0.52794	-0.341549	-1.18445	-1.28039	-1.28298
CENPU	14	-0.0698767	0.0830135	-0.0131369	0.409483	0.633554	0.174153	-0.0496569	0.0384331	0.254323	-0.883077	-1.03338	-0.988797	-0.0460806	0.0763693	-0.0302906	-0.0643301	-0.0849199	0.0360794	-0.68742	-0.306581	0.0193501	-0.9603	-1.36182	-0.74115
HSPE1P5	14	-0.0754194	0.0447702	0.0306501	0.276171	0.57137	0.112491	-0.31998	-0.0832596	-0.0847397	-0.84984	-0.82922	-1.01315	0.0059776	-0.091753	0.0857773	0.234147	0.182548	0.606107	-0.771743	-0.383153	-0.448523	-1.242	-0.981643	-0.919233
DEPDC1B	14	0.0370235	0.0276737	-0.0646963	-0.0757465	-0.248337	-0.354527	-0.296576	-0.239937	-0.313006	-1.09958	-1.12493	-1.18608	0.05445	0.0016003	-0.0560493	-0.30221	-0.47413	-0.53616	-0.54995	-0.453059	-0.18102	-0.39991	-0.97691	-0.80172
ZNF367	14	-0.0107236	0.0263662	-0.0156436	0.170197	0.289356	0.0047064	0.0866165	0.402846	0.0684361	-1.09157	-1.16261	-0.781424	-0.0201969	-0.029747	0.049943	0.087543	-0.292517	0.207833	0.131723	0.169633	0.309673	-0.430197	-0.598297	-0.408627
PCNA-AS1	14	-0.131333	-0.0315638	0.162897	0.630647	0.659727	0.351187	0.173966	0.452356	0.224737	-1.02524	-0.714753	-1.296	0.0210009	0.028101	-0.049099	0.210331	0.107401	0.0638113	-0.0194483	-0.266229	0.0144815	-0.780378	-0.969039	-0.969849
TIPIN	14	-0.12999	0.10947	0.0205202	0.38438	0.632951	0.150391	-0.227409	0.16248	0.14076	-0.51107	-1.25004	-0.97407	-0.0914669	0.0154028	0.0760632	0.0720625	0.161323	0.199403	-0.451207	-0.254518	-0.085947	-0.976567	-1.24964	-1.11751
CASC5	14	-0.143773	0.153457	-0.0096836	-0.332073	-0.150993	-0.541694	-0.586103	-0.577093	-0.470464	-1.33274	-1.41273	-1.36786	-0.0465136	-0.0347233	0.0812368	-0.341033	-0.479573	-0.364643	-0.906783	-0.702023	-0.488483	-0.519923	-1.06062	-0.950723
MCM10	14	0.123253	0.0795236	-0.202776	0.553654	0.790374	0.403034	0.113354	0.349014	0.355083	-1.55611	-1.03391	-1.16085	0.124563	-0.152907	0.0283432	0.100993	0.210814	0.244323	-0.411726	-0.505537	-0.0107965	-1.13403	-1.57355	-1.49273
HSPE1P4	14	-0.135937	-0.119167	0.255103	0.354763	0.571203	-0.263007	-0.304477	-0.285907	-0.185097	-0.941837	-0.939637	-1.18009	-0.0635061	-0.0352664	0.0987735	0.421103	0.358933	0.707184	-0.598126	-0.153376	-0.460866	-1.41433	-1.28855	-1.28498
HSP90AA2P	14	-0.144434	0.0413666	0.103066	-0.101534	0.556867	-0.0734339	-0.440264	0.0365667	-0.122634	-0.993624	-1.34655	-1.05187	-0.0843	0.0903997	-0.0061006	0.0382996	0.1577	0.2653	-0.80173	-0.3935	-0.517401	-1.57256	-1.48962	-1.08908
FAM196B	14	0.116404	0.0973539	-0.213757	-0.0158863	-0.211567	-0.187346	-0.473367	-0.326917	-0.401277	-1.14524	-1.50478	-1.36908	0.0718603	-0.17183	0.0999699	-0.46414	-0.72059	-0.61238	-0.4419	-0.42126	0.0563402	-0.7915	-1.07855	-1.29733
CEP55	14	-0.260779	0.1366	0.12418	-0.56778	-0.10409	-0.64487	-0.848189	-0.43199	-0.48699	-1.46518	-1.60442	-1.38145	-0.0627069	0.0439539	0.0187531	-0.679406	-0.575796	-0.488207	-0.888917	-0.761287	-0.394446	-1.0622	-1.01629	-0.939177
DTL	14	-0.0297165	0.126093	-0.0963774	0.342323	0.115203	-0.205447	0.152283	0.471833	0.545713	-1.42327	-1.57953	-1.44833	0.0595627	-0.0683374	0.0087729	-0.375518	-0.297937	-0.359898	-0.137008	-0.263107	0.0030623	-1.44033	-1.75748	-1.55617
STIL	14	0.0215273	0.0257368	-0.0472631	0.258257	0.359827	-0.0550833	-0.217253	0.0587072	0.005847	-0.770463	-1.15005	-1.1554	0.0951633	-0.103407	0.0082436	-0.340636	-0.326847	-0.181147	-0.704667	-0.528287	-0.219477	-0.743386	-1.26499	-0.937197
FGF5	14	-0.0455036	0.0459261	-0.0004234	0.979146	0.830517	0.382716	-0.218224	-0.272654	-0.448753	-0.825153	-1.16114	-0.991874	0.101426	-0.0151739	-0.0862541	1.17425	1.04567	0.922806	-0.214314	-0.0774641	0.305096	0.002286	-0.708664	-0.161164
OR7E19P	14	0.0384636	-0.0991173	0.0606527	-0.0154572	-0.176977	-0.0311165	-0.116217	0.0672531	0.0599527	-1.16467	-1.69556	-1.51886	-0.0420301	0.00403	0.0379999	0.74496	0.33892	0.32955	0.22654	0.33015	0.44441	0.29517	0.16496	0.0365899
voychy	14	-0.02877	0.0229402	0.0058298	0.46606	0.51957	0.12006	0.28998	0.35334	0.0959001	-0.66196	-1.01401	-1.08991	0.0784101	-0.0040598	-0.0743499	0.42776	0.76095	0.62304	-0.24019	-0.30824	-0.12678	-0.7516	-1.19254	-1.35577
RNA5SP82	14	0.0771527	-0.232107	0.154953	0.724983	0.520233	0.267853	0.0443931	0.259003	0.0744128	-0.832387	-1.10065	-1.12626	-0.15856	0.15945	-0.0008903	0.15269	0.35394	0.34412	-0.36606	-0.35592	-0.32243	-1.06308	-1.23814	-1.58368
KIF23	14	0.0507669	-0.0543327	0.0035667	0.122667	-0.0254335	-0.123533	-0.372533	-0.310433	-0.231133	-0.910373	-1.08148	-1.09698	-0.0500326	0.0396671	0.0103674	-0.377333	-0.416933	-0.436433	-0.574033	-0.540233	-0.298833	-0.496833	-0.691133	-0.799433
PDSS1	14	0.0413666	-0.0675335	0.0261669	0.785867	0.592237	0.430937	-0.172663	-0.0430031	-0.0312729	-0.836783	-0.684753	-1.09691	0.0030508	-0.0766001	0.0735502	0.164591	0.148991	0.3555	-0.60506	-0.49063	-0.150929	-1.0889	-1.30569	-0.841889
DNAJB4	14	-0.0931339	0.014966	0.078166	0.385567	0.372366	0.215766	-0.138433	-0.0505333	-0.0614338	-0.838964	-1.04571	-1.06477	-0.123933	0.117766	0.0061665	0.823767	0.883667	0.934167	-0.816183	-0.472034	-0.382934	-0.862993	-1.16317	-0.982403
LSM5	14	-0.0970306	0.0827894	0.0142393	0.0366888	0.345039	-0.133001	-0.663251	-0.333321	-0.307701	-0.755521	-1.22597	-1.03614	-0.130707	0.0535831	0.0771227	-0.131617	-0.0993166	-0.0240965	-0.972027	-0.542507	-0.295357	-1.39442	-1.15538	-1.08824
CCNA2	14	0.0688658	-0.0655346	-0.0033341	-0.135835	-0.267334	-0.313134	-0.318435	-0.317434	-0.322034	-0.845434	-1.04893	-1.15943	-0.0257654	-0.0030661	0.0288343	-0.359766	-0.412366	-0.348765	-0.432365	-0.258065	-0.166566	-0.323066	-0.586865	-0.568066
RP11-819M15.2	14	0.0620403	-0.13532	0.0732799	0.35152	0.48471	0.23361	-0.14568	0.10459	-0.0508399	-0.65859	-0.96393	-1.35218	-0.0015631	0.047617	-0.0460534	-0.196613	-0.0069833	-0.0627432	-0.368253	-0.317063	-0.343413	-0.781423	-1.54372	-0.908273
voskee	14	0.14236	-0.0435205	-0.0988402	-0.0892005	0.0348196	-0.17367	0.0165696	0.23856	0.19855	-1.13937	-1.41603	-1.01911	0.173763	-0.107527	-0.0662365	0.245183	-0.0795264	-0.602437	-0.202387	-0.0235868	-0.109366	-0.788927	-0.658797	-0.869967
BARD1	14	0.0766792	0.0502896	-0.126971	0.267399	0.208319	0.0661893	-0.0572705	-0.0784106	-0.107871	-1.14274	-1.50275	-0.984341	-0.0518932	-0.048933	0.100827	-0.181423	-0.445333	-0.574873	-0.415353	-0.219983	0.177717	-0.402693	-0.743893	-0.588043
ZNF92	14	-0.0597935	0.107117	-0.0473232	0.411996	0.635296	0.278107	-0.527943	-0.112553	-0.125854	-0.861073	-0.876253	-1.48713	0.0297337	-0.0116863	-0.0180464	-0.0331068	0.0802937	-0.113377	-0.945597	-0.511827	-0.373817	-1.05622	-1.6288	-1.3168
RP11-142E9.1	14	-0.0829368	0.165443	-0.0825067	0.513514	0.124144	0.139493	0.220823	0.675653	0.415763	-1.16533	-1.63123	-1.58934	0.0602665	-0.0016537	-0.0586138	-0.119164	0.218216	-0.0658336	-0.320554	-0.869954	-0.422793	-1.1145	-1.48588	-1.75342
BRIP1	14	-0.0064259	-0.108656	0.115084	0.903784	0.817274	0.554074	0.078104	0.352365	0.321154	-1.20586	-1.37764	-1.35137	0.0248423	-0.0012169	-0.0236273	0.106803	0.0134726	0.0914326	-0.909177	-0.838327	-0.392387	-1.07353	-1.65484	-1.20393
mimaha	14	-0.0413103	0.302559	-0.26125	0.314819	1.02437	0.40042	0.530109	0.17961	0.127669	-1.39629	-1.94895	-1.40377	-0.172827	0.0796533	0.0931735	0.578393	0.218293	0.354293	-0.962087	-0.727726	-0.335977	-1.29643	-1.18893	-1.62821
RECQL	14	-0.121604	0.0972157	0.0243864	0.677796	0.705966	0.327556	0.0403862	0.190196	0.190006	-0.764754	-1.27551	-1.26169	-0.0664301	0.0514202	0.0150099	-0.11367	-0.0410299	-0.12155	-0.8864	-0.45492	-0.0443296	-0.98834	-1.39701	-1.11307
TTK	14	0.0158005	-0.0320997	0.0163002	-0.164399	-0.2511	-0.4064	-0.2624	-0.213499	-0.237399	-0.827999	-1.1332	-1.0543	0.0040007	-0.0053997	0.0014	-0.294999	-0.354199	-0.383699	-0.6782	-0.4288	-0.266299	-0.3439	-0.648999	-0.5848
FANCB	14	-0.181176	0.110394	0.0707836	0.546254	0.489114	-0.0790062	0.0029135	0.161334	-0.0172262	-0.921337	-1.19944	-1.05725	0.0590897	-0.0007	-0.0583901	-0.31835	0.04001	0.1492	-0.81137	-0.65145	-0.27977	-1.07635	-1.20348	-1.40508
CENPQ	14	-0.23172	0.21957	0.0121503	0.30612	0.57563	-0.10997	-0.1088	0.24094	0.0165	-0.88737	-1.41111	-1.27641	0.0145998	0.08988	-0.10448	-0.54554	0.10187	0.03619	-0.86903	-0.31317	-0.29115	-0.94423	-1.44367	-1.16036
flawkerbu	14	-0.102817	-0.022337	0.125153	-0.174627	-0.354737	-0.724037	0.148413	0.366943	0.0719528	-0.923517	-1.14289	-1.92832	0.19507	-0.0905299	-0.10454	-0.21802	0.0393701	0.0648499	-0.0827303	0.1834	0.0262198	-1.22447	-0.69766	-0.74891
nawglu	14	-0.02738	0.07547	-0.04809	0.0702901	0.0009499	0.0436196	0.31135	0.34356	-0.0159001	-1.17308	-1.16454	-1.01761	0.211077	-0.130273	-0.0808034	-0.192263	0.0607967	0.0089369	-0.348883	-0.703793	-0.0466032	-1.63168	-1.02277	-1.45055
KRT18P16	14	-0.123457	0.140643	-0.0171871	-0.0865974	0.229063	-0.0873365	-0.371677	-0.262677	-0.132967	-0.880837	-0.959947	-0.808537	-0.106433	-0.0613337	0.167767	-0.204233	-0.0977335	0.0138664	-0.370733	-0.226243	-0.550433	-1.32369	-1.25356	-0.795693
KIF14	14	0.0458794	-0.0383806	-0.0075006	-0.45284	-0.54502	-0.72062	-0.670071	-0.54387	-0.39071	-1.21995	-1.39613	-1.33957	-0.0606833	0.0492468	0.0114365	-0.422123	-0.503794	-0.700744	-0.889293	-0.632403	-0.434294	-0.726903	-1.21336	-1.00142
AOX1	14	0.0562468	-0.0299029	-0.0263429	-0.109743	-0.0049033	-0.430813	-0.130523	0.0876269	0.147207	-0.958333	-0.843243	-1.3062	0.22486	0.0096002	-0.23446	0.38142	0.26269	0.19122	-0.11106	-0.0785098	0.21053	-1.65377	-1.74523	-1.10642
BCCIP	14	-0.0736332	0.0349159	0.0387163	0.179616	0.343316	0.0182161	-0.215024	-0.166163	-0.0561333	-0.635573	-0.776033	-0.672534	-0.0344334	0.0047665	0.0296659	-0.0041332	-0.0109339	0.0502663	-0.639084	-0.492003	-0.182163	-1.09138	-1.30064	-1.00231
LMNB1	14	0.0340662	-0.0024338	-0.0316334	-0.228534	-0.136833	-0.355933	-0.236234	-0.158733	-0.0198336	-1.04324	-1.15679	-1.08979	0.0736656	-0.0102339	-0.0634346	-0.690174	-0.598894	-0.682465	-0.256634	-0.329734	-0.0857344	-0.722795	-0.760815	-0.788124
MASTL	14	-0.115139	0.0975003	0.0176406	0.45573	0.13721	-0.191329	0.142621	0.533831	0.35736	-1.03524	-1.3295	-0.92814	-0.0178666	-6.7e-06	0.0178733	-0.218956	-0.336087	-0.127407	-0.413136	-0.233917	0.390514	-0.977897	-1.0973	-0.999277
SLF1	14	0.0612569	0.135607	-0.196863	0.596487	0.802087	0.417047	0.0668769	0.0737271	0.333087	-0.846993	-0.859303	-0.930533	-0.142847	-0.124497	0.267343	-0.0189166	0.264623	0.067153	-0.632697	-0.106307	0.319373	-0.921857	-1.22884	-1.00598
MND1	14	-0.14086	0.11957	0.0212898	-0.07267	0.0988002	-0.3307	-0.12112	0.16804	0.0655499	-1.00491	-1.44231	-1.39344	0.0234599	-0.11205	0.0885897	-0.35725	-0.47486	-0.33256	-0.6048	-0.12385	0.0297899	-0.42434	-0.63543	-0.44907
ASPM	14	-0.068614	0.0427361	0.025876	-0.0941944	-0.204344	-0.298204	-0.452974	-0.276184	-0.290374	-1.02375	-1.17729	-1.23221	-0.0233507	0.0094089	0.0139389	-0.565981	-0.637241	-0.505551	-0.555301	-0.685381	-0.226521	-0.522381	-0.888591	-0.918411
rochorby	14	-0.0605764	-0.104096	0.164674	-0.612287	-0.618056	-0.785846	-0.0929666	0.399194	0.271493	-1.54398	-1.40686	-2.30667	-0.0040936	0.108486	-0.104393	-0.608844	-0.587954	-0.581684	-0.480884	0.0792165	-0.122344	-0.912414	-1.19387	-1.20061
AC002056.3	14	-0.195981	0.194369	0.0016093	0.0988293	0.72729	-5.05e-05	-0.257101	-0.232171	-0.275861	-0.845071	-1.20811	-1.33777	-0.12966	0.19173	-0.0620694	-0.35828	-0.363309	0.14525	-0.75772	-0.359849	-0.4871	-1.05917	-0.99458	-0.490759
CDC25A	14	-0.0983505	0.202199	-0.10385	1.22076	1.1265	0.974569	0.0833297	0.392809	0.324029	-0.647621	-1.16594	-1.14879	0.0855403	-0.17473	0.08919	0.51367	0.45639	0.703	-0.59264	-0.19221	0.05233	-1.19257	-1.1227	-0.81859
SGOL2	14	-0.38347	0.30431	0.0791602	-0.15163	0.0778399	-0.55777	-1.13647	-0.49633	-0.55043	-1.34345	-1.82537	-1.57141	-0.10037	-0.0215302	0.1219	-0.70162	-0.54795	-0.43077	-1.15863	-0.78935	-0.78073	-0.98312	-2.01701	-1.27953
E2F8	14	0.0072565	-0.0401134	0.0328565	0.666867	0.777627	0.228656	0.273306	0.694976	0.501417	-1.38491	-1.99804	-1.68723	0.0359263	-0.0932035	0.0572762	-0.571754	-0.504374	-0.227154	-0.809404	-0.671904	-0.288884	-1.26371	-1.58063	-0.986144
MTFR2	14	-0.363117	0.208493	0.154623	0.424023	1.0032	0.411023	-0.931527	0.298773	0.0396528	-1.14285	-1.42957	-1.36028	0.14519	-0.13187	-0.01332	-0.15848	-0.26522	-0.0352197	-0.80929	-0.75551	-0.13676	-1.00237	-1.15639	-0.94407
KRT8P7	14	0.035387	0.0210466	-0.0564337	-0.0507536	0.0629168	0.0099363	-0.274783	-0.275323	-0.251904	-0.654193	-0.733593	-0.720853	0.0895329	-0.0264673	-0.0630674	-0.131667	0.0684328	-0.172167	-0.316668	-0.412807	-0.386857	-1.29534	-1.06152	-0.925117
WDHD1	14	-0.0219297	-0.0031795	0.0251102	-0.1054	-0.166409	-0.42095	0.18857	0.23627	0.3827	-1.06506	-1.2063	-1.08442	-0.0473633	0.0945568	-0.0471926	-0.535753	-0.531613	-0.581133	-0.203393	-0.241583	0.0783567	-0.913053	-1.14208	-1.19906
HNRNPL	14	0.0773506	-0.04743	-0.0299196	-0.24203	-0.16008	-0.42544	-0.17764	0.0166502	0.0430498	-0.762569	-0.807529	-0.57877	0.0845165	-0.118834	0.0343161	-0.126604	-0.0635643	-0.047514	-0.158624	-0.0714741	0.098196	-1.09972	-1.07112	-0.977644
HIST1H2BM	14	-0.1065	0.1441	-0.0375996	1.0144	0.855801	0.9242	0.4269	0.531301	0.5022	-1.80004	-1.53683	-1.60727	0.274261	-0.227639	-0.0466194	0.18996	0.112861	-0.105909	1.01686	0.957261	1.18216	-0.62651	-1.12564	-0.209909
MKI67	14	0.0894327	-0.0083666	-0.0810671	-0.240867	-0.432067	-0.514667	-0.476567	-0.484867	-0.290566	-1.21238	-1.34804	-1.24146	0.104633	-0.0642662	-0.0403662	-0.726626	-0.690467	-0.683267	-0.667666	-0.870626	-0.536866	-1.07581	-1.21394	-1.19901
smawlybu	14	0.0495434	-0.0776062	0.0280638	0.637693	0.292074	0.266424	-0.0973864	-0.140146	-8.63e-05	-1.1783	-0.768187	-0.456966	-0.112916	-0.188797	0.301713	0.276043	0.994983	0.529583	-0.803017	-0.516757	-0.357127	-0.924467	-1.36176	-0.942517
sharkaw	14	0.0984435	-0.0815969	-0.0168467	-0.246787	0.297894	0.0507832	0.413133	0.833603	0.732453	-1.29734	-1.3027	-1.39848	0.103483	-0.0879865	-0.0154967	-0.228507	-0.731596	0.119833	-0.0805368	-0.157176	0.104323	-1.15918	-1.4931	-0.913327
HIBCH	14	0.08922	0.0463052	-0.135525	0.36362	0.32524	-0.0176048	-0.0274248	0.1207	0.106065	-0.533855	-0.501595	-0.63138	0.0363894	0.0689445	-0.105336	0.511924	0.708294	0.591369	-0.720315	-0.457921	-0.307866	-1.05459	-1.26785	-0.946851
LINC01572	14	-0.194467	0.275834	-0.0813665	-0.252246	-0.271027	-0.148186	0.0513034	0.108074	0.216254	-1.09719	-0.928926	-1.10501	-0.144933	-0.0675235	0.212457	-0.442993	-0.387573	-0.452513	-0.137113	-0.165743	0.0959868	-0.396433	-0.671523	-0.347793
glyplu	14	0.0300336	-0.100187	0.0701532	-0.379237	-0.0620365	-0.135527	-0.290747	-0.0658965	-0.100027	-1.12114	-1.45431	-1.0907	-0.0826268	-0.131337	0.213963	-0.550967	-0.355717	-0.847767	-0.142087	-0.561787	-0.107107	-0.325027	-0.861517	-0.636387
karomu	14	-0.106396	-0.0796962	0.186094	0.165453	0.180154	-0.357226	-0.920266	-0.551507	-0.0994964	-0.855746	-1.18274	-0.692496	0.0763769	-0.191723	0.115347	-0.0617528	0.0295672	0.071167	-0.765043	-0.504053	-0.180443	-1.27982	-2.04674	-1.17602
wosnawby	14	0.16878	0.26302	-0.4318	-0.30494	-0.4008	-0.48666	0.71228	0.35012	0.59556	-1.70183	-1.35949	-0.77474	0.215207	-0.191393	-0.0238132	0.142657	-0.128743	0.137466	-0.0827231	0.699577	0.226227	-0.720213	-0.771083	-1.09293
plervubu	14	0.0932703	0.13883	-0.2321	-0.65299	-0.19993	-0.23511	-0.52294	-0.30197	-0.55571	-0.8449	-0.76923	-1.10372	0.0729198	0.0971198	-0.17004	-0.36626	-0.35397	-0.63863	-0.53674	-0.46153	-0.0407801	-1.16624	-1.02002	-0.93852
snysneyby	14	-0.484377	0.136473	0.347903	0.887643	1.31311	0.886322	0.485893	0.536343	0.463823	-0.769527	-0.791417	-0.573657	0.27588	-0.217249	-0.0586295	-0.0981898	0.0335503	0.0098605	0.61424	0.55006	0.857541	-0.481319	-0.40835	-0.0389695
sawber	14	-0.034924	0.191796	-0.156874	0.267206	0.078166	-0.0360436	-0.238244	-0.557604	-0.512674	-0.956954	-1.34331	-1.01929	0.367737	-0.438603	0.0708666	-0.959583	-0.427683	-0.555853	-0.512144	-0.408453	-0.517833	-0.554703	-0.794923	-0.235013
slogeebu	15	0.05163	-0.19773	0.1461	-0.52111	-0.53327	-0.6106	-0.46876	-0.16333	-0.36725	-0.79015	-1.1155	-1.49753	-0.0454564	-6.63e-05	0.0455236	-0.825336	-0.332896	-0.719216	-0.0899463	-0.189296	0.146224	-0.251446	-0.587386	-0.456436
FAM72A	15	-0.0183134	-0.0796938	0.0980062	-0.883154	-0.828154	-1.29355	-0.263934	-0.147284	-0.128404	-1.05784	-1.36048	-1.33054	-0.0593576	0.0501423	0.0092125	-0.913948	-0.923677	-0.888328	-0.347298	-0.276358	-0.0882082	-0.357068	-0.813448	-0.516738
FAM72D	15	-0.0206995	-0.0401993	0.0609007	-0.853589	-0.89833	-1.41046	-0.221809	-0.0544996	-0.27164	-0.972409	-1.39087	-1.39505	-0.164157	0.082963	0.081193	-0.756237	-0.648046	-0.663277	-0.205776	-0.0616064	0.109433	0.155733	-0.488586	-0.322906
FAM72C	15	-0.078167	-0.0260668	0.104234	-0.900766	-0.933097	-1.32935	-0.247267	-0.183967	-0.113067	-0.899297	-1.293	-1.32156	-0.155964	0.0717964	0.0841665	-0.721153	-0.720373	-0.640244	-0.225823	-0.0329533	0.103316	0.125406	-0.573573	-0.357574
FAM72B	15	-0.0342331	-0.0753326	0.109567	-1.00294	-0.891323	-1.28512	-0.240943	-0.123034	-0.127033	-0.972993	-1.25985	-1.30471	-0.166977	0.126574	0.0404034	-0.913197	-1.03272	-0.796757	-0.273836	-0.227016	-0.0500965	-0.185917	-0.619086	-0.452876
KIF20A	15	-0.0641003	-0.0450001	0.109099	-0.646	-0.6863	-1.05256	-0.8836	-0.7173	-0.635201	-1.04602	-1.0503	-1.02665	0.0754004	-0.0661001	-0.0092993	-0.96956	-0.93014	-0.93215	-0.41168	-0.359	0.0377998	-0.58146	-0.70064	-0.43981
CLDN11	15	0.0780096	0.13071	-0.20872	-0.415461	-0.68883	-0.67305	-0.37833	-0.0897999	-0.0596504	-1.02227	-1.1123	-1.24232	0.01682	-0.0376205	0.0207996	-0.3932	-0.73051	-0.50636	0.36115	0.198299	0.54433	-0.0739202	-0.36668	-0.45586
barer	15	0.0220995	-0.1184	0.0963001	-1.58332	-1.96945	-1.7961	-0.2884	-0.1296	-0.2256	-1.41194	-1.6697	-1.70535	0.0228901	0.0051498	-0.0280399	-0.48896	-0.45933	-0.58843	0.27037	0.14189	0.16483	-0.24489	-0.42318	-0.76125
KIFC1	15	-0.0645666	0.0871334	-0.0225658	-0.386566	-0.403066	-0.578567	-0.239466	-0.0302658	-0.080266	-1.16865	-1.16016	-1.08962	0.0716333	-0.115067	0.0434332	-0.562977	-0.468497	-0.431787	-0.188467	-0.312467	0.0085335	-0.675027	-0.713287	-0.496997
TACC3	15	-0.0377674	0.0874319	-0.0496674	-0.686977	-0.715467	-1.03021	-0.472458	-0.223767	-0.219357	-1.20108	-1.15135	-0.894777	0.15633	-0.116139	-0.0401897	-0.39899	-0.47314	-0.58875	-0.24484	-0.29863	-0.0227194	-0.77355	-0.68469	-0.38136
rinuma	15	0.27322	-0.22645	-0.0467701	-0.87835	-1.43432	-1.12109	-0.0763798	0.0299196	0.0603094	-1.09643	-1.32819	-1.17816	0.0426502	-0.19682	0.15417	-0.445469	-0.5331	-0.566229	0.38751	0.337211	-0.0430393	-0.310639	-0.33332	-0.22016
SPC24	15	0.0043764	0.0449066	-0.049284	-0.496054	-0.746304	-0.529914	-0.223114	-0.239014	-0.262074	-1.1042	-0.993033	-1.22241	0.0666275	-0.0609827	-0.0056429	-0.264812	-0.247943	-0.0226231	0.372377	0.247437	0.294707	-0.362873	-0.279263	-0.527403
INSIG1	15	0.117193	-0.155927	0.0387335	-0.339987	-0.584707	-0.478967	-0.0284567	0.163293	0.0208435	-1.05745	-0.959017	-1.01444	-0.0423965	0.041913	0.0004835	0.0505133	-0.0271769	-0.0949974	0.510053	0.466753	0.691693	0.166023	-0.0575466	-0.486287
LINC00664	15	0.110663	-0.0110664	-0.099597	-0.704447	-0.716657	-1.01778	0.0186434	0.0827732	0.003973	-0.716996	-1.27696	-1.06111	0.0235405	-0.0290604	0.0055199	-0.174439	-0.0492897	-0.0346003	-0.06845	-0.0304403	0.30967	-0.215529	-0.41255	-0.38009
BUB1B	15	-0.080534	0.0340662	0.0464659	-0.320134	-0.358834	-0.404234	-0.332634	-0.188834	-0.197234	-1.07738	-1.12792	-0.976784	-0.0282669	-0.0045672	0.0328331	-0.589188	-0.609237	-0.582868	-0.335167	-0.456167	-0.217167	-0.592417	-0.796547	-0.572927
NUF2	15	-0.12725	0.138801	-0.0115499	-0.52899	-0.25716	-0.943769	-0.742	-0.463349	-0.43165	-1.24081	-1.36486	-1.29865	-0.0286064	-0.0406561	0.0692635	-0.654237	-0.601437	-0.578146	-1.013	-0.570416	-0.362916	-0.731536	-0.944217	-0.639156
LINC00707	15	0.0231657	-0.0581341	0.0349655	-0.188635	-0.572434	-0.640835	0.0199652	0.116466	0.0820656	-1.02583	-1.34203	-1.29814	0.074667	0.001667	-0.076333	-0.443333	-0.378532	-0.519533	0.250967	0.242367	0.438967	-0.460133	-0.890463	-0.789463
RP4-694A7.2	15	-0.0535636	0.189096	-0.135534	-0.885974	-0.723044	-0.873294	-0.767144	-0.389853	-0.749794	-1.07422	-1.18384	-1.31459	0.0220432	-0.0101166	-0.0119267	-0.269737	-0.458406	-0.573527	-0.0627666	-0.187447	-0.190557	-0.132307	-0.202806	-0.329896
snawspuby	15	-0.0108933	-0.0333333	0.0442266	-0.571133	-0.541513	-1.00805	0.0609365	0.378217	0.138737	-0.891713	-1.0292	-1.11646	0.197717	0.0282569	-0.225973	-1.06978	-0.882133	-1.10437	-0.284513	0.127397	0.348717	-0.457883	-0.932143	-0.793583
NDC80	15	0.0171728	0.0186129	-0.0357866	-0.274687	-0.235917	-0.574117	-0.463727	-0.246517	-0.0710669	-0.987797	-1.04354	-1.16025	-0.0261002	0.1082	-0.0820999	-0.58629	-0.49508	-0.46345	-0.79246	-0.54976	-0.343781	-0.5891	-0.63472	-0.55991
KIF2C	15	-0.0769587	0.0708809	0.0060806	-0.419639	-0.240509	-0.737519	-0.761709	-0.388199	-0.242349	-1.12441	-1.08417	-0.999429	0.0616932	-0.0972672	0.035573	-0.616697	-0.573867	-0.419287	-0.706687	-0.618927	-0.172147	-0.936477	-0.955827	-0.516438
KIF15	15	-0.018302	0.0037117	0.0145884	-0.181169	-0.171565	-0.433532	-0.570748	-0.256469	-0.379699	-1.14987	-1.21928	-1.43717	0.0135756	0.001852	-0.0154276	-0.680128	-0.626247	-0.576861	-0.808338	-0.634664	-0.228671	-0.626927	-0.900814	-0.642154
DBF4	15	0.0329008	-0.0559998	0.0231009	-0.129299	-0.196099	-0.329999	-0.455219	-0.302199	-0.269799	-0.85267	-1.08164	-1.1311	-0.0080004	-0.0030012	0.0109987	-0.4715	-0.572901	-0.403701	-0.361701	-0.336101	-0.163501	-0.264901	-0.501	-0.565101
DLGAP5	15	0.0357666	-0.0322342	-0.0035334	-0.293034	-0.201534	-0.458734	-0.543534	-0.431034	-0.493934	-1.05123	-1.22273	-1.16383	0.0135002	-0.0234995	0.0100002	-0.5532	-0.5815	-0.5741	-0.6849	-0.5773	-0.347	-0.7832	-0.7663	-0.6339
CKAP2L	15	-0.060667	0.0575323	0.0031328	-0.100468	-0.148667	-0.380167	-0.300167	-0.223968	-0.218267	-0.906967	-1.08057	-1.02577	-0.0658007	-0.0664005	0.132199	-0.584101	-0.6246	-0.636001	-0.448001	-0.3437	-0.1969	-0.252001	-0.627101	-0.481501
OR7H1P	15	0.0186901	0.0292101	-0.0479002	-0.74152	-1.19543	-1.0578	-0.30047	0.42336	0.222199	-1.31553	-1.43003	-1.39933	0.213913	0.283484	-0.497396	0.188374	-0.386676	-0.196607	-0.0526366	0.309284	-0.0883265	-0.585376	-0.244647	-0.588526
lawgeybo	15	-0.118403	-0.181143	0.299547	-0.525904	-0.168064	-0.224783	-0.632443	-0.207364	-0.418533	-0.718204	-1.15225	-1.20522	0.114083	-0.0895767	-0.024507	-0.551587	0.070713	-0.437197	0.193663	0.128483	0.180733	-0.490617	-0.559977	-0.129507
RP11-554I8.2	15	0.067606	-0.132014	0.0644064	-0.157684	-0.270424	-0.362954	-0.721993	-0.654754	-0.511404	-1.14471	-0.901064	-0.982454	0.159623	-0.204567	0.0449438	-0.521107	-0.602636	-0.566087	-0.0733166	0.0560732	0.166663	-0.523746	-0.761116	-0.522017
CENPF	15	-0.102114	0.0549164	0.0471964	-0.309234	-0.390724	-0.633224	-0.659304	-0.610253	-0.532023	-1.32259	-1.45439	-1.4066	0.0343695	-0.0006199	-0.0337505	-0.7877	-0.81617	-0.80493	-1.01605	-0.88813	-0.60614	-0.97624	-1.3703	-1.17298
SLC39A10	15	0.0341778	0.118893	-0.153071	-0.418912	-0.222162	-0.709862	-0.421922	-0.179317	-0.0329065	-0.958697	-1.33389	-1.13282	-0.0990801	-0.0078402	0.10692	-1.37888	-1.43804	-1.03377	-0.676065	-0.570205	-0.204616	-0.875185	-1.075	-0.915695
BORA	15	-0.0284433	0.0443859	-0.0159435	0.155816	-0.156653	-0.184294	-0.637264	-0.453904	-0.436794	-0.832704	-1.46483	-1.10323	-0.0917764	0.0467734	0.0450034	-0.770977	-0.633757	-0.799686	-0.801157	-0.682257	-0.206986	-0.555487	-0.749756	-0.510366
shorskoby	16	0.124074	-0.118345	-0.0057259	0.093154	-0.206116	-0.275765	0.346484	0.436085	0.389424	-0.686875	-0.967246	-0.818026	0.0385933	-0.0030766	-0.0355167	-1.12174	-0.951287	-1.05267	-1.51389	-1.62323	-1.05428	-2.03532	-2.54203	-2.10123
dastuby	16	0.0753908	0.0018711	-0.0772591	0.168131	0.0278511	0.011941	0.142151	0.300641	0.436201	-0.534979	-0.693069	-0.623739	0.247643	-0.131686	-0.115956	-0.801106	-0.661166	-0.817476	-1.248	-1.21862	-0.702526	-1.56384	-1.5565	-1.58304
voyslarbu	16	-0.0118666	0.0686131	-0.0567465	0.0039835	-0.0836868	-0.137156	0.475814	0.426323	0.514434	-0.567556	-0.927816	-0.573936	-0.14486	0.10856	0.0362997	-1.01495	-0.9371	-0.97964	-1.55569	-1.5256	-1.63535	-2.36489	-2.44557	-2.16577
teyslarbu	16	0.0763636	0.0079336	-0.0842962	0.171494	-0.0288062	-0.317476	0.391434	0.545454	0.556613	-0.745216	-1.16611	-0.739426	0.0686603	-0.0405197	-0.0281401	-0.98444	-0.92333	-0.67838	-1.24914	-1.32385	-1.11631	-1.87615	-1.70785	-2.08722
EXT1	16	-0.132206	0.126483	0.0057235	0.277294	0.190909	-0.259986	0.332723	0.468929	0.515294	-0.397431	-0.392127	-0.318887	-0.0239553	0.0259047	-0.0019503	-0.58861	-0.3983	-0.544185	-1.25412	-1.29291	-0.936165	-1.55106	-1.63761	-1.53335
vufyby	16	-0.086607	0.123734	-0.0371265	-0.141797	0.0494328	-0.0224972	0.325553	0.390583	0.517433	-0.0808868	-0.427487	-0.523677	0.0212402	-0.0552197	0.0339804	-0.622029	-0.427779	-0.390039	-1.06909	-0.8631	-0.92186	-1.31904	-1.4584	-1.62006
E2F3-IT1	16	-0.0890398	0.12595	-0.0369101	0.56296	0.23488	0.13216	0.37521	0.47493	0.46922	-0.51162	-0.59555	-0.50685	0.0332265	-0.0109835	-0.0222435	-0.681774	-0.493024	-0.566274	-0.769664	-0.820924	-0.594754	-1.72209	-1.69837	-1.13439
snerla	16	0.0191927	0.0664225	-0.0856171	0.135403	-0.154497	-0.235657	0.287272	0.583453	0.420423	-0.438707	-0.527587	-0.436087	0.0730963	-0.0837936	0.0106964	-0.518764	-0.254494	-0.509824	-1.42814	-1.2758	-1.45475	-1.44083	-1.72174	-1.68897
snoyla	16	-0.0346165	0.0079632	0.0266533	0.214664	0.0773735	0.0796032	0.389944	0.685244	0.462044	-0.287366	-0.597266	-0.552166	-0.10203	0.0412407	0.0607901	-0.51268	-0.47934	-0.50783	-1.5925	-1.51788	-1.4678	-1.34483	-1.96074	-1.89597
AC016549.1	16	0.165543	-0.071497	-0.0940475	0.110183	-0.274257	-0.297547	0.105573	0.190613	0.203023	-0.784127	-0.795677	-0.660357	0.190397	-0.0853233	-0.105073	-0.766083	-0.524703	-0.792763	-1.05426	-0.808943	-1.0157	-1.27719	-2.08168	-1.71859
hahure	16	-0.0018368	0.0057731	-0.0039368	0.222943	-0.147937	-0.200357	0.400673	0.747833	0.608323	-0.053267	-0.570187	-0.358297	-0.0188475	-0.0566978	0.0755424	-0.557358	-0.391928	-0.416478	-1.97423	-1.53386	-1.34754	-1.72277	-1.85817	-1.9232
fusny	16	0.196096	-0.132423	-0.063673	0.274957	0.214477	0.107147	0.364977	0.559037	0.499247	-0.153684	-0.503324	-0.410123	0.0440636	-0.0196762	-0.0243864	-0.700187	-0.705027	-0.946567	-0.695606	-0.754066	-0.392306	-1.11227	-1.46368	-1.20874
pydorbu	16	0.204167	-0.117443	-0.0867233	0.377947	0.004827	0.0155768	-0.0964031	0.121997	0.138327	-0.571413	-0.414983	-0.665263	0.147417	-0.189663	0.0422468	-0.902783	-0.482773	-0.750123	-1.16752	-0.913783	-0.972773	-1.28258	-1.21146	-1.64749
kyveyby	16	0.240577	0.0549369	-0.295513	0.261647	0.0399466	0.0320168	0.384477	0.662987	0.445707	-0.0398431	-0.586573	-0.185043	-0.118217	0.0064731	0.111743	-0.465757	-0.0480971	-0.407627	-1.53047	-1.23283	-1.1714	-1.48007	-1.7979	-1.69998
weeso	16	-0.0688367	0.148133	-0.0792971	0.470573	0.0624433	-0.351377	0.389773	0.425483	0.416393	-0.253367	-0.870217	-0.0042567	-0.0780468	0.0101728	0.067873	-0.406687	-0.547637	-0.172557	-1.0111	-1.05921	-0.845257	-1.31392	-1.369	-1.78916
pleygor	16	-0.14978	0.13286	0.0169201	0.38574	0.77544	0.18985	0.14726	0.9242	0.99484	-0.4207	-0.45906	-0.25023	0.222363	-0.263826	0.0414634	-0.377646	0.147604	-0.492656	-1.76288	-1.49347	-0.892586	-1.99105	-1.84601	-2.14092
RP11-65L3.2	16	-0.13502	0.0273099	0.10771	0.14609	-0.0915799	0.1732	0.12814	0.41521	0.18979	-0.33591	-0.4749	-0.67458	0.28876	0.0496798	-0.33844	-0.20705	-0.36945	-0.26453	-0.8693	-0.79724	-0.75422	-1.34671	-1.28732	-1.41743
MTND5P26	16	0.0365505	-0.0998797	0.0633302	-0.11456	0.0345502	-0.10287	0.0113401	1.09981	0.65087	-0.59394	-0.28636	-0.39879	0.225367	-0.274724	0.0493565	-1.11803	-0.618893	-0.554633	-1.43325	-1.34955	-0.956964	-1.2716	-1.39788	-1.4758
MIR1205	16	-0.0213137	-0.231044	0.252356	0.263256	0.107186	0.394226	0.317776	0.511526	0.336656	-0.0674939	-0.272224	-0.404274	0.112166	0.0564566	-0.168623	-0.500044	-0.669784	-0.814313	-1.09435	-0.965673	-0.764724	-1.14553	-1.19869	-1.45995
peyskoby	16	-0.094974	0.181706	-0.0867338	0.363746	0.159307	0.236066	0.501926	0.651026	0.488687	-0.231534	-0.615364	-0.359104	-0.0405302	-0.05124	0.0917702	-0.3386	-0.12612	-0.48957	-1.54766	-0.897	-0.84824	-1.48834	-1.97943	-1.29342
AC074129.1	16	-0.0044107	-0.0559006	0.0603094	0.0098791	0.24908	-0.0125904	0.17781	0.20838	0.302659	-0.0300608	-0.350671	-0.102631	-0.0643368	-0.120667	0.185003	-0.576547	-0.399067	-0.563046	-1.02042	-0.649587	-0.966447	-0.981287	-1.32652	-0.944167
AL359709.1	16	-0.0458803	0.0919294	-0.0460501	0.0632801	0.20647	-0.186541	0.1998	0.408649	0.33753	-0.12451	-0.21048	-0.01966	-0.0121069	0.0069933	0.0051136	-0.421697	-0.163867	-0.191847	-0.880087	-0.540147	-0.634807	-1.1338	-1.26812	-0.832647
RPL36AP33	16	0.0391598	-0.04493	0.0057697	0.13335	0.60217	0.13915	0.37142	0.25348	0.41503	-0.10028	-0.33539	-0.73907	-0.0466833	0.0497665	-0.0030832	-0.625803	-0.510463	-0.732293	-0.719823	-0.897733	-0.516273	-0.968213	-1.41586	-0.985053
lorleebo	16	0.00914	-0.0301399	0.0209999	0.46451	0.37329	-0.31443	0.35835	0.74341	0.56334	-0.0841699	-0.14165	-0.37013	0.0666199	-0.0072002	-0.0594196	-0.32211	-0.45652	-0.65447	-1.1065	-0.96751	-0.6385	-1.33242	-1.40798	-1.24236
terchawby	16	0.126194	0.0094533	-0.135646	0.314153	0.147624	-0.0988364	0.0065436	0.523143	0.536933	-0.478066	-0.469487	-0.418177	-0.0780468	0.0002136	0.0778332	-1.28635	-1.08704	-1.18679	-1.09341	-1.15268	-0.758766	-1.36951	-1.93331	-1.24387
ruhora	16	-0.138243	-0.131603	0.269846	0.678196	0.421147	0.343877	0.417627	0.364257	0.492227	-0.309333	-0.405384	-0.416633	-0.0854669	-0.107707	0.193173	-0.542017	-0.525197	-0.578207	-0.756047	-0.534547	-0.252947	-1.30537	-1.55768	-1.37053
blarklee	16	0.0868168	0.139677	-0.226493	0.346927	0.181567	0.0095468	0.700537	1.06196	1.27968	0.0154066	-0.745503	-0.567783	-0.0165496	-0.11044	0.12699	-0.873219	-0.71784	-0.68482	-1.11153	-0.79928	-0.56233	-1.44479	-1.84572	-1.63587
AL611946.1	16	0.0761967	-0.0796728	0.0034771	0.0537071	0.323067	-0.0705233	0.281317	0.223476	0.507907	-0.130203	-0.204273	-0.286753	-0.0210266	0.0087929	0.0122328	-0.586467	-0.606797	-0.168767	-0.807247	-0.521597	-0.929437	-1.11194	-1.04237	-0.888187
gleekee	16	0.0218968	0.120617	-0.142513	0.232917	0.0882969	-0.116883	0.118727	0.512997	0.653457	-0.451113	-0.331973	-0.400593	-0.0013104	0.0211596	-0.0198503	-0.33136	-0.0639105	-0.44752	-1.03722	-0.66149	-0.24732	-1.09188	-1.22359	-0.944
AC024569.1	16	-0.10781	0.0471506	0.0606604	-0.0204802	0.2046	-0.0982299	0.26622	0.64907	0.392301	-0.13145	-0.36272	-0.0619497	0.131023	-0.175026	0.0440035	-0.794236	-0.563716	-0.723626	-1.04984	-0.836746	-0.579556	-1.23475	-1.08423	-1.06394
AC022538.1	16	-0.026907	0.0033321	0.0235729	0.0477324	0.210532	-0.284007	0.249442	0.438912	0.334363	-0.182568	-0.185497	-0.021677	0.0081701	-0.0307598	0.0225906	-0.29476	-0.29363	-0.320379	-0.957979	-0.760309	-0.5075	-0.841009	-1.37189	-0.862229
nadorbu	16	0.195517	0.0048866	-0.200404	0.500686	0.372236	0.0878463	0.227137	0.180407	0.148057	-0.260084	-0.279754	-0.808403	0.050993	-0.141087	0.0900936	-0.859977	-0.995977	-1.1809	-1.08892	-1.41994	-1.32115	-1.57373	-1.57126	-1.38915
kluslor	16	-0.0094633	0.117466	-0.108004	0.325177	0.0632467	-0.195084	0.571806	0.744767	0.805707	0.112906	-0.550454	-0.188643	-0.181953	-0.0059433	0.187897	-0.252623	-0.493313	-0.329803	-0.986333	-0.669293	-0.653993	-0.722163	-1.6426	-1.63424
vargee	16	0.0122232	0.0477433	-0.0599666	0.379383	0.280303	0.0778933	0.0139933	0.480814	0.581293	-0.151407	-0.372056	-0.224547	0.133047	0.133147	-0.266193	-0.869943	-0.412883	-0.513773	-0.994773	-1.45779	-0.554363	-1.09914	-1.00274	-1.54488
hakare	16	0.123933	-0.050447	-0.0734868	-0.0453668	0.052763	-0.217037	0.068243	0.0526829	0.533563	-0.449137	-0.293397	-0.050817	-0.0111904	-0.131401	0.14259	-0.56491	-0.437871	-0.226921	-0.77379	-0.425971	-0.60243	-0.84752	-1.06346	-1.17171
AL512640.1	16	0.1002	-0.0520601	-0.0481405	0.192019	0.507679	-0.13192	0.20634	0.42565	0.38636	-0.11851	-0.35341	0.0928497	0.0339937	-0.192816	0.158824	-0.761406	-0.499146	-0.718526	-1.30744	-0.964126	-1.18836	-1.62634	-1.5964	-0.971326
slobly	16	-0.0868831	0.139397	-0.0525131	0.214887	0.0138969	-0.0613532	0.274147	0.664627	0.601687	-0.448523	-0.687983	-1.17694	0.302857	-0.195933	-0.106923	-0.0947232	-0.247843	-0.195213	-1.06358	-1.52704	-0.716273	-1.91439	-2.03136	-1.47106
skoylar	16	-0.0442734	0.119247	-0.0749731	0.297727	0.358397	0.0046167	0.177597	0.403867	0.355317	-0.174983	-0.161743	0.0247374	0.135097	-0.0747128	-0.0603828	-0.655263	-0.366633	-0.486993	-1.02264	-0.741863	-0.242753	-0.720113	-1.10504	-1.18576
neebu	16	-0.0335565	0.125924	-0.0923662	-0.166667	-0.0673561	-0.120056	0.266233	0.778014	0.546904	-0.342386	-0.627956	-0.526686	0.0563931	0.0330334	-0.089427	-0.229387	-0.466037	-0.530987	-1.17212	-0.820777	-0.814597	-1.0613	-1.29772	-1.00656
plafleybu	16	0.477007	-0.833823	0.356817	1.12825	1.16281	1.06214	0.451777	1.16817	1.29378	-0.044013	-0.091713	0.103287	0.28018	-0.17563	-0.10455	-0.73275	-0.8673	-1.46044	-1.72809	-2.17762	-1.39432	-2.10104	-2.53415	-2.58708
RP11-56B16.6	16	-0.204083	0.214087	-0.0100031	0.426817	0.661067	-0.285183	-0.115603	0.371187	0.514887	-0.315503	-0.800623	-0.286943	0.0801897	-0.1849	0.10471	-0.47648	-0.61352	-0.78367	-1.06323	-0.97823	-0.45236	-1.28528	-1.30353	-1.16029
zuborby	16	-0.0647967	-0.0654469	0.130243	0.282413	-0.257297	0.102003	0.462763	0.178183	0.240093	-0.722127	-0.471277	-0.278537	-0.066957	-0.006207	0.073163	-0.743157	0.126373	-0.241737	-0.880117	-1.21995	-0.596827	-1.22445	-1.89666	-1.37024
rehora	16	0.0842433	-0.222726	0.138484	0.661483	0.312024	0.253893	0.352414	0.712723	0.862723	0.0214634	-0.674626	-0.0086966	-0.0579033	-0.147803	0.205707	-1.48392	-0.761653	-0.389463	-1.15173	-0.999853	-0.789743	-1.31257	-2.01014	-2.13937
dorjoy	16	0.329767	0.133077	-0.462843	0.203197	0.164667	-0.396263	0.266747	0.610637	0.443137	-0.0797529	-0.375183	-0.357023	0.17997	-0.27835	0.0983801	-0.74373	-0.1511	-0.51218	-1.50435	-0.91357	-0.39277	-1.23553	-1.42869	-1.30346
tenamu	16	0.163218	-0.132832	-0.0303864	0.504349	0.296033	0.187309	0.313148	0.605134	0.487459	-0.147236	-0.315072	-0.276766	0.217705	-0.250445	0.0327401	-0.150055	0.133335	-0.21404	-1.17823	-0.85305	-0.91256	-1.22741	-1.72706	-1.02772
snorla	16	-0.0191531	0.514157	-0.495003	0.251207	0.128237	-0.131563	0.297827	0.698297	0.745767	-0.405053	-0.731663	-1.07888	-0.172397	0.0374837	0.134913	-0.566037	-0.335526	-0.387287	-1.55246	-1.10843	-1.3634	-1.45327	-1.87001	-1.33869
MIR548D1	16	0.115023	0.0580831	-0.173107	0.232803	0.609883	-0.379777	0.731043	1.1312	0.884233	-0.185057	-0.798707	-0.755847	-0.0896068	0.0585532	0.0310535	-0.733767	-0.798527	-0.598347	-1.61162	-0.778377	-0.214777	-1.45256	-2.01032	-1.3694
bloybawby	16	-0.257597	0.532893	-0.275297	0.760053	0.536703	0.631543	0.385073	0.475663	0.930363	-0.214737	-0.636087	0.208003	0.152363	0.0652032	-0.217566	-0.495337	-0.432277	-1.11373	-1.35945	-1.57251	-1.91859	-2.4704	-2.12056	-1.97596
swawdoy	16	0.0235529	-0.0448866	0.0213327	0.0100832	-0.0419073	-0.110997	0.120463	0.124363	0.213703	-0.109857	-0.434637	-0.289127	-0.0149307	0.0005493	0.0143795	-0.77217	-0.713221	-0.76891	-0.85332	-0.60447	-0.695311	-0.68532	-1.21165	-1.11902
CTD-2014D20.1	16	-0.0630097	0.0812402	-0.01823	0.29513	-0.14235	-0.33553	-0.15784	0.48993	0.18698	-0.46804	-0.72421	-0.36744	0.173779	-0.21068	0.0368996	-1.05399	-1.36371	-1.16029	-1.50106	-1.10044	-1.01203	-1.34776	-1.58805	-1.40811
sneela	16	-0.0218596	-0.10542	0.12728	-0.10442	-0.0038495	-0.2136	-0.0155096	0.65197	0.41851	-0.8492	-0.31179	-0.0903697	0.13197	-0.35412	0.22215	-0.60819	-0.28006	-0.0959601	-1.40219	-1.25203	-1.19761	-1.32658	-1.76437	-1.63812
borgawby	16	-0.0852137	0.363647	-0.278433	0.143096	-0.0508184	-0.355598	-0.0159636	0.176231	0.181336	-0.349314	-0.623398	-0.576104	0.0480566	0.0423017	-0.0903583	-0.283328	-0.195963	-0.586138	-0.830993	-1.09151	-0.645188	-1.61401	-1.27915	-0.917958
MIR1206	16	-0.247777	0.139874	0.107903	0.249513	0.490133	-0.0262666	0.190123	0.596153	0.671933	-0.516877	-0.308017	0.107733	-0.126227	-0.0478468	0.174073	-0.890017	-1.06196	-0.757997	-1.38713	-1.01746	-0.984097	-1.37009	-1.9502	-1.33741
varger	16	-0.223587	0.445583	-0.221997	-0.266117	0.0672932	-0.518887	0.206853	0.815413	0.761373	-0.843117	-0.883427	-1.47889	0.172033	-0.0693464	-0.102686	-0.450857	-0.392947	-0.139797	-1.48726	-1.61173	-1.51878	-1.99066	-2.45915	-1.97408
tyvaw	16	-0.0438204	0.0033493	0.0404692	0.64926	0.549129	0.0687294	0.0420198	0.564119	0.23185	-0.0369205	-0.053421	-0.11307	0.0630264	-0.150743	0.0877161	-0.413774	-0.242333	-0.363833	-1.17361	-0.946274	-0.877974	-1.39198	-0.929344	-1.19349
leeterbu	16	-0.12689	0.0078797	0.119009	-0.0430503	0.48045	0.0385795	0.27954	0.53757	0.29133	0.0733094	0.0049396	-0.1287	0.0406637	0.0848331	-0.125497	-0.575897	-0.631367	-0.382126	-0.884246	-0.974506	-1.33203	-1.11263	-1.59336	-1.33565
snuzeybo	16	-0.185483	0.0313668	0.154117	0.374827	0.213107	-0.0804629	0.444427	0.630367	0.641607	-0.163873	-0.716733	-0.203733	-0.0266061	-0.144516	0.171124	-1.57577	-1.28	-1.04986	-1.20875	-1.27846	-1.20398	-1.76173	-1.50212	-1.7333
hosara	16	-0.24486	0.18082	0.0640402	-0.16301	-0.0185299	-0.2354	0.31242	0.79322	0.58765	-0.30187	-0.70413	-0.38431	-0.443797	0.0514035	0.392394	-0.643446	-0.339226	-1.02816	-1.23627	-0.683706	-1.14293	-1.65877	-1.08906	-1.47995
smeyperby	16	0.166577	-0.0145831	-0.151993	0.413737	0.711897	-0.182303	-0.0056133	0.355196	0.526507	-0.294754	-0.0242734	-0.138173	0.135777	-0.0792937	-0.0564837	-0.653833	-0.258123	-0.739974	-0.924084	-1.29751	-0.543134	-0.902004	-1.38092	-1.34303
rarswar	16	-0.259753	0.227287	0.0324669	0.229156	-0.100743	-0.463493	-0.160753	0.742597	0.780457	-0.154653	-0.509083	-0.729963	0.302873	-0.265387	-0.037487	-1.14248	-0.364727	-0.627187	-1.48478	-0.938727	-0.739847	-1.25793	-1.70576	-1.3538
zutaw	16	0.02105	-0.01332	-0.00773	0.67535	0.54671	-0.02703	0.43446	0.92788	0.65769	-0.0844398	-0.51924	0.0356002	0.230103	-0.327787	0.0976834	-0.242917	-0.519857	-0.434787	-0.605577	-1.33897	-0.273287	-1.56299	-1.49532	-1.11417
AL157883.1	16	-0.212796	0.160994	0.0518036	0.189154	0.319404	-0.217166	0.160543	0.488614	0.424814	0.0271535	-0.198796	-0.0514665	0.14818	-0.0915604	-0.0566201	-0.72117	-0.55806	-0.75613	-1.0428	-0.68585	-0.67054	-1.19244	-1.17445	-0.78959
AC239798.1	16	-0.0403166	-0.0565667	0.0968833	0.0255132	0.637273	0.0459132	0.408263	0.552703	0.503543	0.138373	-0.205337	0.234663	0.12844	-0.1729	0.0444598	-0.4781	-0.54025	-0.43314	-1.11242	-0.53187	-0.64929	-1.08309	-1.35674	-0.9262
Y_RNA	16	-0.094522	0.155527	-0.0610042	0.0352597	0.193417	-0.187893	-0.0643659	0.429814	0.392929	-0.269855	-0.227934	0.0436306	0.0673671	-0.0703726	0.003005	-0.590923	-0.470071	-0.441567	-0.969695	-0.653498	-0.58829	-1.11406	-0.95951	-0.595934
smerflu	16	-0.227823	-0.0117135	0.239537	-0.104544	0.199536	-0.198363	-0.102533	-0.0656433	0.0712967	-1.30214	-0.669663	-0.836944	0.138317	-0.304773	0.166457	-0.654733	-0.996443	-0.766763	-1.13588	-1.62117	-0.537133	-2.09707	-1.46011	-2.59236
plorgor	16	0.24681	-0.17078	-0.0760298	0.3537	-0.24279	0.14875	0.25472	0.38098	0.51118	-0.31796	-0.53102	-0.48925	0.15495	-0.0294199	-0.12553	-0.0876799	0.0334501	-0.15324	-0.63893	-0.8288	-0.37544	-1.11219	-1.43882	-1.45652
cheenar	16	-0.0530005	0.0659194	-0.0129204	0.343579	-0.106451	0.0608697	0.37478	0.351679	0.3934	-0.0907407	-0.271851	-0.442811	0.0134635	-0.278906	0.265444	-0.221447	-1.31084	-0.683476	-0.637246	-1.19191	-0.483737	-1.76027	-1.61602	-1.33766
AC087653.1	16	-0.178017	0.163983	0.0140333	0.0534835	0.626654	0.0975237	0.248734	0.613964	0.445514	-0.0548363	-0.302076	-0.120176	-0.0401969	-0.0949268	0.135123	-0.579097	-0.230167	-0.282987	-0.896617	-0.841867	-0.500967	-0.850937	-1.35264	-0.877417
speefarbu	16	0.0309768	0.0724769	-0.103453	0.0009871	0.327817	0.422467	0.495737	0.924657	0.644477	-0.0126033	-0.361133	-0.682393	-0.0469966	-0.108977	0.155973	-0.689187	-0.420987	-0.565467	-0.914557	-0.410207	-0.525997	-1.22999	-1.12878	-0.993007
RP11-16C1.2	16	-0.140906	0.188843	-0.0479364	0.468123	0.532474	0.0642533	0.108133	0.487144	0.590353	0.489233	-0.783277	-0.144567	0.221849	-0.0526705	-0.16918	-0.751511	-0.474201	-0.846061	-1.05561	-1.18385	-0.558391	-1.11152	-1.45205	-1.41919
toypoy	16	-0.0058904	0.17236	-0.16647	0.91967	0.44764	0.39263	0.66623	0.39824	0.6455	-0.29364	-0.22613	0.2425	-0.0458999	-0.0896797	0.135581	-0.85369	0.0570803	-0.27887	-1.10245	-1.09429	-1.02406	-1.63871	-1.35763	-1.61641
feysmeebu	16	0.005497	0.0598168	-0.0653133	0.409797	0.297787	-0.338123	-0.241703	0.404317	0.367167	-0.224623	-0.318053	-0.355413	0.04251	-0.34776	0.30525	-0.86941	-0.36686	-0.54619	-0.94348	-0.529	-0.52294	-1.11093	-1.36995	-1.17452
swortubo	16	-0.246957	0.148763	0.0981932	0.625373	0.419203	0.115783	0.031723	0.266023	0.700373	-0.519247	-0.748347	-0.971117	0.131147	-0.293013	0.161867	-0.135613	-0.601843	-0.476383	-1.26353	-1.44262	-0.602313	-2.00254	-1.1615	-1.18953
plobawbu	16	-0.0228434	0.016696	0.0061464	-0.0002832	-0.041194	-0.0634336	0.113286	0.312877	0.142826	-1.1218	-1.36878	-1.186	0.0610466	-0.0017939	-0.0592537	-0.658983	-0.582583	-0.590054	-0.794134	-0.743934	-0.920043	-1.41631	-2.48445	-1.74303
doybobo	16	-0.167956	0.279933	-0.111977	0.379663	0.0169735	-0.147576	-0.250347	0.414023	0.165664	-0.372197	-0.679457	-0.439106	0.0701938	-0.0155463	-0.0546465	-0.408006	-0.311666	-0.416396	-0.907436	-0.519096	-0.438706	-1.21731	-1.53851	-0.997586
byvorbo	16	0.0201402	-0.05654	0.0364003	0.2376	0.37593	-0.0091801	0.15925	0.38056	0.5126	-0.23043	-0.16286	-0.26079	-0.0991869	-0.237747	0.336933	-0.681347	-0.420597	-0.0521669	-0.952707	-0.677347	-1.0809	-1.43113	-1.06896	-0.713517
rohora	16	0.137753	-0.113477	-0.0242767	0.544773	0.568343	0.282013	0.170183	0.251403	0.134323	-0.0097566	-0.652407	-0.519187	0.367363	-0.0012469	-0.366117	-0.367487	-0.420837	-0.695727	-0.811257	-1.1697	-0.993097	-1.45633	-1.42204	-0.996857
soypoy	16	0.23127	0.12134	-0.35261	0.87007	0.64319	0.0297899	0.6357	0.99457	0.50239	-0.43698	-0.52937	-0.02669	0.31865	-0.28805	-0.0306001	-0.68686	-1.23928	-0.56846	-0.80916	-1.12877	-1.05669	-1.84055	-0.93073	-1.80867
choymeeby	16	-0.0427599	0.1783	-0.13554	-0.0268402	0.0382299	-0.171599	-0.0246401	0.50354	0.18494	-0.849299	-0.81505	-1.03997	0.121943	-0.137726	0.0157843	-0.869646	-0.672586	-0.668846	-0.697086	-0.720336	-0.344687	-1.36718	-1.80969	-1.27511
sekira	16	0.0795536	-0.178647	0.0990934	0.247784	0.143003	0.209464	0.716043	0.996893	1.08673	-0.0492663	-0.144327	-0.374637	0.0566697	0.0479498	-0.10462	-1.00088	-0.946	-1.06947	-0.99384	-1.19416	-0.90738	-1.08089	-1.25931	-1.17256
snovybu	16	-0.0126929	0.152407	-0.139713	0.365747	0.690187	0.0233169	0.548847	0.585917	0.433627	-0.173713	0.105147	0.0762472	0.0613232	-0.0724368	0.0111132	-0.751487	-0.668987	-0.540117	-1.45241	-1.07747	-0.470087	-1.34553	-1.17197	-1.1509
RP11-66H6.4	16	-0.1484	0.36209	-0.21369	0.46519	0.31959	-0.14439	-0.0448399	0.0174804	0.39177	-0.46976	-1.12116	-0.64952	0.0657568	-0.412633	0.346877	-0.835133	-0.229823	-1.06786	-1.0943	-0.882713	-0.949503	-2.05533	-1.69539	-1.30704
rorswaby	16	0.0022702	0.36379	-0.36606	0.40283	0.62825	-0.02145	0.0856299	0.49334	0.63129	-0.56892	-0.44186	0.14345	0.01228	-0.0907903	0.0785098	-0.09515	-0.24553	-0.12154	-1.13891	-1.57149	-0.72472	-1.27921	-1.77495	-1.77422
bawgloy	16	0.1737	-0.0974798	-0.0762196	0.64148	0.42573	0.23044	0.12183	0.60989	0.65213	0.0637102	-0.31848	0.11219	0.0263796	0.10841	-0.13479	-0.25356	-0.0527201	-0.82509	-0.42647	-1.10459	-0.88023	-1.25719	-1.31142	-1.2043
goker	16	-0.392837	0.390523	0.0023131	0.583913	0.609613	0.142673	-0.019227	0.303493	-0.102337	-0.756027	-0.290867	-0.736327	0.17457	-0.22966	0.05509	-0.43888	-0.80082	-0.60558	-1.03986	-1.41367	-0.75183	-1.75112	-1.63013	-1.71153
chorwarby	16	-9.63e-05	0.0931635	-0.0930667	0.488723	0.286754	0.0960736	0.151033	0.791624	0.757184	-0.211707	-0.469097	-0.804137	-0.10214	0.0202003	0.0819402	-0.73314	-0.3793	-0.55591	-0.71031	-0.71139	-0.38654	-1.0619	-1.00553	-2.15945
AL161898.1	16	-0.138953	-0.0035334	0.142487	0.279187	0.275997	-0.543343	0.262867	0.584637	0.362647	0.0021167	0.0319266	-0.110593	-0.0722198	0.03613	0.0360899	-0.45731	-0.21222	-0.37665	-1.33948	-0.63211	-0.36756	-1.30327	-1.26392	-0.88467
parwu	16	-0.0626998	-0.1647	0.2274	0.0608802	-0.669	-0.59087	-0.37449	-0.0375299	0.25562	-0.77699	-0.96168	-1.21366	0.0987763	-0.121154	0.0223761	-1.08982	-1.54822	-0.586344	-1.18109	-0.903874	-1.0822	-1.8126	-1.68066	-1.5455
MIR548L	16	-0.303904	0.290606	0.0132966	-0.141314	0.117466	-0.259694	0.0536265	0.413436	0.457857	-0.722954	-0.903574	-1.0395	0.185084	-0.209246	0.0241637	-0.822006	-0.441476	-0.602767	-0.965167	-0.602316	-0.212256	-1.41994	-1.7028	-1.21194
hirimu	16	-0.0288668	0.443393	-0.414526	0.638093	0.707813	-0.0307665	0.972903	1.29726	1.35633	0.0319734	0.241803	0.116953	0.241144	-0.397027	0.155884	-0.401577	-0.0584464	-0.221996	-1.05139	-0.871996	-0.501866	-1.79283	-2.12757	-1.55991
wawly	16	-0.0804429	0.212087	-0.131643	0.154517	0.309257	-0.375333	0.447197	0.183077	0.313157	-0.540233	-0.261153	-0.156863	0.249937	-0.190543	-0.0593934	-1.15593	-0.526333	-0.640783	-1.36493	-0.572693	-0.479543	-1.43669	-1.214	-1.66775
glerkor	16	0.216987	0.096467	-0.313453	0.129367	0.446007	-0.242703	0.170077	0.554097	0.376427	-0.499623	-0.262263	-0.607983	-0.0668468	-0.0283365	0.0951834	-0.328747	-0.623947	-0.614547	-0.783737	-0.714937	-0.249547	-0.839227	-1.02143	-1.20737
sotiyo	16	-0.0321937	0.178417	-0.146224	-0.252133	0.336997	0.107276	-0.0408635	0.458716	-0.522943	-0.315683	-0.888874	-0.828993	-0.234877	0.0207033	0.214173	-0.982047	-0.817207	-0.709807	-0.736327	-1.01314	-0.713367	-1.5466	-2.2535	-1.86669
verglawbu	16	-0.0945768	0.293583	-0.199007	0.211243	0.135523	-0.0269966	0.0055132	0.0716434	-0.0045266	-0.241917	-0.106827	-0.164797	0.0836167	-0.0821033	-0.0015135	-1.20607	-1.15666	-0.768313	-1.44013	-1.06292	-0.865833	-1.48697	-1.67689	-1.59818
gapla	16	0.20109	-0.0506997	-0.15039	0.10734	-0.39272	0.29607	0.41039	0.88005	1.00517	-0.50524	-0.44445	-0.25017	-0.18119	0.0498405	0.13135	-0.45811	-0.29311	-0.63395	-0.66577	-0.96105	-0.77404	-0.68059	-1.45766	-1.04268
ASAP1-IT1	16	0.04526	-0.04917	0.0039101	0.60791	0.0269198	0.83732	0.44768	0.15454	-0.0350699	-0.16416	-0.51654	-0.17206	0.0941539	-0.170466	0.0763135	-0.0190363	-0.218876	-0.755946	-1.29148	-1.83934	-1.72705	-1.73304	-1.91188	-2.31893
deekey	16	0.155474	-0.134807	-0.0206666	0.282534	-0.213787	-0.0147467	-0.0025063	0.0681839	0.176304	-0.221867	-0.142557	-0.259666	0.0519629	-0.170307	0.118343	-0.942217	-0.751027	-0.897457	-0.710247	-1.07551	-0.762447	-1.10585	-1.13347	-1.02827
slarzo	16	-0.0780997	0.17209	-0.0939898	0.64533	0.56371	0.0659103	0.94919	1.42013	0.90878	-0.12986	-0.17321	0.1487	0.0818701	0.04248	-0.12435	-0.81903	-0.41405	-0.92606	-0.80229	-0.94712	-0.31384	-1.09128	-1.19798	-1.52869
AC093766.1	16	0.142223	0.110233	-0.252457	0.0304232	0.454973	0.0195632	0.105983	0.328253	0.273363	-0.177627	-0.296727	-0.118087	-0.011837	-0.160217	0.172053	-0.562357	-0.467827	-0.365407	-1.07052	-0.582657	-0.131357	-1.05177	-1.14632	-0.859527
slaraby	16	0.37336	0.0184703	-0.39183	0.73023	0.17719	0.0341702	0.0339699	0.55691	0.25861	-0.9428	-0.4582	-0.46354	0.146663	-0.169327	0.0226631	-0.404207	-0.559307	-0.235807	-0.568747	-0.402217	-0.810937	-1.04296	-1.05936	-1.21456
AL360176.1	16	-0.16623	0.21397	-0.0477395	-0.0306196	0.17984	-0.51279	0.13576	0.24784	0.33588	-0.1399	-0.14591	0.1235	0.0107865	-0.163784	0.152997	-0.515823	-0.401994	-0.0763435	-0.913844	-0.623494	-0.635633	-1.14597	-1.37108	-0.986124
RP11-65L3.3	16	0.118453	-0.0598269	-0.0586267	0.106883	0.058773	-0.0846467	0.309983	0.303493	0.650643	-0.309967	-0.504997	-0.413467	0.0988231	-0.0937166	-0.0051069	0.0841632	-0.195107	0.149633	-0.677117	-0.790167	-1.05151	-1.19317	-1.09789	-1.13446
swyjee	16	0.217583	-0.249697	0.0321131	0.819403	0.725473	0.294353	0.509883	1.22927	1.80353	0.253983	-0.0124969	-0.355517	0.411757	-0.354703	-0.0570536	-0.437124	-0.533093	-0.447854	-1.44066	-1.13604	-0.871213	-1.43893	-1.81753	-0.960474
MIR548AQ	16	0.149567	-0.191544	0.0419765	0.204056	0.406786	-0.253963	0.172876	0.645327	0.833266	0.0567064	0.144347	0.188867	0.0484433	0.0358829	-0.0843267	-0.363917	-0.298727	-0.824007	-1.03623	-1.30422	-0.347407	-1.09875	-1.63118	-1.33003
KCNQ1OT1	16	-0.0122237	-0.0041037	0.0163264	0.217426	0.0764866	-0.222343	0.465617	0.662177	0.606657	0.320247	-0.0820436	-0.0291433	-0.0113497	0.0550098	-0.0436602	-0.81277	-0.8509	-0.73729	-0.89521	-0.81503	-0.6572	-1.02763	-1.41235	-0.83432
morsey	16	-0.178381	0.165883	0.0124993	0.316266	0.146626	-0.0740042	0.276356	0.826252	0.281753	-0.0894074	-0.0869341	-0.131941	0.235643	-0.150786	-0.0848565	-1.8928	-1.48985	-1.33336	-1.20434	-1.57231	-0.98506	-1.52239	-1.63329	-1.56304
spanor	16	-0.0946531	0.0316968	0.0629568	0.203847	0.276927	0.323127	0.430447	0.461247	0.360387	-0.561823	-1.48736	-0.285933	0.256984	-0.0384464	-0.218536	-0.138627	0.0051537	-0.0318065	-1.10198	-1.25966	-0.478527	-2.01954	-2.57702	-1.83993
noymawby	16	-0.0947833	0.143137	-0.0483537	0.0889168	0.302277	0.0927868	0.0086465	0.190577	0.348476	-0.603544	-0.504993	-0.666633	0.50285	-0.0958996	-0.40695	-0.25339	-0.25883	-0.94326	-1.22545	-1.72135	-1.37767	-1.21764	-1.538	-2.14142
sloyglobu	16	0.422577	-0.431293	0.0087171	0.424147	0.144577	0.603177	0.426977	0.683987	0.801697	0.303207	-0.0867329	-0.312353	0.453833	-0.144897	-0.308937	-0.832277	-0.717657	-0.787587	-0.886977	-0.951647	-1.33674	-1.77713	-1.07188	-1.8007
AC114765.2	16	0.0338998	0.0667901	-0.10069	0.5679	1.07286	0.1305	0.94392	0.84757	0.52553	0.56284	-0.25764	-0.49629	0.171587	-0.372303	0.200717	-0.662633	-0.0849934	-0.546783	-0.765953	-1.12103	-0.566803	-1.25774	-1.3853	-1.35279
rofybo	16	0.0726633	0.0338535	-0.106516	0.366323	0.573934	-0.210506	0.292304	0.656193	0.599023	-0.639077	-1.01423	-1.23685	0.10111	-0.12495	0.0238395	-1.58658	-1.15021	-1.40178	-0.49052	-0.78388	-0.62141	-2.10101	-2.12375	-1.90835
glary	16	-0.09303	-0.0674601	0.16049	0.31232	0.65422	0.0029397	0.56582	0.16223	0.60653	0.15063	-0.15844	-0.2843	0.168393	-0.152537	-0.0158567	-1.03616	-0.601737	-0.379797	-1.29334	-0.877067	-0.625407	-1.32444	-0.920067	-1.08746
glunobu	16	-0.0907593	0.17508	-0.0843191	-0.163489	0.195661	-0.160529	-0.11471	0.44587	0.00072	-0.188999	-0.427569	-0.225579	0.151123	-0.132007	-0.0191164	-0.689417	-0.586607	-0.371037	-1.20137	-0.962617	-0.809607	-1.5847	-1.22893	-0.659957
swywar	16	0.0325365	-0.0589437	0.0264063	-0.112354	-0.194084	-0.269414	0.471196	0.597446	0.644036	-0.189124	-0.613714	-0.784304	-0.0598965	-0.0126667	0.0725632	-1.43149	-1.46542	-1.34149	-0.880307	-0.780867	-0.673577	-1.3696	-1.73392	-1.6598
LOC100233156	16	0.158323	-0.257787	0.0994635	0.344143	0.0124531	-0.0526266	0.531363	0.415283	0.729983	0.070713	-0.045507	-0.0501966	0.316244	-0.0368562	-0.279387	-0.294186	-0.329686	-0.329886	-0.447536	-0.780866	-0.199126	-1.239	-0.632156	-1.60778
AC017002.2	16	0.0912161	0.0072765	-0.0984936	0.490536	0.319566	0.267566	-0.0745535	0.187676	-0.007164	-0.0689135	-0.238984	-0.154844	0.12932	-0.02845	-0.10087	-0.42363	-0.64942	-0.71841	-0.75961	-0.68171	-0.3793	-0.92825	-1.38275	-1.04911
ANKRD36C	16	-0.364547	0.303863	0.0606833	0.311773	0.793633	0.183323	0.155723	0.244843	0.494773	-0.267918	-0.337967	-0.237267	-0.0553827	-0.0846529	0.140038	-0.801602	-0.759723	-0.390953	-1.06106	-0.758142	-0.492403	-1.20182	-1.25379	-0.854123
TUBD1	16	-0.1543	0.13532	0.01898	0.51003	0.38481	0.08671	-0.0183096	0.40257	0.31455	-0.21468	-0.12138	-0.23739	0.187346	-0.193474	0.0061264	-0.407584	-0.311153	-0.345084	-1.05591	-0.588124	-0.0873442	-1.18186	-1.46736	-0.758814
smuneebo	16	-0.214344	0.156557	0.0577865	-0.406914	0.235847	-0.305404	-0.323073	0.627996	0.294917	-0.785913	-1.17044	-0.412633	-0.15096	0.19369	-0.0427303	-1.13977	-0.25624	-0.82102	-1.09373	-0.82789	-0.7365	-1.50466	-1.7576	-1.26733
beyfey	16	0.117643	-0.106807	-0.0108371	0.371303	0.522433	0.460703	-0.0449967	-0.041347	1.07137	-0.347457	-0.140927	-0.334547	0.04849	-0.22122	0.17273	-0.33488	-0.42389	-0.74792	-0.80065	-0.98889	-0.23884	-1.34198	-1.12945	-1.43834
meezo	16	0.246733	-0.0702066	-0.176527	-0.445067	0.369623	-0.338157	0.234953	1.1434	0.0166035	-0.657097	-0.613877	-0.687577	-0.49531	0.36908	0.12623	-0.72337	-0.81028	-1.14944	-1.42421	-1.36512	-0.64386	-1.13595	-1.61394	-1.62546
flerka	16	-0.0833297	0.146091	-0.0627594	0.40127	0.26642	-0.251359	-0.0444393	0.68539	0.14815	-0.84904	-0.98288	-1.0126	0.0879769	-0.150853	0.0628767	-0.409353	-0.305863	-0.362743	-0.859943	-1.01096	-1.35988	-1.01737	-1.29166	-1.47431
vamo	16	0.137043	0.358553	-0.495597	0.300153	-0.144847	0.163623	1.20751	0.618673	0.512173	-0.693717	-0.925427	-0.442727	-0.0285201	0.0588698	-0.0303502	-1.19374	-0.53355	-1.12978	-1.10899	-1.44818	-0.19322	-1.40935	-1.03101	-1.30272
skoysu	16	-0.190033	0.289536	-0.0995035	0.266646	0.362737	-0.208633	0.0310264	0.297087	0.588236	0.0577965	0.0164466	0.185307	0.0590401	-0.10984	0.0507998	-0.64793	-0.57232	-0.53565	-1.12099	-1.13379	-1.21578	-1.70819	-1.85617	-0.78016
RNU7-41P	16	0.0295768	-0.0278931	-0.0016832	0.387567	0.297157	0.0246267	0.0029468	0.432727	0.324267	-0.0461931	-0.682453	0.130047	0.0760431	-0.0184069	-0.0576367	-0.0668268	-0.162857	-0.499357	-0.469247	-0.638877	-1.17923	-1.18762	-0.952987	-0.906727
klardorbu	16	-0.0790634	0.113477	-0.0344133	0.540337	0.417542	-0.029448	0.128892	0.489542	0.251212	-0.015213	-0.635053	-0.394368	-0.125978	-0.0190582	0.145037	-0.0592432	0.0435419	0.0467815	-1.04131	-0.847208	-0.458173	-1.13203	-1.71209	-1.12646
royaro	16	-0.0801368	0.007153	0.0729833	0.698473	-0.0481367	-0.0604768	-0.0765266	0.581283	0.219323	-0.589357	-1.16058	-0.522507	0.11044	-0.1693	0.0588603	-2.69034	-1.91467	-1.46361	-2.30229	-1.99511	-1.13289	-1.48019	-2.53013	-1.86451
deedoybu	16	0.290007	-0.0554733	-0.234533	0.309627	0.526206	-0.127234	0.255647	0.255317	0.689657	-0.147503	-0.133234	-0.0356035	0.11963	-0.00875	-0.11088	0.0998998	0.00705	-0.31983	-1.51114	-0.64682	-0.4446	-1.45561	-1.65731	-1.58332
taklarbu	16	0.054677	-0.026083	-0.0285931	0.183097	0.0180869	-0.489193	0.191497	0.829387	0.678357	-0.120673	-0.254673	-0.196343	-0.19717	-0.11914	0.31631	0.15212	-0.41848	0.0143099	-1.08101	-0.78602	-0.31751	-1.02313	-1.71042	-1.47224
fustyby	16	0.0505133	-0.165087	0.114573	-0.106457	-0.115607	-0.600027	0.143673	-0.106907	0.387013	-0.412367	-0.327227	-0.208927	0.13899	0.00737	-0.14636	-0.77744	-0.32431	-0.39584	-0.62667	-0.79093	-0.73357	-1.35787	-0.9091	-0.84102
kleysmeebu	16	0.066937	-0.0438333	-0.0231032	-0.0502634	-0.187773	-0.717653	0.407907	0.679387	0.471207	-0.517173	-0.423623	-0.548913	0.0729036	-0.153417	0.080513	-0.957367	-0.689847	-0.755836	-0.768307	-0.842796	-0.561767	-0.729076	-1.52221	-1.07105
kochoyby	16	0.154423	0.0674334	-0.221857	0.285703	0.217663	0.113264	-0.145127	0.716653	0.396264	-0.781106	-0.180037	-0.118397	0.0612168	-0.0291629	-0.032053	-0.0294828	-0.341873	-0.237333	-1.00595	-0.994713	-0.881033	-0.695463	-1.22566	-1.35517
stershaw	16	0.0522666	-0.0442133	-0.0080533	0.130796	0.353456	0.109346	0.424497	0.464857	0.695316	0.106556	-0.205564	-0.287623	0.188653	-0.234787	0.0461335	-0.774867	-0.809087	-0.769737	-0.964797	-0.716257	-1.02913	-0.626777	-1.4562	-1.11097
nygo	16	0.26829	-0.06881	-0.19948	0.27899	0.34307	-0.49221	-0.0355701	0.77658	0.8117	-0.28102	-0.38879	-0.3273	-0.190076	0.165634	0.0244436	-0.868786	-0.387416	-0.545936	-1.15127	-0.533476	-0.565916	-2.14006	-1.22818	-1.36424
zaberby	16	0.0339694	0.26934	-0.30331	0.16909	0.65677	-0.1717	0.19613	0.3505	0.34422	0.16269	-0.0668302	-0.20363	0.074717	0.0064774	-0.081193	-0.589003	-0.0426126	-0.259933	-1.32302	-0.714873	-1.09416	-1.14638	-1.26369	-1.07403
RPL5P13	16	0.0550737	-0.0001364	-0.0549364	0.741964	0.115254	0.115134	0.152904	0.489974	0.438134	0.117894	-0.212616	-0.174616	0.056983	-0.0999966	0.0430131	-0.741837	-0.709267	-1.10031	-1.13074	-0.825957	-0.599697	-0.952047	-1.02547	-1.05174
glaskaw	16	-0.034297	0.303263	-0.268967	-0.215427	0.070683	-0.0802569	0.065773	0.408723	0.319483	0.0166631	-0.475737	0.103643	0.13703	-0.0259595	-0.11107	-0.50687	-0.85482	-0.42532	-0.48315	-0.6844	-0.771399	-1.33025	-0.95153	-0.90468
chomuby	16	-0.14763	0.16263	-0.0149999	0.24156	0.39225	0.25181	1.09262	0.6813	0.61406	0.20444	-0.56653	-0.16338	0.37985	-0.14448	-0.23537	-0.63661	0.02491	-0.42835	-0.88431	-0.29922	-0.89421	-1.29627	-1.1655	-0.93805
rikomi	16	-0.354194	0.351506	0.0026865	-0.0439835	-0.258374	0.0093565	0.152916	0.572577	0.138466	-0.426614	-0.0086636	-0.295124	-0.0106668	0.016943	-0.0062771	-0.660437	-0.313407	-0.287637	-0.346557	-0.813507	-0.458707	-1.01565	-1.21116	-0.824257
RNU6-599P	16	0.307073	-0.142527	-0.164546	0.644683	-0.318957	0.280313	0.401573	0.481653	0.473203	-0.313557	-0.197687	-0.221947	0.0494366	0.0897365	-0.139174	-0.346414	-0.405724	-0.464103	-0.359173	-0.372423	-0.234893	-1.30916	-0.911633	-0.927864
terkar	16	0.34403	-0.33146	-0.0125699	0.2486	0.46878	0.0464401	0.36219	0.44615	0.48277	-0.21327	-0.3673	0.35134	0.23961	-0.29126	0.05165	-0.63087	-0.49245	-0.25408	-1.28158	-0.87283	-0.59703	-1.24584	-1.37949	-0.8283
AP000577.2	16	-0.415264	0.141436	0.273826	0.942046	0.457236	-0.122314	-0.366844	0.487576	0.306886	-0.154234	-0.463314	-0.311514	-0.100804	0.0720463	0.0287561	-1.24773	-1.17435	-1.19324	-1.04049	-0.899594	-0.726074	-1.31131	-1.9061	-1.66993
RP11-932O9.10	16	-0.146843	0.136477	0.0103669	-0.176043	0.109057	-0.0355134	0.0333266	1.00021	0.416857	-0.967973	-0.484443	-0.820003	0.210746	0.172896	-0.383644	-0.597894	-0.485894	-0.571994	-1.22817	-0.982344	-0.492064	-1.3348	-1.13211	-0.778394
kloyskuby	16	-0.0641999	-0.0553603	0.11956	0.39209	0.5792	0.26038	0.26408	0.66935	0.59848	0.17554	-0.14745	0.04533	0.183083	-0.132487	-0.0505977	0.0360422	0.220893	0.168862	-0.889728	-0.858938	-0.842957	-0.759977	-1.55869	-0.961998
mumure	16	-0.0669603	0.0805998	-0.0136399	-0.23147	0.10019	-0.39558	0.22013	0.23145	0.57768	-0.44428	-1.05056	-1.09339	0.0214763	-0.0307536	0.0092764	-0.614074	-0.427994	-0.811484	-1.09513	-0.674224	-0.345084	-1.03797	-1.55459	-1.30973
ploku	16	-0.318127	-0.229817	0.547943	0.274473	0.403913	0.0873528	0.251983	0.367813	0.800533	-0.207287	-0.103917	0.264303	-0.183993	0.133767	0.0502267	-0.849703	-0.461403	-0.973963	-0.802484	-0.780074	-0.885764	-0.993114	-1.34416	-1.05669
chawdabu	16	-0.0507698	0.20491	-0.15414	0.4294	0.45562	-0.22577	0.46676	0.62924	0.65378	0.06218	-0.11316	-0.1241	0.0912905	-0.0421596	-0.0491295	-0.0555897	-0.0822897	0.0427604	-1.87526	-1.66776	-0.18439	-1.61729	-1.7567	-1.38831
klojerby	16	-0.310477	0.341673	-0.0311966	0.291264	0.255754	0.0776634	0.0676432	0.273123	1.37787	-0.259647	-0.403517	-0.428917	-0.0517163	0.0744238	-0.0227065	-0.890476	-0.470497	-1.10976	-0.482717	-1.22813	-0.668506	-1.12957	-1.75712	-1.36574
shawloyby	16	0.0815969	0.0490966	-0.130693	1.13249	0.880707	0.370797	-0.0063934	0.671977	0.672827	0.218967	0.348017	-0.0104632	0.0046234	-0.123967	0.119343	-0.528607	-0.596767	-0.833777	-1.07709	-1.57974	-0.629137	-1.11209	-1.91386	-2.24595
nerglu	16	0.50363	-0.32323	-0.1804	0.18197	0.0103903	-0.16816	-0.0461097	0.29704	0.63919	-0.85764	-0.81631	-0.75159	0.30031	0.05756	-0.35787	-0.32958	-0.22907	-0.86289	-1.08989	-0.53072	0.07447	-1.52471	-1.5101	-1.38373
vyshor	16	-0.134923	0.355527	-0.220603	1.03302	1.36676	0.810427	0.559777	0.681947	0.583887	-0.581643	-0.413363	-0.550473	-0.0327797	-0.20454	0.23732	-0.67498	-0.29295	-0.5718	-1.07325	-1.79164	-1.41732	-1.65599	-1.18781	-1.90653
reebo	16	0.227293	0.0603333	-0.287627	0.671603	0.535843	0.336093	0.491073	0.727323	0.906973	0.481553	-0.160757	0.0495629	0.023603	-0.0772872	0.0536828	-0.223767	-0.196397	-0.778157	-0.895437	-0.636797	-0.236427	-1.22916	-0.975147	-0.881987
RNU6-301P	16	-0.0141964	0.0526733	-0.0384765	0.0484934	0.551064	0.0574436	0.0157237	0.468634	-0.0674562	-0.158826	-0.493806	-0.255136	-0.13646	-0.0727496	0.20921	-0.88601	-0.7542	-0.68795	-1.17267	-0.61346	-0.42725	-1.12407	-1.26603	-0.90866
RNU6-523P	16	0.0958464	-0.119884	0.0240364	0.220267	0.792796	0.0373163	-0.131324	0.437656	0.0816364	-0.0713637	-0.590344	-0.263124	-0.08676	-0.13411	0.22087	-0.65629	-0.46969	-0.1121	-0.9824	-0.97839	-0.68947	-1.47951	-1.09205	-1.09398
staswuby	16	-0.346776	0.173364	0.173414	0.0907741	-0.375976	-0.565916	-0.241416	0.356154	-0.0027761	-0.758316	-0.783186	-0.450166	0.0426235	-0.109756	0.0671334	-0.320076	-0.0988164	-0.484517	-0.900496	-1.00636	-0.402867	-1.45488	-1.98203	-1.66283
MIR548AA1	16	0.0627933	-0.176467	0.113673	-0.0267668	0.199643	-0.512327	0.426193	0.410883	0.318503	-0.730017	-0.840387	-1.12069	-0.15796	-0.0830598	0.24102	-0.68026	-0.29327	-0.27626	-1.18567	-0.47612	-0.88336	-1.21551	-1.26095	-1.09624
charshor	16	0.0448132	0.113803	-0.158617	0.679583	0.510973	-0.034987	-0.198427	0.393173	0.203163	-0.0183468	-0.112927	-0.192497	-0.0188131	-0.0062628	0.0250769	-0.499793	-0.664393	-0.667623	-1.15758	-1.18911	-1.36464	-0.969873	-1.2968	-0.964813
RP11-171I2.5	16	0.0971398	0.27297	-0.37011	1.13708	0.42832	-0.0887499	0.0353699	0.92806	0.50961	-0.13593	-0.19321	-0.3186	0.3955	-0.13269	-0.26281	0.12663	-0.0941701	-0.11463	-1.29442	-1.43739	-1.12198	-0.91462	-1.76774	-1.65647
MTCYBP32	16	-0.11501	0.55243	-0.43742	0.45898	0.28955	-0.39632	0.38152	0.92616	1.08164	-0.0051999	-0.55097	0.21033	0.55531	-0.24662	-0.30869	-0.338089	-0.320189	-0.328269	-0.77509	-1.13186	-0.68788	-1.27401	-1.31592	-0.89081
Z98750.1	16	-0.368597	0.329573	0.0390234	0.0719032	0.460913	-0.136147	0.830563	1.29825	0.720893	-0.0191169	-0.0242567	0.0177932	-0.067203	0.203687	-0.136483	-0.851073	-0.636233	-0.731263	-1.10868	-0.454713	-0.447853	-1.27867	-1.14201	-1.31452
musemo	16	0.0645504	-0.0171695	-0.0473795	0.130371	-0.0545793	0.113921	-0.0317197	-0.138149	0.0254307	-0.300449	0.0382104	0.184511	0.0591464	-0.174853	0.115706	-0.599194	-0.522654	-0.923223	-0.823773	-0.984754	-1.17017	-1.55612	-1.98183	-1.13626
darveeby	16	0.0164671	0.114477	-0.130943	-0.0613332	0.0565867	-0.281193	0.517367	0.699447	0.995657	-0.198973	-0.514633	-0.102633	0.281203	-0.210937	-0.0702667	-0.810107	-0.584077	-0.337047	-0.881827	-0.648007	-0.244347	-0.737357	-1.40886	-1.07621
OCLM	16	-0.170587	0.274093	-0.103507	0.835844	0.982944	0.317564	0.463913	1.06606	0.943813	-0.0390568	-0.713447	-0.662347	0.0015569	-0.182653	0.181097	-0.673503	-0.0906334	-0.324624	-0.985603	-0.278673	0.208917	-1.47533	-1.18539	-1.42954
chuchee	16	-0.06109	-0.0277801	0.08887	-0.30917	0.0192399	-0.43602	0.34552	0.87392	0.82929	-0.53838	-0.69779	-0.51484	0.147631	-0.264559	0.11693	-0.989089	-1.01242	-1.99093	-1.1283	-1.09681	-0.594619	-1.10504	-2.00957	-1.79589
sayaro	16	-0.308003	0.212397	0.0956068	0.339147	0.593767	0.186067	-0.0150032	0.232707	0.723107	-0.0568333	-0.0847635	-0.384703	-0.0388904	0.0332799	0.0056095	-0.43333	-0.45455	-0.83475	-0.79906	-0.79077	-0.15717	-0.78234	-1.10522	-1.33154
mehumu	16	-0.03368	0.31039	-0.27671	-0.0969	0.49892	-0.0172701	-0.0558701	0.52058	0.66305	-0.32474	-0.0553699	-0.03544	0.239034	-0.099546	-0.139486	-0.635246	-0.388386	-0.339406	-0.836726	-0.430616	-0.377346	-0.793666	-1.34977	-1.6602
sikeyu	16	0.0455971	-0.132203	0.086607	-0.200233	-0.0391827	-0.467463	0.241947	0.304877	0.387087	-0.323593	-0.326293	-0.150473	-0.0264568	-0.0078964	0.0343533	-0.586897	-0.393867	-0.334447	-1.0936	-0.135877	-0.131577	-1.41546	-1.48954	-1.32671
fermy	16	0.103147	0.179827	-0.282973	0.562227	0.541287	0.204667	0.339007	0.917337	0.999217	-0.062273	-0.549663	-0.147493	0.183017	-0.0725236	-0.110493	-1.06053	-0.959203	-0.937684	-0.754263	-0.207223	0.0002365	-1.2687	-1.77234	-0.999164
titari	16	-0.0122938	0.0483265	-0.0360336	0.290627	0.140226	0.139787	0.283847	0.370617	0.320967	-0.805773	-1.14431	-0.956984	0.0268898	-0.116179	0.0892906	-0.35326	-0.27398	-0.37886	-0.78181	-0.70441	-0.538589	-0.94107	-1.17884	-0.94496
RP11-642D21.1	16	0.297557	0.0275469	-0.325103	-0.193003	0.251287	0.075067	0.0812669	0.622227	0.615597	-1.08835	-0.165663	-0.732403	0.0525866	-0.0399632	-0.0126233	-0.239153	-0.251513	-0.150983	-0.967124	-1.05033	-0.377953	-1.43579	-1.17438	-1.32566
snykawby	16	-0.0070372	0.273853	-0.266818	-0.204537	0.176633	-0.340067	0.112333	0.392063	0.275863	-0.652607	-0.577898	-0.803757	0.0271068	0.0311871	-0.0582929	-1.49997	-1.20691	-0.699083	-1.27586	-0.903353	-0.691993	-1.0933	-1.43901	-1.49719
shoyseyby	16	-0.0817661	-0.0120459	0.0938139	0.0223942	0.407244	-0.205776	0.0676842	0.225484	0.306574	-0.138286	-0.217076	0.0776739	-0.32016	0.0551796	0.26498	-0.65119	-0.38532	-0.26792	-0.97504	-1.19082	-1.04931	-1.13002	-0.90517	-0.75782
flafy	16	0.0107167	-0.234583	0.223866	-0.106593	0.103497	-0.0946035	0.409736	0.919997	1.05644	0.210016	-0.172913	-0.545774	-0.10943	-0.37236	0.48179	-0.81987	-1.1199	-1.25233	-1.32602	-1.43174	-0.69211	-1.76073	-1.26275	-1.63612
MIS18BP1	16	-0.0976868	0.123763	-0.0260763	-0.155987	0.200924	-0.426466	-0.346666	-0.252077	-0.0967569	-0.935657	-1.0847	-1.14152	0.0460634	-0.0363865	-0.0096769	-0.828547	-0.673797	-0.849107	-0.927717	-0.786817	-0.427717	-1.47238	-1.47123	-1.48234
poyly	16	0.0444365	-0.127954	0.0835166	0.500987	0.388447	-0.603993	0.613027	0.216337	0.920977	0.178097	0.0342965	0.0660067	0.0379596	0.0422797	-0.0802402	-0.40992	-0.46717	-0.10495	-0.8135	-0.981091	-0.16273	-1.02369	-1.10177	-1.27749
ketara	16	-0.326227	0.186353	0.139874	0.131563	0.346573	-0.136647	0.138593	0.555883	0.502203	0.189444	-0.0187268	0.135714	-0.0332737	-0.211023	0.244297	-1.01988	-0.893123	-0.534933	-0.843933	-0.644403	-0.449574	-1.28564	-1.57069	-1.00149
RP11-278J6.5	16	0.0008867	0.172677	-0.173563	0.0423868	0.519767	0.0419867	0.770777	1.0778	0.893857	-0.233313	0.161837	0.126267	-0.189957	0.520194	-0.330236	-1.31205	-1.43942	-1.52485	-1.31085	-1.08466	-0.930397	-1.63223	-1.89566	-1.34871
smuvee	16	-0.0962629	0.135107	-0.0388432	-0.169243	-0.202623	-0.551173	0.102267	0.395027	0.382437	-0.521333	-0.788153	-0.447593	0.202327	-0.203653	0.0013266	-0.0159035	-0.160513	-0.174123	-1.87407	-1.00687	-0.768303	-1.33484	-1.37594	-1.00047
vusmybu	16	-0.191823	0.220156	-0.0283334	0.340797	-0.280453	-0.373343	-0.153143	0.530267	0.479877	-1.04791	-0.392243	-1.06641	0.0639133	0.210223	-0.274137	-1.94233	-1.7442	-2.86371	-2.01893	-2.00205	-1.43709	-1.82633	-2.31374	-2.27969
RNU6-522P	16	-0.0739036	-0.102034	0.175937	0.337236	0.138577	-0.210023	0.323687	0.510996	0.744906	-0.224673	-0.518194	0.0931964	0.0441699	-0.17682	0.13265	-0.59907	-1.25864	-1.15896	-0.83849	-0.73057	-0.54735	-1.31797	-0.93455	-0.87474
MTATP6P11	16	0.0537667	0.238097	-0.291863	0.536317	0.810627	0.292087	-0.551923	0.284107	0.638387	-0.352873	-0.691843	-0.203523	-0.0852399	0.0631599	0.0220799	-0.96589	-0.358	-0.75362	-1.10327	-0.68739	-0.50514	-1.02597	-1.63524	-1.96011
KCNQ1OT1_5	16	-0.365157	0.460243	-0.0950866	0.767744	0.828963	0.163203	0.281824	0.449423	0.472034	0.533164	0.0045433	0.306354	0.146057	-0.110223	-0.0358334	-0.533214	-0.239803	-0.691674	-1.01814	-0.800754	-1.19197	-1.27083	-1.13499	-1.24389
wyskerbu	16	-0.086493	0.212167	-0.125673	0.411537	0.364117	-0.233433	0.262917	0.658647	0.658117	0.272217	-0.120803	0.139087	0.13198	-0.262569	0.13059	-0.29519	0.35512	0.18852	-0.88604	-0.676559	-0.17884	-1.11042	-1.35022	-0.92175
ploywerby	16	0.04215	0.1579	-0.20005	0.71463	0.61422	-0.22745	0.47602	0.16558	0.23977	-0.13991	-0.54093	-0.77066	0.312403	-0.200037	-0.112367	-0.597387	-0.795407	-0.514627	-0.883887	-0.896657	0.128353	-1.35498	-1.6489	-1.31998
wawkloy	16	-0.129524	0.124267	0.0052567	0.0260963	0.121706	-0.0278234	0.524316	1.01093	1.15434	0.134047	-0.123384	-0.166284	0.202927	-0.0753527	-0.127573	-0.808342	-0.219502	-0.809703	-0.347933	-0.522863	-0.230052	-0.954563	-1.51818	-1.15655
AP000745.1	16	-0.417733	0.193057	0.224677	0.116717	0.453217	0.361097	0.0713468	0.492197	0.458307	-0.0283132	0.0922065	-0.0826635	-0.129006	0.142653	-0.0136466	-0.348557	-0.405187	-0.182017	-1.10438	-0.525237	-0.881536	-1.21463	-1.04717	-0.806537
zawshor	16	0.12856	-0.26678	0.13822	0.60042	0.2059	-0.0591002	0.31848	0.70592	0.59535	-0.57484	0.20483	-0.70399	0.230873	-0.137067	-0.0938072	-0.472507	0.0754027	-0.143427	-0.948197	-0.700187	-0.497437	-1.42086	-1.08525	-0.862967
rokuyo	16	0.0622702	0.28369	-0.34596	0.35498	0.0650902	-0.0845799	0.72062	0.56784	0.49664	-0.36888	-0.21569	-0.41589	-0.007997	-0.0541768	0.0621734	-0.670817	-0.285317	-0.0357566	-0.862327	-0.0991669	-0.381867	-1.06984	-1.50274	-0.692747
RP11-139E19.3	16	0.254937	0.0212667	-0.276203	0.492287	0.0694268	0.355867	0.275457	0.836257	0.779147	0.451947	0.177367	-0.0761833	0.137957	-0.387483	0.249527	-1.06682	-0.986883	-0.869543	-1.24691	-1.08927	-1.81029	-1.29533	-1.7479	-1.06442
glernoy	16	-0.35043	0.41066	-0.0602303	0.67325	1.39064	0.0864997	0.0082097	0.56634	0.1232	0.45438	-0.0726204	-0.46276	-0.167676	0.0509734	0.116704	-0.946647	-0.738897	-0.763186	-1.44683	-0.895827	-0.684077	-1.81977	-2.44873	-1.68904
RN7SL153P	16	-0.297373	0.172417	0.124957	0.685097	0.233157	0.153277	0.221747	0.593517	0.208467	-0.492613	-0.318663	-0.237503	0.131027	-0.136983	0.0059566	-0.0948534	-0.652853	-0.497393	-0.145623	-0.402803	-0.282833	-1.05275	-1.59528	-1.01577
fuzyby	16	0.180276	0.125077	-0.305354	0.476216	0.534896	0.372507	0.199027	0.561127	-0.0165734	-0.584424	-0.0117736	0.0857067	0.103487	-0.363503	0.260017	-0.925233	-0.642623	-0.995263	-1.00641	-1.51519	-1.0222	-1.1736	-0.831883	-1.47962
skorskubu	16	0.0164566	0.185457	-0.201913	-0.163283	0.379827	0.108637	-0.104643	0.478847	0.848867	-0.391013	-0.0666132	-0.329623	0.293406	-0.154253	-0.139153	-0.662643	-0.612003	-0.413883	-1.04832	-0.383343	-0.203393	-0.848363	-1.41674	-1.39573
stersu	16	-0.0045261	0.333074	-0.328547	0.0341039	-0.320216	-0.0630264	0.162274	0.579384	0.434704	-0.867376	-0.991586	-0.793196	0.149257	0.0481863	-0.197443	-0.615664	-0.723263	-0.778913	-0.854204	-0.523943	-0.193083	-1.30456	-1.35461	-1.03191
skawmeybu	16	-0.0869799	0.0867701	0.0002098	-0.0698199	-0.16505	-0.13701	0.82781	0.3085	0.06985	0.2309	-0.29433	-0.53118	0.1075	0.09268	-0.20018	-0.39638	-0.71848	-0.78029	-0.68515	-1.33267	-0.73951	-1.22451	-1.01326	-0.88834
RP11-354E23.4	16	-0.116026	0.102484	0.0135436	-0.112216	0.115174	-0.444646	0.454894	0.394773	0.414874	-0.531226	-0.452086	-0.398046	-0.0006766	-0.185767	0.186443	-0.0340166	0.511573	-0.193597	-1.17877	-1.01	-0.844957	-1.02857	-1.19681	-1.01329
RNA5SP294	16	-0.117727	-0.105907	0.223633	-0.014297	0.0802732	0.0605731	-0.182557	1.03286	0.102743	-0.505887	-0.362077	-0.858377	-0.0063667	0.0767236	-0.0703564	-0.377326	-0.180087	-0.106566	-1.04121	-0.340847	-0.898686	-1.86509	-0.903867	-1.40554
chawwa	16	-0.13664	0.21758	-0.0809402	-0.18615	0.54505	-0.12008	-0.0110002	1.10359	0.45311	-0.0844002	-0.0994	-0.0507903	0.0747232	-0.232317	0.157593	-0.632987	-0.859347	-0.469347	-0.996667	-0.592497	-0.620667	-1.14767	-0.782257	-1.5788
RP11-2E11.9	16	0.0707564	0.243126	-0.313884	0.0530663	0.0770864	-0.0259738	0.0742164	0.345236	-0.0187435	-0.226154	-0.0843534	0.0247264	0.192914	-0.0720067	-0.120907	-0.618906	-0.458746	-0.841047	-0.709627	-0.468077	-0.482207	-1.06463	-1.26103	-0.714297
parchey	16	-0.162627	0.290063	-0.127437	0.340693	0.304843	0.541423	-0.414327	0.515913	0.685043	-0.158216	-1.03523	-0.0310764	0.0697002	-0.07232	0.0026202	-0.36999	-0.84263	-1.17478	-1.15679	-0.61174	-0.23314	-1.72962	-1.63182	-1.46362
zerborbu	16	0.0124269	0.214297	-0.226723	0.590497	0.385657	0.0520668	0.0184169	0.576797	0.335897	0.348317	-0.147463	0.127517	0.0828466	-0.122313	0.0394664	0.0199265	0.105347	0.0686064	-1.28699	-0.680724	-0.726583	-1.6414	-1.3179	-1.21768
ferslawbu	16	-0.0351133	-0.0687232	0.103837	0.304077	-0.336753	-0.100934	0.193097	0.425386	0.711327	-0.940444	-2.01726	-1.2195	0.19462	-0.27074	0.0761199	-0.10775	0.22315	0.21078	-1.36105	-1.96286	-0.82506	-2.29687	-2.84776	-1.679
weydybu	16	0.394893	-0.260877	-0.134017	0.765113	0.216853	0.428023	-0.386587	0.370303	0.545183	-0.0545268	-0.708067	-0.208977	0.168787	-0.248774	0.0799866	-0.212724	-0.318754	-0.608324	-0.965153	-0.956304	-0.767794	-0.813484	-1.46931	-1.15357
peykler	16	-0.0198598	0.13187	-0.11201	0.48657	0.738501	0.50365	0.34074	0.43119	0.52771	0.31026	-0.164209	0.0610805	0.184916	-0.483894	0.298976	-0.464273	-0.0165038	0.237386	-1.63746	-0.892044	-1.17596	-1.13328	-1.26073	-1.46609
chaworbu	16	-0.20009	0.15711	0.0429797	0.75533	0.83632	0.35173	0.27734	0.80354	0.38528	-0.53972	-0.698	-0.25957	0.14872	-0.64636	0.49764	-0.28649	0.338019	-0.29794	-1.35187	-0.513121	-0.61196	-1.36522	-1.21331	-1.4694
cherfoy	16	-0.0512071	0.279793	-0.228587	0.499593	0.311843	0.246533	1.1064	1.19666	1.52894	-0.277757	-0.416957	-0.0970874	0.118873	-0.351517	0.232643	-0.602067	-0.615547	-0.566587	-1.10336	-0.583397	-0.593687	-0.815357	-0.753707	-1.08978
tawfarbu	16	-0.179717	0.266963	-0.0872464	0.257994	0.486073	0.0345736	0.379484	1.03227	0.502624	-0.349786	-1.00613	0.124944	-0.23852	0.10019	0.13833	-1.30937	-0.603	-0.32087	-0.61664	-0.43219	-0.28587	-0.89006	-1.11756	-1.38429
fleewarby	16	0.129303	-0.0307369	-0.098567	-0.0807071	-0.0727272	-0.546517	0.116193	0.325673	0.414553	-0.0536671	-0.161627	-0.190447	-0.0109463	-0.075016	0.0859642	-1.25998	-1.12141	-1.07494	-1.11258	-0.944026	-0.858816	-0.820686	-1.38789	-0.862046
fleepubo	16	-0.17843	0.48773	-0.3093	-0.33737	0.55568	-0.32024	-0.12552	0.32129	0.64091	-0.22268	-0.23299	-0.18874	-0.0105968	-0.278287	0.288883	-1.41429	-1.04675	-1.93104	-1.5227	-0.929337	-0.497837	-1.88224	-2.11994	-1.50134
sloyjaw	16	-0.115743	-0.0054731	0.121217	-0.706363	0.143227	-0.432083	-0.375163	0.354397	0.291637	-0.704043	0.151087	-0.582213	-0.0694733	0.0683565	0.0011167	-1.16718	-1.02087	-0.933814	-0.607624	-1.33535	-1.10853	-1.70699	-2.05831	-1.267
RP11-128N14.5	16	-0.0210104	-0.18561	0.20662	0.121749	0.42562	-0.0217004	-0.0978603	-0.0936303	0.11607	-0.603981	-0.82877	-0.82473	0.0140762	-0.113064	0.0989861	-0.500024	-0.328444	-0.792824	-1.14131	-0.516784	-0.610534	-1.02674	-2.06923	-1.12342
RP11-342L8.2	16	0.0732367	-0.207813	0.134577	-0.0804033	0.463617	-0.0731533	0.384547	0.500877	0.584537	-0.0369234	-0.0512233	0.195367	-0.37751	0.0065899	0.37092	-1.26648	-0.6637	-0.82618	-1.31225	-0.96569	-0.30663	-1.18594	-1.50885	-1.01028
borflaw	16	-0.5287	0.28159	0.24711	0.40001	0.65534	0.60125	0.22978	-0.46412	-0.32592	-0.85354	-0.92136	-1.16825	0.0423393	-0.0678706	0.0255294	-1.26704	-1.53723	-0.973521	-1.59812	-1.78034	-1.2495	-2.19735	-1.48675	-2.0932
duvoyby	16	0.24962	-0.07616	-0.17346	0.72382	0.75666	0.48826	0.26548	0.8886	0.91765	0.45169	0.0736799	0.11095	0.0925069	-0.245003	0.152497	0.225247	0.0797668	-0.0333629	-1.13522	-1.15998	-0.802653	-1.50523	-0.957123	-0.793983
fawwoy	16	0.0759997	-0.0755606	-0.0004406	0.396309	0.493229	-0.12307	-0.180161	0.0347195	0.20797	0.16689	-0.49429	-0.17979	0.0155063	-0.208333	0.192826	-0.512114	-0.729944	-0.706604	-0.949474	-1.12873	-1.41742	-0.924904	-1.0042	-0.753184
MTCO1P11	16	0.16974	-0.0018697	-0.16787	0.47419	0.34471	0.15921	-0.05971	0.27075	0.22863	-0.31586	-0.73666	-0.78264	-0.0086036	-0.132973	0.141577	-0.436853	-0.108443	-0.371143	-0.542763	-0.363604	-0.595703	-1.5209	-0.906603	-0.755173
sloygobu	16	-0.356117	0.178334	0.177783	0.821573	0.970854	0.267544	-0.0717366	0.733633	0.797123	-0.367707	-0.0804665	-0.792327	0.344374	-0.420146	0.0757737	-0.538547	0.0770535	0.531434	-1.9634	-1.04149	-0.870456	-2.16778	-1.5907	-1.32882
tyso	16	0.0381565	0.0990968	-0.137253	-0.191403	0.406907	-0.0964532	0.541857	0.831996	0.848227	0.231817	-0.0575132	-0.136243	0.278677	-0.294313	0.0156364	-0.685513	-0.459603	-0.655893	-0.467113	-0.885443	-0.200763	-0.955023	-1.32325	-0.831264
smeekybo	16	0.080514	-0.101206	0.0206938	-0.557546	-0.344426	-0.565146	0.191844	0.453994	0.597024	-0.735867	-0.946996	-0.771337	-0.0427432	-0.0125632	0.0553064	-1.50389	-0.809113	-0.633753	-0.822583	-0.651023	-0.535393	-1.37804	-1.62168	-1.25701
XRCC5	16	-0.444336	0.476314	-0.0319767	0.556983	0.467803	0.124143	0.248663	0.562833	0.447783	0.0180435	-0.380836	-0.146276	0.0716233	-0.0760365	0.0044136	-0.608097	-0.563277	-0.339147	-0.529616	-0.842536	0.194933	-1.01716	-0.936147	-1.30808
jawsorbo	16	0.0894265	0.252166	-0.341594	0.457646	0.746606	0.309396	-0.346884	-0.0693836	0.642477	-0.735934	0.127206	-0.391854	0.133703	-0.0918965	-0.0418067	-0.272787	-0.0593467	-0.655147	-1.27701	-1.49326	-1.41326	-0.997317	-1.46443	-1.59296
RP11-1399P15.1	16	0.191753	0.0025234	-0.194277	0.977593	0.864223	0.749123	0.372453	0.317663	0.474113	0.0388832	0.302503	0.452633	-0.0138869	0.0458732	-0.0319867	-0.537337	0.0015931	-0.214927	-0.679777	-1.09296	-0.610817	-0.997227	-1.20918	-1.02413
lupabu	16	-0.0609002	0.20484	-0.14394	-0.31141	0.379	-0.3858	-0.22435	0.83778	0.7337	0.0667696	-0.04005	-0.42457	0.264387	-0.250553	-0.013833	-0.947533	-0.556913	-0.976693	-1.10413	-0.626643	-0.264013	-1.34744	-1.44118	-1.21064
dawjer	16	0.124037	-0.280453	0.156417	0.945217	0.868017	0.611407	0.505987	0.762637	0.574967	0.197886	0.187607	0.512136	0.0384831	-0.0227566	-0.0157266	-0.573226	-0.445977	-1.16939	-1.11691	-1.04354	-0.652687	-1.05161	-1.22142	-1.00681
CEP295	16	-0.0692401	0.15189	-0.0826502	0.525509	0.50085	0.0784097	-0.0928802	0.14872	-0.0120001	-0.79008	-0.7089	-0.87156	0.119184	-0.0784764	-0.0407066	-0.649446	-0.558736	-0.609167	-1.18149	-0.518656	-0.109157	-1.33736	-1.31612	-1.0876
ferraw	16	-0.482677	0.372233	0.110443	0.286413	0.377663	-0.413517	0.792363	1.18189	0.610493	0.528083	-0.109797	-0.526697	0.0824265	-0.224264	0.141837	-0.887973	-1.27973	-0.754293	-1.65655	-1.09649	-0.788303	-1.69616	-0.948864	-1.47502
werforby	16	0.13791	-0.20002	0.0621099	-0.0709	0.41105	-0.18549	0.71362	0.88952	0.69765	-0.29977	-0.0726399	-0.6277	0.136621	0.17468	-0.3113	-0.73494	-1.18238	-0.76773	-0.59479	-0.85167	-1.13934	-1.53271	-2.035	-0.7172
terploy	16	0.235446	-0.0760136	-0.159433	0.306177	0.0717263	0.436256	0.195887	0.992987	0.269136	0.252737	-0.125154	-0.449244	0.0313768	-0.129063	0.0976868	0.139537	0.123487	-0.328963	-0.496213	-0.713314	-1.2239	-1.24727	-1.24567	-1.03964
RP11-357N13.6	16	0.0382833	-0.0558167	0.0175333	0.944683	0.519433	0.387493	0.496813	0.124963	0.321933	-0.405547	-0.211317	0.463903	0.279557	-0.118703	-0.160853	-0.371773	-0.362543	-0.816793	-0.846593	-0.842013	-0.720033	-1.03362	-0.844403	-1.65674
sydawby	16	0.268267	-0.332683	0.0644169	0.484727	0.0732269	-0.232203	1.03646	1.03863	1.60976	0.609287	-0.584673	0.283747	-0.0046034	-0.104583	0.109187	-0.732193	-0.704923	-1.1244	-0.969733	-0.966233	-0.570223	-0.874313	-1.56301	-0.956383
pokee	16	0.114436	0.0041561	-0.118594	0.476116	0.738176	0.483616	0.0483465	0.231906	0.065526	-0.367894	-0.645174	-0.533504	0.0069828	0.0112028	-0.0181866	-0.0653667	-0.222707	-0.101597	-0.505747	-0.533407	-0.649217	-1.33008	-1.23398	-0.769767
plawmeybo	16	-0.0415096	0.241621	-0.200109	0.54242	0.4933	0.0677605	-0.25351	0.65609	0.29916	-0.69175	-0.63317	-0.70129	-0.0256629	-0.0600128	0.0856771	-0.735803	-0.661222	-0.784793	-0.970423	-0.358773	-0.162033	-1.26073	-1.01096	-1.34703
swolu	16	-0.0085568	0.0397429	-0.0311871	0.299223	0.366903	0.0301232	0.213613	0.594563	0.135233	-0.882047	-0.424087	-0.520947	0.156653	-0.123057	-0.033597	0.0028429	-0.265747	-0.296757	-1.21876	-0.216957	-0.286857	-1.42912	-2.25223	-1.42172
satama	16	0.0988169	0.0487165	-0.147533	0.046257	-0.108243	-0.273973	-0.0623131	0.0843773	0.105886	-0.221103	-0.319193	-0.145093	0.042181	-0.138969	0.0967903	-1.08498	-1.05536	-1.0542	-0.936069	-0.678089	-0.43683	-0.643069	-0.958349	-1.13836
snadarbo	16	0.15996	-0.06744	-0.0925198	0.74548	0.60769	0.11371	0.16383	0.24996	0.19956	-0.7454	-1.13246	-1.18272	0.0410032	-0.0030165	-0.0379868	0.0629234	-0.0535765	-0.172367	-0.835097	-0.738236	-0.631176	-1.32058	-1.48446	-1.5416
sneyskerbu	16	-0.384997	0.287793	0.0972033	0.045763	0.515663	-0.013957	-0.218467	1.38034	0.792143	0.0898633	0.128113	0.175643	-0.23176	0.19308	0.0386801	-1.22338	-1.16344	-0.62939	-1.09257	-1.20483	-0.4661	-1.35229	-1.7947	-1.17665
LOC100190986	16	0.0235662	0.0468664	-0.0704336	0.0793762	0.204906	-0.323544	0.306646	0.467996	0.496396	-0.518674	-0.599984	-0.422574	0.0473633	-0.071167	0.0238028	-0.387537	-0.258357	-0.177707	-0.378857	-0.0593271	-0.134297	-0.985697	-1.27138	-0.786357
ZNF681	16	-0.084383	0.0635967	0.0207872	0.0118275	0.154267	-0.245773	-0.144753	0.094367	0.211987	-0.787413	-0.890783	-0.688483	-0.0110559	-0.0199261	0.0309839	-0.437447	-0.588457	-0.382997	-0.648356	-0.312777	-0.258996	-0.959486	-1.15171	-0.921796
lyju	16	0.0309072	0.127327	-0.158233	0.166787	0.426337	-0.251773	-0.110273	0.275347	0.789257	-0.310833	-0.402943	-0.398663	0.196733	-0.160347	-0.036387	0.164493	0.304383	0.255713	-0.762277	-0.723557	-0.337037	-0.949147	-1.04333	-1.14068
yawamo	16	0.189594	0.105524	-0.295116	-0.0288663	0.0809536	-0.245756	-0.112346	0.359074	0.0247636	-0.685486	-0.406896	-0.641326	0.271333	-0.400076	0.128743	-0.488907	-0.473917	-0.0496564	-0.550736	-0.675487	-0.330916	-1.14076	-1.59862	-1.07169
sorskoby	16	-0.0222969	-0.052917	0.075213	0.547463	0.727873	0.287943	0.389453	0.749023	0.671293	-0.281137	-0.508887	-0.693797	-0.0162435	0.0451069	-0.0288634	-0.414873	0.0209665	0.122107	-0.657633	-1.55339	-1.28801	-1.7184	-2.17168	-0.795393
slyrar	16	0.0926127	-0.0053473	-0.0872674	0.692053	0.619473	0.525463	0.121703	0.536493	0.680833	-0.0193672	-0.430657	-0.0944271	0.298614	-0.112916	-0.185697	-0.394076	-0.185667	0.0317936	-0.631406	-0.0246964	-0.0459566	-0.944057	-1.12535	-1.02402
spadorbu	16	0.13304	-0.41318	0.28014	0.5498	0.66509	0.40706	0.46671	1.34569	0.49995	-0.21198	0.1859	0.25704	-0.382526	0.396453	-0.0139265	-0.0925064	0.174734	0.128724	-1.62008	-1.0524	-1.21248	-0.821327	-1.88469	-1.02874
jymoy	16	0.394883	-0.177927	-0.216957	0.543643	0.375383	-0.188317	0.162163	0.735233	0.932133	-0.352637	0.113473	0.214903	0.199847	-0.371093	0.171247	-0.827404	-0.869003	-1.15043	-1.4811	-0.910383	-0.696893	-1.09271	-1.28599	-0.869214
nosnoby	16	-0.244	0.20873	0.0352702	0.21183	-0.10996	-0.53893	0.10764	0.78394	0.81527	-0.16952	0.02596	-0.25782	-0.0246902	-0.0075002	0.0321898	-1.07951	-0.89365	-0.94192	-0.62466	-0.85829	-0.52699	-1.17325	-1.15184	-1.12161
AL121869.1	16	-0.21006	0.161449	0.0486097	-0.17448	0.26622	-0.0380507	-0.0307503	-0.0934801	-0.0757303	-0.275001	-0.54864	-0.51642	-0.0886564	0.0906534	-0.001997	-0.297477	-0.375277	-0.136997	-0.466067	-0.552707	-0.420937	-1.34114	-1.12231	-1.13717
kleeplerbu	16	-0.474467	0.564893	-0.0904269	0.672033	0.294543	0.381313	0.909503	0.319053	0.688673	0.278593	0.153133	-0.266457	0.197413	-0.105037	-0.0923767	-1.06023	-0.346927	-0.660007	-0.941247	-0.498797	-0.658887	-1.28796	-0.968947	-1.4818
tawvoyby	16	-0.571017	0.347443	0.223573	0.218883	0.275573	0.293523	0.331213	0.344883	0.664153	0.159033	-0.275137	0.032783	-0.183353	0.0250764	0.158277	-0.940214	-0.220193	-0.616134	-0.624434	-0.389654	-0.726374	-1.20075	-1.34412	-0.907283
PLS3	16	-0.0873604	-0.0438004	0.13116	0.119709	0.415239	-0.209381	-0.390861	-0.0944109	-0.0422707	-0.698091	-0.563281	-0.575921	0.0190372	-0.0034733	-0.015563	-0.500573	-0.318053	-0.362643	-0.939823	-0.659663	-0.203134	-1.09385	-1.19026	-0.895433
WDR76	16	-0.198633	0.0960569	0.102576	0.175477	0.495867	0.162376	0.112637	0.345427	0.396657	-1.08934	-0.820953	-0.714183	0.0868826	-0.0991669	0.0122833	-0.545527	-0.528637	-0.293687	-0.414227	-0.401587	-0.171057	-1.38733	-1.52442	-0.974637
U6	16	-0.0326209	-0.0069809	0.0396023	-0.152014	-0.272841	-0.347728	0.135029	0.110142	0.0463057	-0.111278	-0.361304	-0.256948	-0.0228124	0.100804	-0.0779924	-0.782682	-0.836626	-0.810029	-0.466102	-0.500162	-0.350449	-0.826969	-0.878846	-0.752949
MLH1	16	-0.0736094	0.0468302	0.0267801	0.0993004	0.45738	-0.23903	-0.12068	0.171881	0.0267305	-0.522019	-0.618059	-0.553419	0.0703135	-0.0257463	-0.0445662	-0.342226	-0.302086	-0.0521765	-0.825696	-0.487626	-0.189906	-1.28477	-1.18363	-0.727746
RP3-452M16.1	16	-0.171873	0.201167	-0.0292931	0.0053067	0.636677	0.0519867	-0.234543	0.214617	0.105107	-0.289473	-0.862183	-0.656653	-0.0180902	0.0148897	0.0031996	-0.35013	-0.26293	-0.10971	-0.75562	-0.40857	-0.65916	-1.45112	-1.27355	-1.05221
HELLS	16	-0.114184	0.0994864	0.0146961	0.406866	0.378946	0.230786	0.284686	0.292026	0.430216	-0.888434	-1.06821	-1.25764	-0.0448465	0.0061331	0.0387135	-0.049737	-0.164257	-0.0303774	-0.568257	-0.515817	-0.462687	-1.45149	-1.60286	-1.4225
klytyby	16	-0.19615	0.314291	-0.11814	0.0361104	-0.10926	-0.227109	0.25307	0.5721	0.84604	0.0111103	-0.40713	-0.54298	0.563997	-0.264353	-0.299644	-1.709	-1.38582	-1.98142	-0.998053	-1.28021	-1.47262	-1.64377	-1.87448	-1.11159
skornee	16	0.180684	-0.149617	-0.0310664	0.744954	0.800814	0.0894732	0.256454	0.461453	0.531883	0.168694	-0.159337	-0.0620766	-0.016963	-0.185693	0.202657	0.115347	0.189097	0.176497	-0.557403	-0.820133	-0.265003	-1.27477	-2.05313	-1.47013
klojaw	16	0.0492864	-0.0694036	0.0201163	0.172916	0.297686	0.282886	0.440716	0.319876	0.427786	0.0579863	0.159656	0.278016	-0.240513	-0.249063	0.489577	-0.638523	-0.574303	-0.577343	-0.859363	-0.346943	-0.176733	-0.953283	-1.17579	-0.970893
VN1R83P	16	0.0244665	0.0245366	-0.0490036	0.319967	-0.0229836	0.116237	0.310737	0.213757	0.402367	0.0746965	-0.694513	-0.397954	0.0398302	-0.26273	0.2229	-0.91609	-0.48883	-0.69279	-0.50386	-0.22155	0.27006	-1.13411	-1.44557	-1.03845
keeny	16	0.246053	0.0162435	-0.262297	0.545533	0.221653	-0.467587	0.0796833	0.987283	0.699433	0.0212336	-0.365977	0.0043836	0.295123	-0.195167	-0.099957	-1.24764	-1.37413	-2.07778	-1.26682	-1.29531	-0.940937	-0.800157	-1.54939	-1.4147
chergy	16	-0.12331	0.22527	-0.10196	0.0944102	0.99145	0.24838	0.63014	1.60605	1.25293	-0.136	0.3143	0.0850401	-0.198007	0.103084	0.0949235	-0.606766	-0.711617	-0.252107	-0.931866	-2.11201	-0.622457	-0.908666	-1.67143	-1.22558
reyglawby	16	-0.282537	0.182823	0.0997133	0.187813	0.328133	-0.423517	0.359333	0.681653	-0.0130467	-1.06593	-1.14212	-1.24186	0.0946002	-0.0423398	-0.0522599	-1.15123	-1.46912	-1.37713	-0.24417	-0.53236	-0.71439	-1.40158	-1.93697	-1.32527
FAP	16	0.1347	-0.0620997	-0.0725999	0.4634	-0.0760598	0.0287001	-0.16455	-0.23603	0.0380104	-0.12394	0.42953	0.0171301	-0.14153	0.14524	-0.0037098	-0.4307	-0.766119	-0.88666	-1.03522	-1.13372	-0.49859	-1.35175	-1.37048	-1.25925
TCERG1	16	0.0886064	-0.171914	0.0833063	-0.0373936	0.646416	-0.0069337	-0.303864	0.256756	0.355636	-0.136744	-0.348604	-0.224304	0.1698	0.0113001	-0.1811	-0.34443	-0.44212	-0.0441999	-0.25775	-0.78257	-0.5598	-1.35534	-1.25411	-1.06999
varkley	16	0.0511003	0.0789099	-0.13001	0.74256	0.36482	0.38751	1.09819	1.73192	0.45447	0.43005	-0.0919399	-0.40457	0.0947762	-0.259274	0.164496	-1.05427	-0.352344	-0.714574	-0.442614	-0.880044	-1.24122	-0.847464	-1.38703	-0.987954
beeskar	16	-0.26421	0.0861101	0.1781	-0.44548	0.15691	-0.14864	0.20768	0.72212	0.0166602	-0.40835	-0.47773	-0.75742	0.0791731	-0.101367	0.0221934	-0.232757	-0.206277	-0.453207	-0.323637	-0.532507	-0.430537	-1.54122	-1.02436	-1.00372
vostaby	16	0.109213	-0.0572867	-0.0519266	0.0168333	0.315623	-0.196287	0.370244	0.512313	0.514453	0.618753	-0.296687	0.0325933	0.122463	-0.252167	0.129704	-0.121606	-0.194517	-0.0614867	-0.734947	-1.22765	-1.10032	-0.827816	-1.02628	-0.895647
MIR548U	16	-0.373396	0.182623	0.190773	0.130224	0.654324	-0.281607	0.372084	0.766454	0.813173	-0.162817	-0.710376	-0.493846	-0.319036	0.0176034	0.301434	-0.208097	0.0914435	0.410444	-1.20707	-0.786886	-0.639586	-2.00526	-2.10238	-0.821286
ZGRF1	16	-0.0681138	0.0984168	-0.0303035	0.314657	0.365616	-0.0790434	0.129487	0.480246	0.610036	-1.13772	-1.67644	-1.24931	-0.0085401	-0.0722799	0.0808201	-0.61637	-0.42534	-0.33307	-0.72608	-0.66118	-0.19608	-1.3441	-1.51439	-1.49758
mamera	16	0.18864	-0.26231	0.0736699	0.57699	0.41811	0.50857	0.35141	0.35285	0.37663	-0.58271	-0.35915	-0.0090804	0.0501766	0.0434365	-0.0936136	-0.709363	-0.811513	-0.748534	-0.324374	-0.425683	-0.406864	-0.441344	-1.07596	-1.589
RP11-804M7.2	16	0.045927	-0.0883236	0.0423965	0.0937462	0.460927	-0.252323	-0.243063	-0.213513	-0.174603	-0.449584	-0.633353	-0.584483	-0.152597	-0.125487	0.278083	-0.420258	-0.323857	-0.357298	-0.830058	-0.930958	-0.521257	-0.838528	-1.19805	-1.08952
AL138744.1	16	-0.217103	0.501547	-0.284443	-0.480793	-0.0504632	-0.487233	0.242967	0.491397	0.725127	-0.134843	-0.639093	-0.678383	-0.0970902	-0.0828805	0.17997	-1.0751	-0.418031	-0.32139	-0.59731	-0.73429	-0.57544	-0.86753	-1.31521	-0.96224
ZNF638	16	-0.0557003	0.12898	-0.0732803	-0.11409	-0.29561	-0.4817	0.0492001	0.46728	0.39705	-0.30736	-0.80199	-0.23511	0.0416069	0.106187	-0.147793	-0.745673	-0.594603	-0.521113	-0.912433	-0.600193	-0.163553	-1.29765	-1.14186	-0.605453
lorjo	16	-0.14808	0.21066	-0.0625801	-0.15097	-0.57194	-0.0488	0.63492	1.10213	0.83061	-0.83046	-0.18749	-0.33664	0.0959768	-0.0026231	-0.0933533	-0.843413	-0.885953	-1.07448	-0.867803	-0.515303	-0.231233	-1.08441	-2.31683	-1.50391
RP11-119K6.6	16	0.165926	0.0625467	-0.228474	0.337626	0.231377	0.499667	0.674527	0.705377	0.489676	-0.759183	-0.853484	-1.23918	0.0121498	-0.0372205	0.0250697	-0.0733204	0.0637398	-0.0864501	-0.55563	-0.53575	-0.4743	-0.88643	-1.22054	-1.30289
MTAPP2	16	0.0801868	-0.129283	0.0490971	0.386787	0.726357	0.103687	0.0168071	-0.0511031	0.117107	0.0410771	-0.0079732	0.191667	-0.0367665	-0.115797	0.152564	-0.872907	-0.744997	-0.623857	-0.886746	-0.596877	-0.634256	-1.07589	-1.19879	-0.928387
MIR644A	16	-0.40385	0.27108	0.13277	0.22957	0.45229	0.0504003	0.18546	0.46497	0.7422	0.13755	0.0364099	0.41926	0.1601	-0.23021	0.0701098	-1.02526	-0.54135	-0.60982	-1.07102	-0.92475	-1.35625	-0.45383	-1.37941	-1.1603
flybler	16	0.104257	-0.0065336	-0.097724	0.714036	0.672286	0.565617	0.0496359	0.111406	0.0712566	-0.312774	-0.281094	-0.233594	0.0917902	-0.0904799	-0.0013094	-0.144199	0.0599298	-0.32595	-0.55989	-1.00108	-0.3469	-0.94146	-1.09169	-1.00492
CEP290	16	-0.0383534	0.0312066	0.0071464	0.661946	0.869836	0.382007	-0.184363	0.110006	0.0266466	-0.180454	-0.733953	-0.416034	-0.10092	0.0834203	0.0175004	-0.548669	-0.54925	-0.578	-1.2235	-0.85287	-0.34281	-0.948989	-1.14539	-0.929659
RNU6-1193P	16	0.117437	-0.0273633	-0.0900731	-0.220613	-0.286353	0.0135965	0.346857	0.252637	0.527946	-0.310583	-0.466633	-0.306033	-0.0355334	0.218236	-0.182703	-0.387003	-0.314213	-0.673543	-0.321353	-0.328913	-0.0385132	-1.34066	-0.734923	-1.41774
RNU6-1269P	16	0.117437	-0.0273633	-0.0900731	-0.220613	-0.286353	0.0135965	0.346857	0.252637	0.527946	-0.310583	-0.466633	-0.306033	-0.0355334	0.218236	-0.182703	-0.387003	-0.314213	-0.673543	-0.321353	-0.328913	-0.0385132	-1.34066	-0.734923	-1.41774
RNU6-368P	16	0.117437	-0.0273633	-0.0900731	-0.220613	-0.286353	0.0135965	0.346857	0.252637	0.527946	-0.310583	-0.466633	-0.306033	-0.0355334	0.218236	-0.182703	-0.387003	-0.314213	-0.673543	-0.321353	-0.328913	-0.0385132	-1.34066	-0.734923	-1.41774
foboy	16	-0.371693	0.284067	0.0876269	-0.0921135	0.573967	-0.0730534	0.526227	0.608927	0.251997	-0.149014	-0.194803	-0.0931535	0.0299964	0.0508265	-0.0808234	-0.562133	-0.805473	-0.957813	-1.00055	-0.600204	-1.52096	-1.05693	-0.972923	-0.699294
CPA4	16	-0.108603	0.0710864	0.0375166	1.18469	1.41963	1.23251	-0.286173	0.201746	0.198516	-0.569833	-0.404853	-0.364284	0.0306358	-0.117804	0.0871658	-0.332584	-0.409814	-0.421664	-1.1433	-1.02346	-0.832354	-1.92659	-1.80508	-1.72923
veysorbo	16	-0.0203166	-0.0478463	0.0681634	0.225964	0.636313	0.258473	0.394653	0.754313	0.571003	0.528304	0.0211234	0.382504	0.161853	-0.115107	-0.0467472	-1.43519	-1.0699	-1.06835	-0.846347	-0.879067	-0.863517	-1.47608	-0.894067	-1.01344
TAS2R30	16	-0.0780268	-0.197536	0.275563	0.179663	0.536294	-0.0801268	0.298293	0.721733	0.376063	-0.0863566	-0.325457	0.171834	-0.0406065	-0.0038567	0.0444632	0.272373	0.198423	0.0717235	-0.578387	-0.682567	-0.271117	-1.36848	-1.15666	-0.511096
stardawbo	16	0.0754766	0.0731168	-0.148593	0.197697	0.386017	0.408867	0.257767	0.972737	-0.313783	-0.572943	-0.919123	-0.511623	0.13212	-0.0935698	-0.0385499	-0.29799	0.0742602	0.0173001	-1.39418	-0.57941	-0.73817	-1.18912	-1.35675	-1.15074
sluklerby	16	-0.556567	0.692433	-0.135867	0.539413	0.743783	0.340253	1.0046	0.580113	1.14675	0.240203	0.332563	0.114743	-0.181303	0.084487	0.096817	-0.663583	-0.484433	-0.814673	-0.835183	-0.749553	-0.698993	-1.06974	-1.88035	-0.808743
RP3-331H24.6	16	-0.0370932	0.0232668	0.0138268	-0.286893	-0.0066428	-0.499893	-0.033833	0.502757	0.338667	-0.255203	-0.617843	-0.643223	-0.0619469	-0.106927	0.168873	-0.889837	-0.686077	-0.841127	-0.444997	-0.278597	-0.0496473	-0.851527	-1.21682	-1.03377
MKI67P1	16	-0.0718699	-0.0398302	0.1117	-0.20927	0.13981	-0.32056	-0.40281	-0.26234	-0.14815	-0.27822	-0.40031	-0.45896	-0.137826	-0.0203662	0.158194	-0.604186	-1.00158	-0.566726	-0.940446	-0.889366	-0.471776	-1.2913	-1.03895	-1.11946
RNU7-80P	16	-0.244914	0.0150766	0.229836	0.305757	0.159946	-0.238013	-0.218984	0.154217	0.473476	-0.397913	-0.611063	0.0152264	0.14477	-0.0752001	-0.0695701	-1.39833	-0.91968	-1.19971	-2.20466	-1.2806	-1.30677	-0.80254	-1.29375	-1.3678
stagabu	16	-0.0459571	-0.119397	0.165353	0.404713	0.551913	0.606563	0.722113	0.422853	-0.103277	-0.118787	0.132853	-0.305367	0.0726304	-0.11247	0.0398402	0.2066	0.40623	0.18712	-0.678299	-0.94103	-0.747829	-1.06716	-1.03489	-2.01409
swarwey	16	0.152326	-0.462284	0.309956	0.540346	0.777496	0.211786	0.184576	-0.106184	0.197896	-0.0353236	-0.038384	-0.412774	0.0510302	-0.15316	0.10213	-0.9919	-0.93647	-1.30926	-0.86699	-1.05918	-0.69737	-1.34351	-0.80402	-1.13464
steybleebu	16	0.0092135	0.245313	-0.254527	-0.048667	-0.424837	-0.294217	0.366363	0.852993	0.716803	0.0797634	-0.163717	-0.317567	0.0079866	-0.0231137	0.0151262	-1.01572	-1.00555	-1.08821	-1.13926	-0.737004	-0.644554	-1.18624	-0.779524	-0.907014
GDAP1	16	-0.02566	0.12459	-0.0989304	0.68654	0.91864	0.43202	-0.0587001	-0.17444	0.13398	-0.34746	-0.73747	-0.49852	0.0175204	-0.0617995	0.0442805	-0.33189	-0.22931	-0.0807796	-0.980949	-0.86728	-0.488369	-1.32481	-1.78129	-1.23256
CTD-2262B20.1	16	-0.219437	0.062283	0.157153	0.367433	0.472313	0.148793	-0.0955667	0.205933	0.204413	-0.489677	-0.926387	-0.865157	-0.0803766	-0.0411673	0.121543	0.064373	0.193423	-0.206767	-1.01997	-0.587357	-0.286707	-1.54525	-1.23808	-1.31826
AC011043.2	16	0.0138135	0.0481834	-0.0619965	0.116374	0.109533	-0.361537	0.987223	1.45971	1.11312	0.490513	-0.402137	-0.661497	-0.145913	0.187027	-0.0411129	-0.0958428	-0.253543	-0.456093	-0.506293	-0.477963	-0.330143	-1.13282	-1.04728	-0.641383
leysmawbu	16	-0.144454	0.173737	-0.0292835	-0.270624	-0.125463	-0.460934	0.529187	0.437087	0.730186	0.211136	-0.604824	-0.432263	-0.0891905	-0.0844903	0.17368	-0.89655	-1.16539	-0.89797	-1.24996	-0.73162	-0.0901103	-1.38396	-1.12044	-0.954
seezo	16	0.0005431	-0.119737	0.119193	-0.127067	0.0358734	-0.030787	0.484023	0.581203	0.440703	0.487953	0.315593	0.0666432	0.1351	-0.0699697	-0.0651298	-1.3199	-0.72052	-1.18334	-0.89204	-0.804389	-0.61662	-0.869669	-1.19151	-1.19093
flujor	16	-0.024323	0.0412569	-0.016933	-0.149603	-0.194903	0.258367	0.547687	0.687967	0.691667	0.281017	-0.0658031	-0.199863	0.107727	-0.381413	0.273686	-0.443684	0.113476	0.0509162	-0.253543	-0.195653	-0.537764	-0.919414	-1.23336	-0.978184
cheeworby	16	-0.376944	0.149936	0.227006	1.0384	0.871447	0.450226	0.612726	0.874386	0.851566	-0.550204	-1.38043	-0.517573	-0.0020099	0.11699	-0.11498	-0.14085	-0.51684	0.18206	-1.38777	-0.89031	-1.02733	-0.86165	-1.34082	-1.40578
MFSD1	16	0.0691605	-0.0379696	-0.0311899	0.64787	0.554481	0.379951	-0.25929	0.14175	-0.0486698	-0.19991	-0.5322	-0.509629	-0.0108242	0.0214863	-0.010664	-0.0046635	0.115166	0.0402365	-0.725924	-0.670713	-0.304514	-1.07697	-1.51761	-1.31613
TARDBP	16	-0.0129004	-0.0586004	0.0714998	0.0415993	0.2028	-0.124801	-0.146501	-0.0924006	-0.0039005	-0.610221	-0.709511	-0.806231	0.0039005	0.0097008	-0.0135994	-0.330599	-0.3502	-0.2744	-0.493599	-0.395	-0.0271997	-1.01947	-1.03079	-1.01745
vawawbu	16	-0.178317	0.279773	-0.101457	0.832863	0.353814	0.498623	0.294424	0.0870633	-0.110076	-0.293756	-0.587916	-0.394176	0.0527701	-0.06951	0.0167398	-0.28564	-0.3544	-0.14002	-0.59926	-0.65799	-0.69615	-0.96797	-1.27274	-0.78878
kehire	16	0.18929	0.182	-0.37129	0.17213	0.4052	0.48727	0.79454	1.44797	0.81047	0.13937	0.13861	0.33616	0.0026598	-0.21807	0.21541	-0.43426	-0.22668	0.0787902	-0.89745	-1.05564	-0.9147	-0.92069	-0.42485	-0.86258
skoyzo	16	0.149714	-0.198137	0.0484233	-0.200817	0.291763	0.125783	0.652003	0.235494	0.381403	-0.0719166	-0.383796	-0.314057	0.0633001	0.04741	-0.11071	-1.69809	-0.86223	-1.15047	-1.3902	-0.40665	-1.01834	-1.6705	-1.32815	-1.01397
chorduby	16	0.179956	-0.213023	0.0330665	0.523316	0.562126	0.0936065	0.110096	0.696577	0.706096	0.0202365	0.0882566	0.422337	0.580647	-0.0203733	-0.560273	-0.839553	-0.732003	-1.23355	-1.2626	-1.04661	-0.988423	-1.17671	-1.2099	-0.869373
jorfabo	16	0.324073	-0.0509863	-0.273087	0.110144	0.189204	-0.406247	0.297334	0.615814	0.774464	0.218894	0.163454	-0.127367	-0.243866	0.0638638	0.180004	-0.765717	-1.42288	-0.986026	-0.615127	-0.688376	-0.654437	-1.02981	-1.3662	-0.957777
AC104183.1	16	-0.0711603	0.0580096	0.0131497	-0.55712	-0.0167804	-0.66254	-0.0929403	0.09513	0.65255	-0.17098	-0.24065	-0.39597	0.0591531	-0.0042667	-0.0548868	-0.561957	-0.814907	-0.906747	-0.910267	-0.607457	-0.956377	-1.01669	-1.17922	-0.985367
zeeforbo	16	-0.452443	0.625797	-0.173353	-0.122643	-0.126693	-0.139383	0.654547	0.498317	0.575207	0.027277	-0.325473	-1.06	0.0985999	0.0739098	-0.17251	-0.71883	-0.64166	-0.37048	-0.44416	-0.66217	-0.0954604	-1.24363	-1.10085	-1.01121
bazaw	16	-0.231897	-0.0709767	0.302873	-0.205397	-0.544167	-0.101487	0.0283732	0.328873	0.485753	-0.301427	0.123053	-0.141067	-0.0418534	0.0575466	-0.0156937	-0.795013	-0.766004	-0.744753	-0.849264	-0.605783	-1.31722	-1.09886	-1.30108	-0.808613
flobler	16	0.0780592	-0.0683908	-0.0096703	0.854309	0.76761	0.67454	0.0274191	0.128479	0.11992	-0.3346	-0.39533	-0.503881	0.0174093	0.079669	-0.0970802	-0.26189	-0.335151	-0.24573	-0.54563	-0.522	-0.52558	-1.03754	-1.12151	-1.09406
ZNF91	16	-0.0773497	0.235001	-0.15765	-0.10681	0.0148802	-0.28143	-0.16017	0.16494	0.1319	-0.128449	-0.26848	-0.23179	0.156394	-0.0301466	-0.126246	-0.654606	-0.721946	-0.721877	-0.654496	-0.197716	-0.181576	-0.997986	-1.0668	-1.34591
ATAD5	16	-0.0129867	0.186643	-0.173657	0.813333	0.844583	0.607493	0.068543	0.402773	0.153433	-1.12846	-1.57609	-1.37989	-0.0888705	0.0052795	0.08359	-0.29189	-0.0863705	-0.152131	-1.08998	-0.7165	-0.36408	-1.53513	-1.94578	-1.65901
AC011841.7	16	0.0050964	-0.136194	0.131096	-0.0069737	0.422026	-0.293174	0.190206	0.658306	0.729706	0.584866	0.373016	0.938116	-0.0541234	-0.0243134	0.0784369	-0.709103	-0.533213	-0.481863	-1.26593	-1.1411	-1.29697	-1.26138	-1.66491	-0.852053
PLK4	16	-0.0531397	-0.0131893	0.0663309	0.345461	0.607751	0.15503	-0.0128994	0.315121	0.41806	-0.946459	-1.39868	-1.40536	-0.147153	0.0980072	0.0491467	-0.568943	-0.434093	-0.374033	-0.832503	-0.573713	-0.057353	-1.19929	-1.40222	-1.29225
RP11-133K1.11	16	0.0818534	0.119914	-0.201766	-0.858577	-0.667316	-0.627527	-0.103066	0.317433	0.199043	-1.50136	-0.926847	-1.37889	0.2613	-0.0783501	-0.18295	-1.24718	-0.90196	-0.87639	-1.16463	-0.99041	-0.75234	-1.32815	-1.54395	-1.68592
pleystoybu	16	0.121833	0.0869732	-0.208807	0.523913	1.1207	0.917773	0.158923	0.666673	0.327673	0.532373	0.455223	0.0946832	0.55548	-0.0875998	-0.46788	-1.07645	-0.77602	-0.43234	-0.56452	-1.0562	-0.0173898	-1.14351	-1.9112	-1.52555
ploybler	16	0.00384	0.1906	-0.19444	0.66887	0.59845	-0.0471401	0.01227	0.27232	0.6674	-0.69667	-1.01172	-0.83943	-0.0186362	-0.167446	0.186084	0.0796738	0.415114	0.267444	-1.04321	-1.09715	-0.537586	-1.13628	-2.03485	-0.886926
styjer	16	0.146304	0.257644	-0.403946	0.131854	0.732914	-0.403236	0.608134	0.329464	0.583824	-0.257256	0.119434	-0.421276	0.122533	-0.332807	0.210273	-1.71382	-0.920577	-1.31134	-1.17056	-0.944877	-0.634867	-0.857797	-1.58749	-1.08419
MIRLET7A2	16	-0.2662	0.0042298	0.26197	0.11712	0.21888	0.48932	0.0679698	-0.0070102	0.23641	0.21666	0.14501	0.2578	0.0472836	0.211744	-0.259027	-0.463596	-0.226136	-0.536506	-0.780496	-0.333626	-0.178746	-1.32756	-1.14392	-1.42603
jeesnoby	16	0.11785	-0.0072298	-0.11062	-0.0706401	0.14265	-0.0137596	0.61204	0.6527	0.844	-0.36118	-0.78146	-0.53189	-0.0694299	-0.0588398	0.12827	0.28736	0.30487	-0.0789199	-0.39523	-0.40284	-0.26276	-1.26748	-0.90212	-1.39296
RP11-373D23.2	16	-0.266703	0.224957	0.0417466	0.263037	0.580727	0.305477	-0.342854	-0.204333	-0.183753	-0.133584	-0.327693	-0.140683	0.448433	-0.147937	-0.300497	-1.42164	-1.21587	-1.02611	-1.4697	-0.561137	-0.548607	-1.05442	-2.00126	-1.19385
kuwaya	16	0.141833	-0.0243664	-0.117467	0.356033	0.102734	0.0807333	-0.461866	-0.348606	-0.144067	-0.759267	-0.647197	-0.505366	0.114917	-0.0192833	-0.0956335	-0.305043	-0.473913	-0.422773	-0.535673	-1.0967	-0.388583	-0.997773	-1.25851	-1.02704
RP11-70L8.5	16	-0.0700927	0.116767	-0.0466728	0.545867	0.371947	0.396607	-0.137463	-0.368123	0.120497	-0.558243	-0.248443	-0.293473	0.13628	-0.25167	0.11539	-0.23485	-0.15746	-0.11726	-1.06395	-0.94718	-0.32557	-1.29035	-1.13562	-0.95855
KRT18P68	16	-0.0861101	-0.02775	0.11386	0.0129604	0.34433	-0.29947	-0.11884	-0.0193901	0.1278	-0.62144	-0.54254	-0.73163	-0.0317106	0.0239496	0.0077591	-0.394621	-0.241031	-0.23692	-0.319441	-0.501941	-0.235321	-1.23846	-1.06044	-0.74594
RNU6-577P	16	-0.0679064	0.0835834	-0.0156765	-0.453516	0.112494	-0.517787	0.358393	0.855333	0.347873	-0.597317	-1.50037	-0.918157	-0.0611367	0.0111537	0.0499835	-0.915496	-0.906857	-0.943087	-0.618776	-0.394207	-0.204516	-1.542	-1.65618	-0.861826
muslyby	16	-2.67e-05	0.215343	-0.215316	0.212803	0.275484	0.251393	0.873514	0.588434	0.580043	-0.456586	-0.559106	-0.195817	-0.0844398	0.16546	-0.0810199	-0.69828	-1.21807	-1.59705	-0.78358	-0.83137	-1.09545	-0.92244	-1.2613	-0.60488
sworjeebo	16	0.190594	0.0806336	-0.271226	-0.266986	-0.325136	-0.309967	-0.200246	0.338243	-0.0810366	-0.284946	-0.553806	-0.726686	0.400446	-0.329304	-0.0711436	-0.170723	0.193616	-0.119534	-0.732474	-0.696544	-0.700884	-1.29651	-1.20993	-1.18852
MIR454	16	-0.314863	0.0737066	0.241157	-0.183464	-0.339093	-0.575083	0.0545869	0.803487	0.784636	0.0671868	-0.776023	-0.610933	0.0882301	-0.12979	0.0415602	-0.78671	-0.69037	-1.22338	-0.857	-0.21219	-0.25964	-1.13294	-1.39181	-1.10351
peeswuby	16	-0.222597	0.261003	-0.0384064	-0.242567	0.676414	0.400323	0.203174	0.654853	0.460383	-0.0989466	0.308214	0.633783	0.0949607	0.0561104	-0.15107	-0.338059	-0.559309	-0.293349	-0.71104	-0.564569	-0.25921	-1.04526	-1.14872	-0.937399
PPP2R1B	16	-0.0984297	0.0528307	0.0455999	0.359921	0.44439	0.147571	-0.146359	0.0332899	0.0883207	-0.56012	-0.9253	-0.60983	-0.141776	0.0179138	0.123864	-0.225806	-0.0767565	-0.241086	-0.543797	-0.247046	-0.049036	-0.934596	-1.22537	-0.858506
RPS16P5	16	-0.0513101	0.0532999	-0.0019898	0.70072	-0.0871201	0.13071	-0.21477	0.24527	0.21414	-0.55773	-0.0550199	-0.0431199	0.266247	-0.079443	-0.186803	0.380137	0.180707	0.395627	-0.872483	-1.03708	-0.699513	-1.54999	-1.67282	-1.02967
CTD-2291D10.4	16	-0.0208635	-0.102063	0.122926	-0.0199933	1.01523	-0.198913	0.112997	0.925436	0.912897	-1.1511	-1.45617	-1.17301	-0.0502231	-0.207803	0.258027	-1.16058	-1.2576	-0.826533	-1.026	-0.542073	0.0061369	-1.62393	-1.51537	-1.11726
tiyara	16	0.22756	0.00914	-0.2367	0.13268	0.26459	0.239	0.0046701	0.38579	0.3848	0.38827	0.39965	0.29749	0.158856	-0.117464	-0.0413933	-0.515594	0.148057	-0.631104	-0.558383	-0.882783	-0.806513	-0.761064	-0.930203	-1.31857
MT-TK	16	-0.09904	0.0738802	0.0251598	-0.25531	0.94871	-0.2018	-0.31365	0.22505	-0.0163398	0.40423	0.1525	0.65963	0.107304	-0.201166	0.0938635	-1.05133	-1.06953	-1.00729	-1.95267	-1.1323	-1.14492	-1.54276	-1.99116	-1.04031
moylybo	16	0.11352	-0.0254703	-0.0880504	-0.57062	0.03369	-0.38372	0.39563	1.01257	0.82736	-0.6682	-1.02935	-0.67521	0.138777	-0.389983	0.251207	-2.24036	-2.03992	-1.14704	-1.18198	-0.610593	-0.580873	-1.94932	-1.45835	-1.5247
flarsmar	16	0.21852	-0.10477	-0.11375	0.36656	0.33692	0.1426	-0.21971	0.1031	-0.20952	-0.0001898	-0.29678	-0.1768	-0.155993	0.0121164	0.143877	-0.443923	-0.0164037	0.135797	-0.738023	-0.782773	-0.654143	-0.985184	-1.65401	-1.06064
FBXO5	16	-0.163267	0.120403	0.0428629	0.725293	0.872043	0.291513	0.0511732	0.154333	0.303753	-0.823207	-0.980967	-0.992497	-0.0082169	-0.0468969	0.0551138	-0.552667	-0.447297	-0.400197	-1.20855	-0.538027	-0.240637	-0.970716	-1.52387	-0.787537
TOPBP1	16	0.0231934	-0.0513268	0.0281334	0.424443	0.455543	0.180543	-0.128357	0.0803432	0.215943	-0.638677	-0.958087	-1.00314	-0.0583992	0.0165005	0.0419006	-0.205899	-0.132099	-0.0183992	-0.648339	-0.60104	-0.2161	-0.941139	-1.06285	-1.05266
EXO1	16	-0.186446	0.0616245	0.124825	0.971264	1.0762	0.643444	0.295084	0.414374	0.536214	-1.31488	-1.68434	-1.32033	-0.0396996	-0.0032997	0.0430002	-0.26851	-0.25865	-0.0554094	-0.56932	-0.44201	-0.343659	-1.69824	-2.03836	-1.50247
feyfa	16	-0.0309434	0.0772266	-0.0462832	1.08114	1.15982	0.687267	-0.0178533	0.543417	0.204327	-0.746263	-1.8139	-0.795463	-0.406357	0.293663	0.112693	-0.100867	-0.332337	0.253743	-1.2074	-1.12912	-0.516637	-1.99769	-1.57813	-1.8007
KIAA1586andZNF451	16	0.192256	-0.151854	-0.0404034	0.522067	0.134577	-0.604683	0.869127	0.723747	0.600936	-0.182253	-0.729693	-0.312413	0.0005398	0.0181999	-0.0187402	-0.9029	-0.0753803	-0.36059	-0.62617	0.28709	0.14927	-1.7901	-1.88462	-0.91885
MTND5P14	16	0.189517	-0.331603	0.142087	0.832057	0.272037	0.783007	-0.458033	0.358767	0.0482869	-0.0799732	-0.354453	-0.637453	0.12761	-0.19064	0.0630298	-0.36596	-1.11131	-0.31285	-1.26867	-0.8967	-0.37443	-1.32177	-1.4825	-1.36583
ARHGAP11B	16	-0.114465	0.0482655	0.0662003	-0.119194	0.0318956	-0.301885	-0.296889	-0.0428047	-0.046174	-1.03153	-1.19724	-1.14271	0.0173216	-0.0373583	0.0200367	-0.844454	-0.678529	-0.727698	-0.918464	-0.687498	-0.412053	-1.08478	-1.21364	-0.888238
floparbo	16	-0.0133595	0.27509	-0.26173	-0.15195	-0.68912	-0.55203	0.1434	0.37984	0.33063	-0.964849	-1.01362	-1.0466	0.171483	-0.148047	-0.023437	-1.4662	-1.52975	-1.28034	-0.976327	-0.423737	-0.137527	-1.44734	-1.66157	-1.54365
TXNP1	16	-0.0693007	0.0669994	0.0022993	-0.0207005	0.162299	0.0259991	-0.1532	-0.0268002	0.0882998	-0.664371	-0.774851	-0.44392	0.0307331	-0.0927668	0.0620337	-0.137866	-0.151366	0.0981331	-0.747907	-0.383627	-0.182966	-1.23956	-1.13816	-0.876077
klorskoybu	16	0.226563	-0.289797	0.0632329	-0.0025272	-0.126957	-0.404627	0.0290031	-0.0236173	0.308253	-0.828357	-0.220277	-0.534507	0.0851398	-0.0069103	-0.0782304	-1.20355	-0.87628	-1.03463	-0.36115	-0.64352	-0.3008	-1.27581	-1.27826	-0.88795
RP11-291I6.2	16	0.0173998	0.20656	-0.22396	-0.31653	-0.0809402	-0.622561	0.0879798	0.52544	-0.0896201	-0.90506	-1.47955	-1.15841	0.0519166	-0.189384	0.137466	-1.03025	-0.799263	-0.438813	-0.621593	-0.269423	-0.584913	-1.30505	-1.47178	-1.30593
KRT8P44	16	-0.24282	0.16794	0.0748796	-0.28691	0.4073	-0.0440302	-0.0717602	0.0151796	-0.26243	-0.44468	-0.48517	-0.13093	-0.0331497	-0.13007	0.16322	-0.56623	-0.0696898	0.0481	-0.50282	-0.41546	-0.47965	-1.03338	-1.51218	-0.99956
garfabo	16	-0.0373664	0.260303	-0.222937	0.195683	0.0902634	-0.567926	0.328873	0.470943	0.977143	0.311964	0.150263	0.130213	0.20901	-0.0673404	-0.14167	-1.48695	-1.13265	-1.103	-0.5617	-0.64428	-0.37563	-1.8093	-1.64828	-1.2181
korfly	16	-0.727174	0.361627	0.365547	0.871576	0.428767	0.232827	0.862727	1.46722	1.37924	0.359746	0.955777	0.520727	-0.261416	-0.0485067	0.309923	-0.457336	-0.372207	-0.368057	-0.588527	-0.509377	-0.347486	-0.777337	-1.75191	-0.827997
RP11-307P22.1	16	-0.0523195	-0.0289297	0.0812507	-0.193649	0.158261	-0.447189	0.0103707	0.22497	0.0130305	-0.93471	-1.34543	-1.34178	-0.095623	0.0762472	0.0193777	-0.372943	-0.297573	-0.180463	-0.744763	-0.316413	-0.861362	-0.990403	-1.05954	-0.911433
MTCO3P11	16	0.24428	-0.0810299	-0.16325	0.6808	0.67023	0.12947	-0.48234	0.44057	-0.36558	-0.54755	-0.46023	-0.40638	0.23141	-0.39115	0.15974	-0.56664	-0.38355	-0.4883	-0.74318	-0.612	-0.41542	-1.08519	-1.08828	-0.85605
nuda	16	-0.0748396	0.0845103	-0.0096698	1.26386	1.88661	0.86819	0.672081	0.64387	0.46577	-0.27395	-0.50254	-0.18379	0.195627	-0.0570636	-0.138564	-0.836293	-0.995503	-0.438223	-0.372163	-0.628044	-1.14421	-1.25541	-1.65238	-0.930803
koynaby	16	-0.138567	-0.0526466	0.191213	-0.0973768	0.136173	-0.258927	0.352243	0.0740433	0.124933	-0.198197	-0.125077	-0.324817	-0.0362968	0.0514531	-0.0151572	0.280803	0.762453	-0.192667	-1.3182	-0.974947	-1.33068	-1.10809	-1.16079	-1.13863
DSN1	16	-0.0113668	-0.0429468	0.0543127	-0.215337	-0.269987	-0.282917	0.205163	0.374113	0.323173	-1.07619	-1.01105	-1.0012	0.0015669	-0.0083332	0.0067663	-0.556793	-0.663954	-0.598463	-0.266374	-0.333034	-0.0619335	-1.11975	-1.12775	-0.978824
yokire	16	-0.1593	0.35286	-0.19356	0.16172	0.11871	0.49461	0.55575	0.79073	1.15692	0.35691	0.26552	0.39717	0.260143	0.052403	-0.312547	-0.406837	-0.923387	-0.890437	-0.686877	-0.237107	-0.521787	-0.961017	-0.993137	-1.33625
sterbubu	16	0.086607	-0.0880032	0.0013971	0.726377	0.595167	0.123607	0.374147	0.220697	0.188247	0.290177	-0.282973	-0.450323	-0.0207105	-0.11201	0.13272	0.200759	0.580459	0.270769	-0.951601	-0.553431	-0.62078	-0.756001	-0.946191	-1.40595
blubar	16	0.0407467	0.201297	-0.242043	0.308827	0.875377	0.369257	1.15289	1.51461	2.04385	1.03651	0.686597	0.687987	-0.0692	0.08638	-0.01718	-0.39089	-0.21323	0.02212	-0.87909	-0.54475	-0.25494	-0.83115	-1.30344	-0.83189
UNG	16	-0.162996	0.0551634	0.107834	0.125434	0.290423	-0.0831165	0.138723	0.251134	0.347733	-0.487007	-0.409516	-0.522147	0.180004	-0.0976658	-0.0823364	-0.213266	0.0088244	0.157524	-0.203206	-0.127606	0.222274	-1.26919	-1.42009	-1.00249
kloyblarbu	16	0.0314469	-0.022203	-0.009243	1.03155	1.22476	0.0975971	0.057817	0.718037	0.692807	0.223517	0.191617	0.168347	0.1358	-0.42308	0.28728	0.21527	0.42024	0.13492	-0.80888	-0.789	-0.18625	-0.81244	-0.8948	-1.37614
GTF3C6	16	-0.0325003	0.0424099	-0.0099106	0.30835	0.366349	-0.0313902	-0.26895	-0.0697503	-0.15861	-0.606121	-0.79542	-0.71447	-0.0601263	0.0596838	0.0004435	0.0210238	-0.0406666	0.0681133	-0.562177	-0.557786	-0.314417	-1.32843	-1.40972	-1.18053
vowaw	16	-0.156216	0.0443239	0.111894	-0.428586	-0.418906	-0.652926	0.247374	0.325484	0.341734	-0.371086	-0.466796	-0.297606	0.0618896	-0.14895	0.08706	-1.29648	-1.05428	-0.94233	-0.1965	-0.72964	-0.42019	-0.65255	-1.19996	-1.1165
SNORA38B	16	0.352174	-0.173966	-0.178206	-0.244496	-0.459476	-0.553886	0.312114	1.02741	0.891434	-0.700867	-0.622056	-0.311477	0.245667	-0.174233	-0.071434	0.798766	0.761867	0.753066	-2.62522	-2.49812	-2.38665	-2.5885	-1.59889	-2.69004
SYT16	16	-0.0998135	0.133837	-0.0340233	0.142047	-0.118143	-0.271003	-0.481293	0.277157	0.256967	-0.179403	-0.0957232	-0.243743	0.0152726	-0.100017	0.084743	-1.42225	-1.16187	-1.43022	-0.582607	-0.716157	-0.173467	-1.07168	-1.49615	-0.971187
sableeby	16	-0.0168533	-0.0180931	0.0349464	0.553817	0.827526	0.589967	0.176456	-0.0730639	-0.0153131	-0.472464	-0.694394	-0.548714	-0.272837	0.149933	0.122903	-0.0084467	-0.0077867	-0.0285664	-0.508777	-0.508207	-0.327097	-1.10061	-1.42862	-0.836417
shomoy	16	-0.0070996	0.37964	-0.37254	0.26518	0.25075	0.36891	0.94626	1.69032	1.38318	-0.0522399	0.29667	0.63115	0.334183	-0.150037	-0.184147	-0.520467	-0.928927	-0.591027	-0.442377	-0.694377	-0.145327	-1.19086	-1.11788	-0.606747
klorsteybu	16	0.250117	0.0681272	-0.318243	0.539137	0.829537	0.389917	-0.0577331	0.646127	0.417617	-1.01472	-1.97075	-0.550143	-0.129469	-0.0210695	0.15054	-0.224299	0.11024	-0.0501194	-0.53138	-1.13334	-0.557809	-1.46732	-2.05134	-1.51357
RP11-214O1.3	16	0.0835233	-0.357007	0.273483	0.790123	0.455753	0.592773	0.154034	0.610144	0.128354	0.187634	-0.476857	-0.538806	0.149724	-0.0889268	-0.0607967	0.215124	0.310954	-0.424797	-0.527107	-0.732007	-0.152277	-0.949107	-1.10421	-1.21493
forveybo	16	0.201547	0.0975065	-0.299054	0.339477	-0.0339136	0.0365367	0.386646	0.249267	0.0327063	0.190856	-0.181233	-0.144794	0.236663	-0.256557	0.0198932	-1.18611	-1.0181	-1.465	-0.881817	-0.240127	-1.00491	-1.31343	-0.935397	-2.00394
byslu	16	-0.265669	-0.0099797	0.275651	0.0862503	0.226561	-0.263969	-0.11634	0.14951	0.129661	-0.68132	-1.01708	-0.656089	-0.0353003	-0.26453	0.29983	-0.12469	-0.31548	-0.30644	-0.53602	-0.36833	-0.43887	-0.8828	-0.95147	-1.19994
dymerbo	16	0.0603237	-0.148817	0.0884938	0.802814	0.834383	0.838154	0.0932436	0.488444	0.687434	-0.532466	-1.03844	-0.729676	0.139883	-0.342837	0.202953	0.195213	-0.0643973	0.247603	-0.940317	-0.569927	-0.303847	-1.0333	-1.08025	-1.30246
PTGES3P2	16	-0.141257	-0.0477567	0.189013	-0.130867	0.352023	-0.0502868	-0.228057	0.0651231	-0.0562568	-0.482237	-0.651487	-0.789967	-0.165347	-0.0404267	0.205773	-0.239777	-0.105727	-0.0693464	-0.543217	-0.340677	-0.598557	-1.16792	-1.33125	-0.682076
blusleebu	16	-0.0910029	0.0345473	0.056457	0.335767	0.470007	-0.0620127	0.243307	0.624347	0.760687	-0.256413	-0.247243	-0.748223	0.0212965	0.225687	-0.246984	-0.0859933	0.590096	-0.248243	-0.176074	-0.239803	-0.410994	-1.24491	-1.27727	-0.789693
PGM5	16	-0.0618234	0.149667	-0.0878434	-0.0174832	-0.220634	-0.294123	0.0892968	0.132236	0.344047	0.0066967	-0.433963	-0.119263	-0.0014267	-0.169477	0.170903	-0.656157	-0.780957	-1.2107	-0.682637	-0.391706	-0.131146	-1.37993	-1.05531	-0.691597
smornerbu	16	-0.60554	0.68666	-0.08112	1.08305	1.20172	0.81792	0.18104	1.27676	0.73632	-0.23737	-0.18071	-0.0029802	0.164037	-0.420894	0.256856	-0.220764	0.0447664	-0.980783	-0.684114	8.63e-05	-0.0606236	-0.803304	-1.39145	-1.35869
AC012667.1	16	-0.0379963	0.0943537	-0.0563564	0.139854	0.159904	0.0739837	-0.223686	-0.0590863	-0.109496	-0.904926	-0.624666	-0.647336	0.0534768	-0.0843534	0.0308766	-0.197814	-0.142873	-0.177353	-0.484053	-0.274793	-0.239903	-1.28276	-1.1288	-0.936523
SNRPG	16	-0.0791607	0.10112	-0.0219603	0.0220594	0.363009	-0.13223	-0.32123	-0.1664	0.0106401	-0.890591	-0.90386	-0.713241	0.0159168	-0.107162	0.0912476	-0.145473	-0.207163	0.054657	-0.895793	-0.566732	-0.331432	-1.36413	-1.35372	-0.995953
CCAR1	16	-0.0983362	0.182003	-0.0836668	-0.0322371	0.180874	-0.305837	-0.444097	-0.255206	-0.0539865	-0.327057	-0.331387	-0.254916	-0.134326	0.144423	-0.0100965	-0.558456	-0.502276	-0.322256	-0.565106	-0.600436	-0.251677	-1.0064	-1.32508	-0.694516
plyblaw	16	-0.0881038	0.0638561	0.0242462	0.273636	0.312226	0.509626	0.100336	0.297606	0.0527363	0.0657163	-0.212374	0.187546	-0.203063	0.116147	0.0869164	-0.0240836	-0.296644	0.0654664	-0.0918036	-0.230974	-0.463243	-0.462924	-1.04087	-1.52236
RNU6-196P	16	-0.12491	-0.0158901	0.1408	0.0320997	0.45501	0.09376	0.68265	0.14959	0.0160699	0.22864	0.0960598	0.0806499	-0.0092268	0.0290833	-0.0198569	-0.728957	-0.766547	-0.542637	-0.690587	-0.0238767	-0.183367	-0.716856	-1.62857	-1.03423
RP11-430E17.1	16	0.13232	-0.0524297	-0.0798898	0.51208	0.32409	-0.0861998	-0.187449	0.49311	0.19828	-0.47234	-0.8301	-0.67184	0.0142965	0.186447	-0.200743	0.322737	0.263207	0.233517	-0.537903	-0.456693	-0.586813	-0.852983	-1.55282	-1.76371
berpoby	16	0.0583968	-0.0616632	0.0032668	-0.386373	-0.715373	-0.509403	0.575777	0.338017	0.524537	-0.560873	-0.335533	-0.384363	0.195267	-0.222983	0.0277166	-0.715203	-0.822303	-0.720623	-0.308063	-0.187293	-0.321873	-1.01844	-1.20606	-1.22038
rutaw	16	0.11422	0.12677	-0.24099	-0.51209	0.33542	-0.0134501	-0.0926204	0.48534	0.22028	-0.4887	-0.34945	0.14174	0.0694504	-0.11143	0.0419803	-1.11081	-1.41014	-1.61454	-0.93952	-1.31238	-0.56018	-1.16207	-1.09813	-0.8203
skyma	16	-0.37886	0.14371	0.23515	0.18104	-0.277	-0.67427	0.33308	0.58628	0.44829	-0.0243101	-0.1652	-0.43947	-0.172657	-0.241307	0.413963	-1.36238	-1.01293	-1.29931	-0.723547	-0.709537	-0.647407	-1.35511	-0.739777	-0.716187
SKP2	16	0.0918131	-0.0812969	-0.0105171	0.630803	0.590103	0.361593	-0.185266	0.171173	0.0998335	-0.586447	-1.0101	-0.983167	0.0491543	-0.0277863	-0.0213661	-0.579746	-0.612416	-0.689346	-0.349526	-0.324446	-0.0288162	-0.898466	-1.38627	-1.28124
PUS7L	16	-0.119896	0.146404	-0.0265064	0.506984	0.436114	-0.144646	-0.356656	0.109834	-0.0165863	-0.630006	-0.887636	-0.651856	-0.0380268	0.0455732	-0.0075469	-0.120007	-0.0481172	-0.102027	-0.856177	-0.348047	0.0002432	-1.20323	-1.19987	-0.828797
kofarbo	16	0.0275202	0.16805	-0.19557	0.55538	0.60466	0.39938	-0.24431	0.5722	0.46561	-0.69227	-0.57404	-0.84843	0.24949	0.19976	-0.44925	-1.05691	-0.98696	-1.26418	-0.36597	-0.30872	-0.27382	-0.82908	-0.97302	-1.28026
foshoy	16	-0.165717	0.380143	-0.214427	0.533753	0.679743	-0.0524869	0.197713	0.466693	0.200213	-0.223187	-0.996207	-0.822597	-0.0881701	-0.0018601	0.0900297	0.4342	0.40903	0.43057	-0.59464	-0.7314	-0.15143	-0.84704	-1.55549	-1.00194
KRT8P33	16	-0.21416	0.131061	0.0831003	0.0146904	-0.0583296	-0.12888	-0.23716	-0.18369	-0.19168	-0.6991	-0.71602	-0.55943	-0.0294695	-0.0578899	0.0873604	-0.30166	-0.07586	-0.10609	-0.366309	-0.39528	-0.29251	-1.1208	-1.08853	-0.83434
shuzeyby	16	-0.321146	0.175643	0.145504	-0.132916	0.469873	-0.299077	0.596784	0.807884	0.897913	-0.642797	-0.514126	-0.912406	-0.119453	0.0101762	0.109276	-1.28852	-1.20133	-1.20755	-0.134254	-0.333283	0.321666	-1.5011	-1.34485	-0.656713
beewabu	16	-0.444243	0.819946	-0.375703	0.873116	0.647516	0.368146	-0.237833	0.574916	1.07763	-1.65961	-1.40345	-1.73091	0.137114	-0.0944567	-0.0426564	-0.134216	0.264574	0.135744	-1.18882	-0.624106	-0.426076	-1.80954	-1.36969	-1.71759
smawmy	16	0.0033999	0.0702	-0.0735998	0.0967402	-0.0144401	-0.23886	-0.21759	0.0429702	0.0964003	-0.67807	-0.54126	-0.5241	0.165916	-0.319604	0.153686	-1.23053	-0.830444	-1.29347	-0.627044	-0.406994	-0.407284	-0.737364	-1.11721	-0.757754
zervarby	16	-0.082057	0.257543	-0.175487	0.349223	0.314753	0.0034432	-0.201937	0.238253	-0.055027	-0.641507	-1.00187	-0.707697	-0.0086136	-0.186634	0.195247	-0.307064	0.270196	0.394416	-0.818724	-0.538484	-0.292503	-0.973403	-1.32133	-1.65757
BCLAF1P2	16	0.25991	-0.30638	0.0464697	0.2106	0.94873	0.62979	-0.28469	0.10939	0.0596199	0.0473099	-0.49047	-0.6492	-0.0492964	-0.152816	0.202114	-0.414546	-0.243937	-0.0252366	-1.24379	-0.608706	-0.668386	-1.32783	-1.14371	-0.620077
MESTIT1_3	16	-0.12143	0.43624	-0.31481	0.34445	-0.35944	-0.43874	-0.11006	0.3347	0.15897	-0.42579	-0.41672	0.27427	0.137747	-0.147763	0.0100169	-1.27759	-1.31294	-1.53957	-0.684383	-0.806703	-0.397443	-1.10532	-0.938063	-1.01462
KRT8P22	16	0.185707	-0.112864	-0.0728436	-0.257493	0.208447	0.0471067	-0.214483	-0.155643	-0.232604	-0.488533	-0.168563	-0.649523	-0.0198731	-0.135983	0.155857	-0.425593	-0.174013	-0.474013	-0.324743	-0.440583	-0.734283	-1.27476	-0.811193	-1.00533
RP1-5O6.4	16	-0.11202	0.1252	-0.0131798	-0.0265899	-0.0891995	-0.6326	0.29277	0.37847	-0.0427995	-0.40185	-0.52205	-0.4848	-0.0512967	-0.184767	0.236063	-0.862717	-1.27676	-1.11184	-0.464207	-0.631017	-0.777697	-0.655817	-0.801187	-0.905766
PTPRB	16	-0.0090699	-0.02948	0.0385499	0.43165	0.31701	0.10117	-0.28928	-0.0531101	-0.16075	-0.32778	-0.85208	-0.73809	0.10666	-0.0891905	-0.0174704	-0.183771	-0.0081902	-0.0962005	-0.59252	-0.516241	0.0468397	-0.8549	-1.16987	-1.00574
C6orf182	16	0.0255866	-0.0075135	-0.0180736	-0.0248337	0.447156	-0.322643	0.568256	0.0395365	0.281837	0.111547	-0.205093	-0.128273	0.0447264	-0.293674	0.248947	-0.551794	-0.978514	-0.675374	-0.678393	-0.0352535	-0.0478535	-1.04219	-0.972243	-1.11427
veewoby	16	-0.0464005	0.311179	-0.264781	0.735689	0.493309	0.339779	-0.346201	0.514629	0.268739	-0.605981	-0.304161	-0.862021	0.121116	-0.342584	0.221466	0.421986	0.296576	0.188036	-0.684914	-0.617954	-0.463064	-1.13434	-1.09259	-1.13365
spoka	16	-0.11252	0.35228	-0.23976	1.08098	0.85677	0.719409	0.17822	0.82972	0.54108	-0.0764904	0.13767	-0.34387	-0.412643	0.443807	-0.0311632	-0.108253	-0.0893331	0.147237	-0.621623	0.0540566	0.472027	-0.722613	-1.18174	-1.26878
fawdaw	16	-0.0977468	0.0615029	0.036243	-0.075717	-0.242897	-0.346377	-0.278427	0.234463	0.172293	-0.765457	-1.26522	-0.675157	0.012526	0.0084062	-0.0209336	-1.83536	-1.23517	-1.28997	-0.559584	-0.439704	-0.500214	-0.709374	-1.16802	-1.48214
RP11-561N12.8	16	0.0525599	-0.0205002	-0.0320601	-0.24349	-0.11933	-0.42927	0.30222	1.0343	0.17264	-1.06209	-0.92491	-1.09042	0.0022097	-0.298171	0.295959	-0.58566	-0.50351	-0.756491	-0.158131	-0.22262	-0.371711	-0.932281	-1.47826	-0.958311
wawfloy	16	0.0600767	-0.104834	0.0447569	-0.0098629	-0.429383	-0.476673	0.254717	0.342147	0.442527	-1.28907	-1.54546	-1.55285	-0.0200834	-0.0991631	0.119247	-1.96209	-1.37267	-1.66516	-0.422483	-0.233343	-0.230713	-1.12082	-1.90237	-1.47398
KIF18A	16	0.0087996	-0.0109005	0.0021	-0.0771999	-0.0500002	-0.2679	-0.41403	-0.2255	-0.1551	-1.01469	-1.28783	-1.24653	-0.0850344	0.059866	0.0251656	-0.881694	-0.811504	-0.761234	-0.939284	-0.780534	-0.594034	-0.854624	-1.14618	-1.04197
manemo	16	0.0263963	0.383576	-0.409974	0.761856	0.397246	0.195136	-0.500084	0.0976863	0.103096	-0.858874	-0.392164	-0.751544	0.193256	-0.325414	0.132156	0.216776	-0.150274	0.335176	-0.665954	-0.552363	-0.521873	-1.49164	-1.53976	-1.52591
speyglerby	16	-0.0795565	-0.273086	0.352644	0.426114	0.171224	0.0459738	-0.029356	-0.189076	0.175284	-0.103696	0.142164	0.0679836	0.35775	-0.27229	-0.0854602	-0.33078	-0.0265002	-0.41439	-1.27877	-0.91712	-1.26664	-0.90539	-1.00853	-0.28461
stoyglor	16	-0.0423532	0.253317	-0.210963	1.17439	1.16447	0.566667	-0.267853	0.539777	0.0605068	-0.624283	0.136587	-0.577483	0.0267096	-0.0211701	-0.0055404	0.20234	0.266809	0.0205097	-0.80335	-0.60698	0.18386	-1.43664	-1.72822	-1.31989
zobubu	16	0.0399604	0.11464	-0.1546	-0.106289	-0.290339	-0.589419	0.47955	0.55284	0.49958	-0.603129	-1.11127	-1.60626	0.154563	-0.197367	0.0428033	-1.94167	-0.905167	-1.19351	-0.645067	0.0165229	-0.404907	-1.41525	-1.32994	-1.17371
CTC-260E6.6	16	0.127976	0.0913563	-0.219334	-0.184524	-0.159604	-0.630723	0.0202465	0.362406	0.703977	-1.30943	-1.18601	-1.15495	0.109857	-0.100633	-0.0092235	-0.713983	-0.573343	-0.539943	-0.760223	-0.139103	0.120067	-1.32956	-1.55891	-0.613763
kotero	16	-0.0987067	0.201473	-0.102767	-0.451307	0.195793	-0.178967	0.089623	0.230123	0.433633	-0.213897	-0.204647	-0.677347	0.0399203	-0.19428	0.15436	-0.56463	-0.30243	-0.27054	-0.40033	0.0413103	0.10164	-1.13589	-0.90314	-1.10165
lorfey	16	-0.161373	0.110247	0.051127	0.433107	0.605677	0.179827	-1.12711	0.0499167	-0.101103	-1.41228	-0.865843	-0.913393	0.277076	-0.304853	0.0277762	-0.702234	-0.628754	-0.496724	-0.462554	-0.423754	-0.177124	-2.29089	-1.75092	-1.75058
dutarby	16	-0.107663	0.242957	-0.135293	0.011837	0.530057	0.082777	-0.420413	0.224057	-0.261693	-0.223743	-0.572253	-0.448903	-0.169667	0.043643	0.126023	-0.528517	-0.0361767	-0.558507	0.0943131	-0.328207	-0.259817	-1.26365	-0.869137	-1.079
KRT8P10	16	-0.134567	0.153333	-0.0187669	-0.352317	0.173863	0.0335531	-0.363547	-0.181057	-0.235267	-0.644997	-0.496587	-0.860697	-0.0595837	0.174996	-0.115414	-0.0129237	-0.141174	-0.418734	-0.703634	-0.210524	-0.660904	-1.16009	-1.50687	-1.04169
STARD13	16	-0.0868769	0.0721731	0.0147028	-0.510587	-0.322537	-0.435337	-0.226207	0.196813	0.115893	-0.523537	-0.531957	-0.699847	0.0748501	-0.0711198	-0.0037298	-1.24355	-0.92856	-0.9171	-0.71901	-0.27839	0.19093	-1.0844	-1.31833	-0.94049
KRT8P19	16	0.0009403	-0.0171595	0.0162201	-0.12216	-0.05089	-0.16402	-0.0850496	-0.12573	-0.10629	-0.73668	-0.50145	-0.19705	0.0336895	-0.10004	0.06635	-0.156131	0.0511999	0.0025196	-0.266231	-0.15338	-0.2572	-1.0972	-1.01676	-0.88616
darklee	16	-0.142257	0.203483	-0.0612268	-0.362057	-0.157007	-0.572837	0.415603	0.264723	0.120223	-0.234367	-0.420257	-0.941307	-0.31713	0.0580902	0.25904	-1.01312	-1.17948	-1.13433	-1.00398	-0.58821	-0.44283	-0.860199	-0.75354	-0.874549
yoyumi	16	0.148444	-0.234447	0.0860038	0.117684	-0.119906	-0.667256	-0.0103164	0.286324	0.435654	-0.135156	-0.646586	-0.0293665	-0.0578465	0.0837235	-0.0258765	-0.825556	-1.02171	-1.35595	-0.507856	-0.366676	-0.232426	-0.574757	-0.658066	-0.990067
koyzawbu	16	0.433917	-0.524173	0.0902567	1.14757	1.13608	1.12589	0.885327	0.391077	0.272127	0.231207	-0.195073	-0.332333	-0.332793	0.300537	0.0322571	-0.229783	-0.513063	-0.247403	-0.297103	-0.386153	-0.0037928	-0.792153	-0.548883	-1.22876
AC254944.3	16	-0.0881634	0.0283966	0.0597668	-0.143933	-0.219334	-0.390974	-0.265763	-0.0781937	0.131116	-0.785994	-1.20012	-1.07511	-0.0462866	-0.0249262	0.0712137	-0.700646	-0.798166	-0.715316	-0.506346	-0.697967	-0.548636	-0.810406	-0.926036	-0.656846
RP11-359M6.2	16	0.14844	-0.13659	-0.0118499	1.00283	0.34329	0.23147	0.11713	0.0360999	0.0276501	0.19662	0.02442	0.35869	0.0796099	-0.60251	0.5229	0.29167	0.10144	0.46231	-0.90282	-0.87313	-0.0307498	-0.95013	-1.70094	-1.32453
CTC-260E6.3	16	-0.180367	0.109873	0.0704937	-0.369426	-0.524157	-0.712407	0.181563	0.838123	0.199644	-1.02004	-0.983117	-0.824986	0.185003	-0.0551968	-0.129807	-0.662677	-0.420807	-0.693117	-0.292967	-0.672307	-0.116867	-1.06885	-1.0123	-1.27112
BNIP3P17	16	-0.40111	0.10851	0.2926	1.40019	1.13463	0.79091	0.0246296	0.334599	0.27081	-0.96655	-0.537421	-0.85567	-0.0624232	-0.0499234	0.112347	0.0836368	0.184136	0.205467	-0.288313	-0.0805736	-0.0310836	-1.20257	-1.26384	-1.36375
larswoyby	16	0.109193	0.0830131	-0.192207	0.872483	0.772283	0.978933	0.368063	0.0837431	-0.248427	0.256733	-0.174207	0.368083	-0.24022	-0.0029702	0.24319	-0.684	-0.45112	-0.32394	-1.09346	-1.28313	-0.1051	-1.31257	-1.13724	-0.5939
chofarby	16	-0.325747	0.441113	-0.115366	0.300683	0.622243	-0.197237	0.540164	0.787473	0.760783	-1.52337	-1.32214	-0.813587	-0.265887	-0.265477	0.531363	-1.04128	-0.555686	-0.673027	0.0137534	-0.0706468	0.555994	-1.87601	-1.60214	-0.772336
KRT18P51	16	-0.282053	0.226266	0.0557866	0.0672565	0.314406	-0.0112338	-0.125544	-0.123804	-0.205204	-1.04708	-0.585033	-0.437704	-0.224147	0.137403	0.0867424	-0.345027	-0.316197	0.144493	-0.604697	-0.264067	-0.371557	-1.56699	-0.959137	-0.972457
fergoybu	16	0.0443134	-0.0637364	0.0194235	0.887464	0.604963	0.394924	-0.200787	0.409503	-0.144937	0.305684	0.303224	0.595263	-0.0357666	-0.0480967	0.0838633	0.0240636	-0.0700765	0.183033	-0.374506	-0.109207	-0.355457	-0.702697	-1.12671	-1.21926
beeflawby	16	-0.209494	0.204206	0.0052867	-0.140274	-0.184114	-0.241734	-0.100823	-0.259233	-0.0866036	-0.916304	-1.30012	-1.12399	-0.212373	0.106477	0.105896	-0.816204	-0.975453	-0.659703	-0.439333	-0.557953	-0.746733	-1.23427	-0.913233	-0.826183
charloby	16	-0.103817	0.0417032	0.0621133	-0.890907	-0.265447	-0.669617	0.0305233	0.0159431	0.296173	-1.09895	-1.14348	-0.794047	-0.152153	-0.108084	0.260236	-0.766253	-0.615794	-0.289834	-0.744514	-0.189054	-0.537933	-1.40729	-1.27563	-1.02955
goygla	16	-0.19916	0.05479	0.14437	0.2595	0.0273199	-0.4369	0.16631	0.31184	0.62096	-0.35929	-0.82332	-0.64819	0.109206	-0.224934	0.115726	-0.621513	-0.687634	-0.713014	-0.167304	0.0012264	0.754837	-0.821064	-1.27102	-1.16487
koweebu	16	-0.0320435	0.0231566	0.0088868	-0.330204	-0.647203	-0.563923	0.0074367	-0.0803332	-0.314463	-1.01155	-0.686103	-0.310383	0.0765634	-0.0147367	-0.0618267	-0.859097	-0.509527	-0.781416	-0.474717	-0.465587	-0.292787	-0.733377	-1.1675	-1.35894
glustoybu	16	0.0909796	-0.0904002	-0.0005803	0.83619	0.62415	0.32665	0.0715199	0.11945	-0.53003	-0.0416102	-0.30854	-0.29677	-0.212813	0.358417	-0.145603	0.336137	0.318147	0.408087	-0.446373	-0.664613	-0.167383	-1.63381	-1.15576	-1.30549
MIR548AX	16	-0.130227	0.149313	-0.0190868	-0.403477	-0.435037	-0.512007	0.338073	0.461753	0.0118732	0.0115633	0.0539532	-0.176217	-0.27938	-0.0218401	0.30122	0.05759	-0.5386	-0.37184	-0.70923	-0.25197	-0.58092	-1.51577	-0.66165	-0.92964
joyshy	16	-0.205793	0.334367	-0.128573	-0.579273	-1.02028	-1.09536	0.584857	1.18008	0.599856	0.225787	-0.529963	0.108207	-0.129263	0.0986366	0.0306268	-0.897523	-0.872483	-0.535523	-0.706634	-0.641083	-0.481584	-1.49458	-1.23098	-1.13823
SNORA14B	16	0.15982	0.0436497	-0.20347	0.184619	0.12063	0.0553198	-0.2231	0.18953	0.18624	-0.0040402	-0.06567	0.0271897	0.141193	-0.025527	-0.115666	0.277113	0.434653	0.123174	-1.45964	-0.980106	-1.09417	-0.931726	-0.206616	-1.02765
shawshor	16	0.25851	0.30212	-0.56063	0.60279	0.48087	0.01895	0.0454998	0.0920501	-0.0104899	-0.39467	-0.20925	-0.91351	0.29273	-0.0512605	-0.24147	-1.18032	-1.28128	-1.29735	-0.50415	-0.73665	-0.61172	-0.67444	-0.95191	-0.46726
zorraw	16	0.18232	0.0925498	-0.27487	0.59774	0.36234	0.78859	0.91138	0.67439	0.77551	0.14799	0.18281	-0.43502	0.12016	0.0423102	-0.16247	-0.37489	-1.06166	-0.32872	-1.0635	-0.90708	-1.07436	0.0044403	-0.55642	-0.28261
weedo	16	-0.14345	-0.0476203	0.19107	-0.32318	-0.12426	-0.21066	0.38913	0.57252	0.32502	-0.27302	-0.71433	-0.0859103	-0.244377	-0.0362167	0.280593	-0.627986	-0.804427	-0.997867	0.0011034	0.367663	-0.383256	-0.805236	-0.938247	-1.29122
RP3-511B24.5	16	-0.0488267	0.0881233	-0.0392966	-0.453667	-0.526047	-0.679497	-0.0396166	-0.148197	-0.230807	-0.260767	-0.813327	-0.612437	-0.0903931	-0.025363	0.115757	-0.983853	-0.976023	-1.18038	-0.582413	-0.974203	-0.833533	-0.585483	-0.986763	-0.640333
LINC00972	16	0.0219967	-0.0394433	0.0174465	-0.189313	-0.136633	0.150667	0.127507	0.100187	-0.194673	-0.0707033	-0.0084434	0.0114467	0.0222697	0.37694	-0.39921	0.3063	1.02091	0.46426	-0.90347	-0.7174	-1.01753	-1.22009	-0.96987	-0.85386
goyseyby	16	-0.0155535	-0.0767336	0.0922866	-0.356224	0.142576	-0.251574	0.918226	1.11841	1.4456	0.243126	-0.155293	-0.297083	0.0433965	-0.204174	0.160776	-0.284894	-0.166314	-0.0387239	0.0197163	-0.0265536	0.181566	-0.315304	-0.169844	-0.187824
CTA-326K9.1	16	-0.0656466	-0.0097866	0.0754335	-0.471746	-0.145707	-0.264147	-0.429747	0.148134	0.669603	0.252043	0.136024	0.368873	0.087213	0.0122929	-0.0995069	1.01481	0.968893	0.916253	-0.724477	-0.886467	-0.536537	-1.38529	-1.28046	-1.29911
slersweebu	17	0.11557	-0.40325	0.28768	0.92606	0.467819	-0.15802	-1.92936	-2.5831	-2.59895	-2.04788	-2.39875	-1.66535	0.0022135	0.0824833	-0.0846968	-0.944047	-0.958797	-0.814076	-4.16075	-3.98141	-5.57067	-3.8902	-4.31064	-3.7147
skoyplorby	17	0.29769	-0.22744	-0.07025	0.65784	0.43333	0.54968	-0.54412	-0.92467	-0.87086	-0.21416	-1.32695	-0.54712	0.17212	0.0966601	-0.26878	-0.79847	-0.52411	-0.20005	-1.27595	-1.40716	-1.68895	-1.49678	-1.7949	-1.69756
RP11-566E18.1	17	0.102734	-0.0056963	-0.0970364	0.286214	0.159663	0.0625839	-0.612136	-0.475936	-0.338206	-0.391486	-0.541246	-0.322136	-0.11845	0.14817	-0.0297203	0.17205	0.0941296	0.16594	-1.28559	-1.23762	-0.88319	-0.55044	-0.80108	-0.92981
CENPE	17	-0.0671005	0.0050793	0.0620193	0.0505791	0.064889	0.0165396	-0.90254	-0.61513	-0.654731	-1.70094	-1.54532	-1.63338	0.0530329	-0.0553675	0.0023327	-0.283677	-0.385528	-0.318737	-1.63591	-1.55968	-1.25064	-1.44261	-1.64306	-1.61276
CH17-360D5.2	17	-0.0663729	0.224417	-0.158043	0.408287	0.347127	0.349247	-0.586733	-0.336304	-0.572453	-0.441393	-0.680614	-0.764813	0.0744772	-0.120803	0.0463266	-0.344423	-0.444573	-0.446373	-1.13889	-1.23779	-0.927813	-0.751643	-1.11352	-0.942053
ESF1	17	-0.0671892	0.10348	-0.0362892	0.580581	0.66177	0.442201	-0.87641	-0.589829	-0.311749	-0.623039	-0.86939	-0.738009	-0.0876503	0.0219402	0.0657101	0.2185	0.1141	0.15394	-1.23509	-0.82634	-0.48752	-0.82824	-1.40397	-0.99365
CH17-360D5.3	17	0.0485277	0.0210972	-0.069623	0.753247	0.476407	0.577547	-0.413003	-0.302253	-0.169243	-0.666762	-0.689973	-0.644862	0.0732203	-0.0604801	-0.0127401	-0.72879	-0.45765	-0.58743	-1.15387	-1.23828	-1.10534	-1.22417	-1.52913	-1.63926
DOCK2	17	0.243943	-0.198557	-0.0453868	-0.0726566	-0.183457	-0.331787	-0.665367	-0.709787	-0.935077	-0.891297	-1.12202	-0.803327	0.0347238	0.0298038	-0.0645261	0.261354	0.0474739	-0.0411863	-1.26204	-1.00003	-0.829866	-0.715656	-1.29542	-1.20504
kakome	17	-0.0996432	-0.0304933	0.130137	0.839327	0.666487	0.140917	-0.284583	-0.0400429	-0.217803	-0.137343	-0.820033	0.181787	0.14786	-0.1697	0.0218401	-0.0324197	-0.0353398	0.19386	-1.08181	-0.80271	-1.11898	-1.13252	-1.50935	-1.28177
RP6-99M1.3	17	0.010994	0.0606341	-0.0716262	1.04415	0.933374	0.368794	-0.583426	-0.135296	-0.247486	-0.272436	-1.08326	-0.692966	0.085433	-0.0929971	0.0075631	-0.620487	-0.303607	-0.443777	-1.09723	-1.318	-0.684317	-1.75312	-1.69093	-1.7775
ZNF326	17	0.0294666	-0.0605335	0.0310669	0.406267	0.478767	0.271767	-0.592893	-0.352193	-0.394583	-0.582943	-0.727953	-0.865723	0.106857	-0.039093	-0.0677624	0.495837	0.457737	0.388037	-0.592993	-0.538233	-0.271003	-0.928133	-1.14161	-1.04508
DHX9	17	-0.0537643	0.0266361	0.0271263	0.196376	0.301126	-0.0954437	-0.433424	-0.180444	-0.086154	-0.630084	-0.644244	-0.500844	-0.0604572	0.0974131	-0.0369568	-0.0342474	-0.113797	-0.0184574	-1.0098	-0.711847	-0.406607	-1.11245	-1.34094	-0.762967
RP11-2P2.1	17	-0.16292	0.0149398	0.14798	0.38921	0.63268	0.09303	-0.36148	-0.21365	-0.0733299	-0.14882	-0.50086	-0.54917	-0.150207	0.0879126	0.0622931	-0.373897	-0.327377	-0.131047	-1.20164	-0.812897	-0.810117	-1.29943	-0.925597	-0.922217
NEXN	17	-0.127781	0.115079	0.0126991	0.168409	0.566619	0.0744791	-0.575191	-0.475281	-0.270941	-0.696071	-0.783111	-0.911181	0.0460939	0.0050535	-0.0511465	-0.0604563	-0.0376763	0.227744	-1.10376	-0.716566	-0.193236	-1.15309	-1.22701	-1.2218
LOC100506076	17	0.171483	-0.104352	-0.067132	0.930973	1.02578	0.581858	-0.150922	0.262718	-0.0252519	0.0233684	-0.724617	-0.592107	-0.0183549	-0.0706253	0.0889797	-0.633465	-0.36955	-0.558155	-1.46387	-1.07287	-0.85512	-1.07169	-1.11283	-0.98219
CCDC82	17	0.0296469	-0.0191631	-0.0104828	0.522007	0.517907	0.334637	-0.253643	-0.193733	-0.145943	-0.868253	-0.975263	-0.916583	-0.0134573	0.0209227	-0.0074673	0.0084228	0.0026321	0.0377321	-0.772867	-0.603928	-0.380737	-0.931128	-1.33585	-0.999727
RP11-1C8.6	17	0.0581694	0.0594497	-0.11762	0.726399	1.30087	0.881229	-0.733621	0.17818	0.373509	-0.420741	-0.517961	-0.42996	-0.061707	-0.312097	0.373803	0.514893	0.266523	0.473543	-1.43902	-0.864407	-0.727887	-1.38855	-1.7763	-1.09486
ITGB1BP1	17	0.0817103	-0.0914102	0.0096998	0.21875	0.58338	-0.0475202	-0.52914	-0.15511	-0.27642	-0.33851	-0.55643	-0.61144	0.0108662	-0.112694	0.101827	0.0489864	0.303427	0.383837	-1.02129	-0.558334	-0.408614	-1.0319	-1.32027	-0.779404
POMP	17	-0.0651207	0.0672798	-0.0021601	0.259789	0.53249	-0.0025101	-0.38537	-0.159281	-0.16689	-0.68455	-0.815061	-0.64638	0.0839567	-0.0505934	-0.0333633	-0.0737629	0.0280666	-0.0347128	-1.10095	-0.633173	-0.268943	-1.1614	-1.46726	-0.937873
RP11-350F4.2	17	-0.245423	0.109367	0.136057	0.297137	0.707177	0.182137	-0.305492	-0.0251026	0.159107	-0.303863	-1.02926	-0.361503	0.0638595	0.0521998	-0.11606	0.121089	0.13141	0.0149198	-1.14696	-0.82287	-0.59778	-1.01727	-1.57249	-1.31133
RP1-68D18.2	17	-0.278636	0.214123	0.0645132	0.531034	1.15187	0.537973	-0.103587	-0.147847	-0.0104165	-0.546477	-0.663577	-0.451437	-0.163204	-0.135684	0.298886	0.286246	-0.190094	0.243926	-0.988124	-0.497624	-0.700184	-1.14293	-1.23362	-0.735754
SNRPGP10	17	-0.0426636	0.0559664	-0.0133038	-0.0206432	0.176766	-0.150363	-0.168233	-0.145694	-0.139214	-0.694373	-0.718734	-0.519353	0.0250664	-0.110333	0.0852661	-0.0958338	-0.131634	0.048666	-0.630103	-0.527594	-0.491963	-1.08469	-0.945523	-1.02097
sarstorbu	17	-0.0798001	0.15463	-0.0748301	0.3722	0.43287	0.40922	-0.7206	-0.88948	-0.51586	-0.52783	-0.74374	-0.978	0.0080295	0.0017996	-0.0098305	-0.705491	-0.814981	-0.680361	-1.20778	-0.962991	-1.10919	-2.39337	-1.06518	-1.64706
UTP20	17	-0.168753	0.0845575	0.084198	0.640927	0.752317	0.216078	-0.236233	-0.104842	-0.222352	-0.0290422	-0.565912	-0.384683	0.0860138	-0.064786	-0.0212259	0.0693836	0.186464	0.423923	-0.924966	-0.598506	-0.168756	-1.12302	-1.33439	-1.20169
TRIM55	17	-0.0704799	-0.0216398	0.0921202	0.51426	0.49627	0.45493	-0.29529	-0.20977	-0.35141	-0.45485	-0.61498	-0.51386	0.0806303	-0.0720091	-0.0086193	-0.197	-0.228819	-0.355079	-0.686389	-0.606839	-0.171009	-1.12461	-1.51695	-1.41851
KRT8P31	17	-0.14005	0.0574598	0.0825901	-0.22486	0.10107	-0.1136	-0.25079	-0.16119	-0.39911	-0.27106	-0.65646	-0.63574	0.0636005	-0.13202	0.0684204	-0.0580497	-0.276309	-0.0315194	-0.7637	-0.473559	-0.62822	-1.21405	-1.04625	-1.01678
BZW1P1	17	-0.104133	-0.0448732	0.149007	0.509567	0.874797	0.243537	-0.140143	-0.0543332	-0.0124831	-0.555303	-0.478533	-0.876073	0.135506	-0.117084	-0.0184236	-0.251964	0.122336	0.348166	-1.25711	-0.467394	-0.426554	-1.04556	-1.36347	-1.26965
gluglybu	17	-0.0469398	-0.0699897	0.11693	0.81718	1.66632	0.368	-0.0271397	0.16478	0.14142	-0.41797	-1.31919	-0.36446	-0.10501	0.0775199	0.0274897	0.39943	1.01526	0.85867	-0.95958	-0.99737	-0.78205	-1.08246	-1.49004	-0.90127
bersta	17	-0.309457	0.315903	-0.0064468	1.33045	2.15335	0.489523	-0.0389571	0.209273	0.454343	-0.157427	-0.955137	-0.921607	-0.01542	-0.0083103	0.0237298	0.7189	0.53043	0.75514	-0.88507	-0.41995	-0.6053	-1.53065	-1.90396	-1.84808
shoflerbu	17	-0.0389767	0.112933	-0.073957	1.06968	1.15685	1.08981	-0.327077	0.288453	0.166853	0.0506434	-0.594257	0.217013	0.234216	-0.116924	-0.117294	-0.466454	-0.172924	0.0352163	-1.57561	-0.771924	-0.602944	-0.776484	-1.73428	-1.60307
HSP90B1	17	0.0555696	0.0123396	-0.0679102	0.68798	0.5617	0.46941	-0.62001	-0.10658	-0.32193	-0.48105	-0.49844	-0.79673	0.05969	-0.0760202	0.0163298	0.92103	1.07764	0.89702	-0.88914	-0.92226	-0.37685	-1.32146	-1.72619	-1.64633
karsha	17	0.0925102	0.20536	-0.29787	0.15531	0.33418	0.01057	-0.50915	-0.18202	-0.0695701	-0.73838	-0.76504	-0.69465	-0.0177765	-0.0209165	0.0386939	-0.233057	-0.134876	-0.435456	-0.772357	-0.247546	-0.905636	-1.15098	-0.973636	-1.25003
klushu	17	0.15106	-0.06637	-0.0846901	0.87026	1.22286	0.27395	-0.51157	0.0337896	0.11241	0.62678	-0.70005	0.23402	-0.24178	0.10021	0.141571	-0.0528197	-0.0204797	0.289371	-1.3058	-0.94805	-0.70913	-0.947949	-1.28312	-1.27103
MIR222HG	17	0.0172668	0.181527	-0.198793	0.538237	0.475857	0.328077	-0.464203	-0.405163	-0.450423	-0.708443	-0.765234	-0.556833	-0.0090299	0.1468	-0.13777	-0.23176	0.0093799	-0.1585	-0.53491	-0.40221	-0.13375	-0.93974	-1.09636	-1.05357
KRT8P48	17	-0.0452805	0.0745401	-0.0292606	-0.32737	0.230869	0.0371294	-0.25379	-0.08599	-0.3783	-0.68641	-0.76599	-0.97349	0.0548906	0.0394402	-0.0943298	-0.19518	-0.0347996	-0.0979099	-0.604199	-0.388229	-0.80026	-1.14974	-1.12025	-0.94841
zeyper	17	-0.309873	0.357657	-0.0477829	0.887227	0.295647	0.0500269	-0.289263	-0.406853	0.0060468	-0.404523	-0.447573	-0.450503	-0.0733333	-0.171763	0.245097	0.297287	-0.216193	-0.0303335	-0.581823	-0.416914	-0.858593	-1.28214	-0.790413	-0.995633
klerkly	17	-0.418363	0.695207	-0.276843	-0.133603	0.189627	0.560307	-0.0489831	-0.177063	-0.0831532	-0.537643	-0.644803	-0.673503	-0.166246	0.0067534	0.159493	0.391054	0.284654	-0.0407066	-1.07147	-0.455707	-1.07876	-1.33627	-1.41106	-1.45451
cheespoyby	17	0.143776	-0.179883	0.0361066	0.666327	0.549387	0.775627	-0.0055337	0.0791864	-0.354844	-0.159674	-0.615883	-0.190864	-0.334987	0.133883	0.201103	0.111873	-0.184087	-0.300867	-0.558067	-0.305777	-0.302237	-0.777497	-1.51493	-0.910317
ZNF804A	17	0.0445232	0.0028534	-0.0473766	-0.0017667	0.341243	-0.0285368	-0.0586667	-0.241497	-0.225877	-0.101987	-0.551367	-0.630647	0.132567	-0.101933	-0.0306334	0.644797	0.661887	0.687947	-0.756053	-0.659023	-0.332383	-0.870103	-1.62546	-0.781823
RNY4P13	17	-0.1009	0.14629	-0.0453897	-0.63	0.0494504	-0.39013	-0.98332	-0.514239	-0.43373	-0.272729	-0.315939	-0.183509	-0.0051894	0.1215	-0.11631	-0.23249	0.146831	0.949481	-0.70073	-1.10459	-0.970129	-1.67969	-1.11869	-1.06672
